# Supplementary material for: Assembly and analytical validation of a metagenomic reference catalog of human gut microbiota based on co-barcoding sequencing
Source: Front Microbiol. 2023 May 5;14:1145315. doi: 10.3389/fmicb.2023.1145315 (PMC10196144; doi:10.3389/fmicb.2023.1145315)
Supplement: Supplementary file 1 [file Table_1.XLSX]

## Sheet: Table S1
Table S1 Detail information of demographic characteristics and lifestyle data.
Subject ID	Sample ID	Month	Sample collotion date	Gender	Age	Hight (cm)	Weight (kg)	BMI (kg/m)	Constipation/diarrhea	Antibiotic	Probiotics	Standard library	stLFR library
P1	P1.1	-	2018-08-31	M	26	175	72	23.51	N	N	N		Y
	P1.2	M0	2020-11-06	M	28	175	72	23.51	N	N	N	Y	Y
	P1.3	M1	2020-11-27	M	28	175	72	23.51	NA	NA	NA	Y
	P1.4	M3	2021-01-07	M	29	175	73	23.84	N	N	N	Y
	P1.5	M5	2021-03-05	M	29	175	73	23.84	N	N	N	Y
	P1.6	M6	2021-04-16	M	29	175	73	23.84	N	N	N	Y
	P1.7	M7	2021-05-14	M	29	175	73	23.84	N	N	N	Y	Y
	P1.8	M8	2021-06-11	M	29	175	73	23.84	N	N	N	Y
	P1.9	M9	2021-07-15	M	29	175	72	23.51	N	N	N	Y
	P1.10	M10	2021-08-24	M	29	175	73	23.84	N	N	N	Y
P2	P2.1	-	2018-08-24	M	23	168	55	19.49	N	N	N		Y
	P2.2	M0	2020-11-06	M	25	168	55	19.49	N	N	N	Y	Y
	P2.3	M1	2020-11-25	M	25	168	56	19.84	NA	NA	NA	Y
	P2.4	M3	2021-01-05	M	25	168	56	19.84	N	N	N	Y
	P2.5	M5	2021-03-09	M	25	168	55	19.49	N	N	N	Y
	P2.6	M6	2021-04-16	M	25	168	55	19.49	N	N	N	Y
	P2.7	M7	2021-05-14	M	25	168	55	19.49	N	N	N	Y	Y
	P2.8	M8	2021-06-09	M	25	168	55	19.49	N	N	N	Y
	P2.9	M9	2021-07-15	M	25	168	55	19.49	N	N	N	Y
	P2.10	M10	2021-08-16	M	25	168	55	19.49	N	N	N	Y
P3	P3.1	M0	2020-11-30	M	29	169.5	68	23.67	NA	NA	NA	Y	Y
	P3.2	M1	2021-01-12	M	29	169.5	68	23.67	N	N	N	Y
	P3.3	M2	2021-02-05	M	29	170	68	23.53	N	N	Y	Y
	P3.4	M3	2021-03-18	M	29	170	68	23.53	N	N	Y	Y	Y
	P3.5	M4	2021-04-16	M	29	170	68	23.53	N	N	N	Y
	P3.6	M5	2021-05-14	M	29	170	68	23.53	N	N	N	Y
	P3.7	M6	2021-06-15	M	29	170	69	23.88	N	N	N	Y
	P3.8	M7	2021-07-16	M	29	170	68	23.53	N	N	N	Y
	P3.9	M8	2021-08-20	M	30	170	68	23.53	N	N	N	Y
P4	P4.1	M0	2020-11-24	F	25	158	63	25.24	NA	NA	NA	Y	Y
	P4.2	M1	2021-01-08	F	26	158	63	25.24	Constipation	N	N	Y
	P4.3	M2	2021-02-05	F	26	158	63	25.24	Alternating diarrhea and constipation	N	Y	Y
	P4.4	M3	2021-03-09	F	26	158	63	25.24	Alternating diarrhea and constipation	N	Y	Y	Y
	P4.5	M4	2021-04-16	F	26	158	63	25.24	Alternating diarrhea and constipation	NA	Y	Y
	P4.6	M5	2021-05-17	F	26	158	63	25.24	Constipation	N	N	Y
	P4.7	M6	2021-06-09	F	26	159	62	24.52	Constipation	NA	Y	Y
	P4.8	M7	2021-07-20	F	26	159	63	24.92	Constipation	N	N	Y
P5	P5.1	M0	2021-01-05	F	34	156	50	20.55	Alternating diarrhea and constipation	N	N	Y
	P5.2	M1	2021-02-03	F	34	156	50	20.55	Alternating diarrhea and constipation	N	N	Y
	P5.3	M3	2021-04-13	F	34	156	48	19.72	Alternating diarrhea and constipation	N	N	Y
	P5.4	M4	2021-05-10	F	34	156	50	20.55	Alternating diarrhea and constipation	N	N	Y
	P5.5	M5	2021-06-10	F	34	156	50	20.55	Alternating diarrhea and constipation	N	N	Y
	P5.6	M6	2021-07-13	F	34	156	50	20.55	Alternating diarrhea and constipation	N	N	Y
	P5.7	M7	2021-08-23	F	34	156	49	20.13	Alternating diarrhea and constipation	N	N	Y
P6	P6.1	M0	2020-11-27	M	34	170	65	22.49	NA	NA	NA	Y
	P6.2	M5	2021-04-14	M	34	170	70	24.22	Diarrhea	N	N	Y
	P6.3	M6	2021-05-11	M	34	170	70	24.22	Diarrhea	N	N	Y
	P6.4	M7	2021-06-10	M	34	170	70	24.22	N	N	N	Y
	P6.5	M8	2021-07-12	M	34	170	72	24.91	N	N	N	Y
	P6.6	M9	2021-08-18	M	34	170	70	24.22	N	N	N	Y
P7	P7.1	M0	2020-11-30	M	32	168	70	24.8	NA	NA	NA	Y	Y
	P7.2	M2	2021-01-12	M	32	168	70	24.8	N	Y	N	Y
	P7.3	M3	2021-01-29	M	32	168	71	25.16	N	N	N	Y	Y
	P7.4	M4	2021-03-09	M	32	168	71	25.16	N	N	Y	Y
	P7.5	M5	2021-04-16	M	32	168	70	24.8	N	N	N	Y
	P7.6	M6	2021-05-18	M	33	168	68	24.09	N	N	Y	Y	Y
	P7.7	M7	2021-06-16	M	33	168	68	24.09	N	N	Y	Y
	P7.8	M8	2021-07-14	M	33	168	70	24.8	N	N	Y	Y
	P7.9	M9	2021-08-19	M	33	168	70	24.8	N	N	Y	Y
P8	P8.1	-	2019-05-31	M	39	167	54	19.36	NA	NA	NA		Y
	P8.2	M0	2020-11-08	M	40	167	54	19.36	N	N	N	Y	Y
	P8.3	M7	2021-05-12	M	41	167	53	19	N	N	N	Y	Y
P9	P9.1	-	2018-08-16	M	27	178	80	25.25	N	N	N		Y
	P9.2	M0	2020-11-05	M	29	178	80	25.25	Alternating diarrhea and constipation	N	Y		Y
	P9.3	M5	2021-04-16	M	29	177.8	83	26.26	Alternating diarrhea and constipation	N	Y		Y
P10	P10.1	-	2018-08-20	F	27	156	53	21.78	N	N	Y		Y
	P10.2	M0	2020-11-06	F	29	156	53	21.78	N	N	Y		Y
	P10.3	M3	2021-02-04	F	30	157	51	20.69	N	N	N		Y
	P10.4	M6	2021-05-18	F	30	158	52	20.83	N	N	N		Y
P11	P11.1	-	2018-08-30	F	30	165	60	22.04	N	N	N		Y
	P11.2	M0	2020-11-25	F	32	165	60	22.04	NA	NA	NA		Y
	P11.3	M3	2021-02-03	F	33	166	61	22.14	N	N	N		Y
	P11.4	M6	2021-05-11	F	33	165	60	22.04	N	Y	N		Y
P12	P12.1	-	2018-08-24	M	27	180	70	21.6	N	N	N		Y
	P12.2	M0	2020-11-25	M	29	180	70	21.6	NA	NA	NA		Y
	P12.3	M4	2021-03-08	M	30	178	72	22.72	N	N	N		Y
	P12.4	M6	2021-05-14	M	30	178	75	23.67	N	N	N		Y
P13	P13.1	M0	2018-08-24	M	29	175	75	24.49	N	N	N		Y
	P13.2	M0	2020-11-06	M	31	175	75	24.49	N	N	Y		Y
P14	P14.1	M0	2020-11-26	M	31	178	85	26.83	NA	NA	NA		Y
	P14.2	M4	2021-03-20	M	32	178	83	26.2	Alternating diarrhea and constipation	N	N		Y
P15	P15.1	M0	2020-11-25	F	NA	163	58	21.83	NA	NA	NA		Y
	P15.2	M4	2021-03-05	F	NA	163	57	21.45	N	N	Y		Y
P16	P16.1	M0	2020-11-30	F	32	169	64	22.41	NA	NA	NA		Y
	P16.2	M3	2021-02-03	F	32	169	64	22.41	Constipation	N	N		Y
	P16.3	M6	2021-05-13	F	32	169	68	23.81	N	N	N		Y
P17	P17.1	M0	2021-01-07	M	24	175	105	34.29	Constipation	N	N		Y
	P17.2	M5	2021-05-14	M	24	175	110	35.92	N	N	Y		Y
P18	P18.1	M0	2021-01-31	M	23	168	71	25.16	N	N	N		Y
	P18.2	M4	2021-05-12	M	23	168	73	25.86	N	N	N		Y
P19	P19.1	M0	2021-01-28	M	25	173	63	21.05	N	N	N		Y
	P19.2	M4	2021-05-11	M	25	173	63	21.05	Diarrhea	N	Y		Y
P20	P20.1	M0	2021-01-27	M	27	178	58	18.31	N	N	N		Y
	P20.2	M4	2021-05-12	M	27	178	58	18.31	N	N	N		Y
P21	P21.1	M0	2021-01-28	F	24	163	50	18.82	Constipation	N	Y		Y
	P21.2	M4	2021-05-11	F	24	163	51	19.2	Constipation	N	Y		Y

## Sheet: Tabls S2
Table S2 The data quality contirol and assembly statistics of 50 samples constructed using the stLFR library method.
Sample ID	Data quality control							Assembly results
	Read length (bp)	Raw data (Gbp)	Clean data (Gbp)	Clean data ratio (%)	Low quality ratio (%)	Adapter ratio (%)	Duplicaiont (%)	Total contig number	Total length (Mbp)	N50 legnth (bp)	Maximum contig length (bp)	Read mapping rate to assembled contigs (%)	Read mapping rate to 318MAGs (%	Total MAG number	High quality MAG number	High quality MAG rate (%)
P1.1	100	88.41	62.58	70.7838	0.33	7.63	21.25	17235	262.82	45487	1114637	88.057	88.057	139	39	28.058
P1.2	100	114.64	85.62	74.686	0.34	4.5	20.47	27365	450.98	40115	1105592	88.063	87.949	197	38	19.289
P1.7	150	108.76	80.2527	73.7888	0.5	17.1	1.23	21153	311.43	38509	476541	88.118	90.975	149	38	25.503
P2.1	150	131.8	88.6931	67.2937	0.35	18.85	6.78	13305	166.36	29910	485265	86.298	91.098	86	30	34.884
P2.2	100	110.65	79.08	71.4686	0.32	5.19	23.02	16111	274.88	34586	645638	57.638	83.348	121	10	8.264
P2.7	150	54.91	41.066	74.7878	1.21	16.37	0.15	16093	186.44	30993	481019	81.094	87.795	96	26	27.083
P3.1	150	107.67	82.6004	76.7163	0.37	13.56	1.69	10489	210.72	47557	954700	79.771	91.538	81	15	18.519
P3.4	150	77.47	55.928	72.1931	1.1	19.29	0.19	12092	175.68	38809	546649	82.86	90.651	80	8	10
P4.1	150	86.74	65.0006	74.9373	0.41	14.92	2.24	14806	271.34	42638	604300	86.568	88.08	111	18	16.216
P4.4	150	102.89	78.6745	76.4647	0.31	13.38	2.2	24799	374.45	40186	615401	83.063	91.254	172	46	26.744
P7.1	150	73.73	56.7701	76.9973	0.41	12.95	1.95	9857	174.35	44849	598958	82.176	91.89	80	11	13.75
P7.3	150	81.62	64.7866	79.3759	0.42	11.03	1.25	14474	218.6	41072	663271	91.236	90.663	92	21	22.826
P7.6	150	87.45	65.0813	74.4212	1.11	16.86	0.16	14661	199.29	33996	464275	85.902	92.51	100	12	12
P8.1	100	55.13	48.54	88.0464	0.33	3.78	7.86	22141	350.35	41950	809885	90.041	70.419	151	25	16.556
P8.2	150	107.65	79.3783	73.7374	0.53	16.77	1.58	26473	366.13	37092	611469	80.995	91.767	163	39	23.926
P8.3	150	74.21	55.3404	74.5727	1.09	16.7	0.17	29402	357.41	30559	406004	90.063	91.573	178	41	23.034
P9.1	150	109.93	73.1605	66.5519	0.64	25.08	1.08	21405	318.88	39094	939377	89.951	91.877	145	36	24.828
P9.2	100	113.92	77.27	67.8283	0.34	3.78	28.05	24342	341.91	33526	545429	74.421	84.319	168	22	13.095
P9.3	150	121.86	92.824	76.1727	0.77	14.31	1.12	14060	210.42	35799	508273	67.792	90.967	106	18	16.981
P10.1	100	55.06	38.6	70.1053	0.31	6.56	23.02	17179	224.93	33233	1096176	82.491	84.681	115	36	31.304
P10.2	100	139.29	102.58	73.6449	0.33	5.2	20.82	34680	522.16	35286	1269786	68.857	76.835	206	29	14.078
P10.3	150	93.44	70.6636	75.6246	0.43	15.22	1.16	24092	409.18	52605	1439417	84.216	86.955	192	51	26.562
P10.4	150	43.9	30.7444	70.0328	1.11	21.77	0.08	21193	229.7	28076	423228	82.204	80.472	118	35	29.661
P11.1	150	100.66	72.2445	71.7708	0.47	18.71	1.87	15770	214.54	38781	512900	80.086	91.649	108	35	32.407
P11.2	150	84.25	56.8317	67.456	0.93	23.66	1.21	19764	250.7	31176	427424	79.556	89.43	113	19	16.814
P11.3	150	122.4	96.4191	78.7738	0.42	11.63	1.3	34401	530.24	42742	831407	92.145	89.753	239	44	18.41
P11.4	150	69.42	52.5505	75.6994	1.15	15.4	0.17	20297	276.4	36520	633382	83.192	89.782	121	21	17.355
P12.1	150	137.37	97.4432	70.9348	0.48	19.66	1.83	28270	394.05	39628	642798	82.911	90.693	197	56	28.426
P12.2	150	103.35	76.4878	74.0085	0.54	16.15	1.91	20998	311.08	41120	768523	78.475	91.345	151	25	16.556
P12.3	150	120.65	92.1332	76.364	0.38	12.17	3.45	25389	395.23	41436	919207	75.191	89.75	171	41	23.977
P12.4	150	69.77	52.2047	74.824	1.14	16.34	0.22	29073	356.14	32341	504032	83.974	84.433	156	33	21.154
P13.1	150	136.05	89.7436	65.9637	0.99	25.25	1.2	13567	211.9	44211	911421	67.026	78.355	106	21	19.811
P13.2	150	117.15	91.3357	77.9647	0.32	10.53	3.39	12046	183.2	40422	971398	56.528	81.32	84	13	15.476
P14.1	150	142.12	106.633	75.0303	0.35	15.33	1.79	12043	209.24	41776	709821	77.25	87.596	98	13	13.265
P14.2	150	121.63	93.7891	77.1102	0.64	12.68	1.86	21293	299.34	35800	552766	76.06	86.635	152	37	24.342
P15.1	150	112.52	70.1251	62.3223	0.99	29.15	1.3	22044	316.42	37757	612634	85.378	89.735	134	37	27.612
P15.2	150	100.22	75.5403	75.3745	0.34	14.12	2.63	14771	225.6	37321	396822	68.535	91.834	107	17	15.888
P16.1	150	117.85	90.7974	77.0449	0.39	13.42	1.44	21201	348.84	40833	571251	79.524	89.013	178	10	5.618
P16.2	150	91.7	69.8336	76.1544	0.45	14.14	1.64	16742	283.49	42346	662013	78.227	88.548	134	14	10.448
P16.3	150	79.69	56.3463	70.7069	1.13	20.96	0.14	18175	263.92	40024	1310514	78.567	89.342	123	30	24.39
P17.1	150	142.2	104.136	73.2321	0.33	14.66	4.45	22699	307.63	30903	402199	76.15	80.112	134	29	21.642
P17.2	150	75.43	56.7118	75.1847	1.11	16.02	0.16	34881	405.1	26781	448572	87.866	87.364	198	34	17.172
P18.1	150	112.62	83.7814	74.393	0.36	16.55	1.26	16055	263.26	41014	1010457	67.274	90.584	125	11	8.8
P18.2	150	75.47	56.2684	74.5573	1.07	16.75	0.17	14673	217.71	38650	557046	84.922	90.575	114	21	18.421
P19.1	150	94.26	65.5624	69.5548	1.16	21.14	1.19	20600	282.71	37886	755965	67.315	85.445	142	26	18.31
P19.2	150	76.78	54.4707	70.9439	1.09	20.72	0.15	22237	265.38	28360	405084	74.908	88.778	138	20	14.493
P20.1	150	111.98	79.5144	71.0077	1.04	19.67	1.18	17594	306.76	44054	761994	79.05	87.123	138	33	23.913
P20.2	150	120.79	82.6283	68.4066	0.69	23.26	0.8	25199	414.84	41331	622513	85.229	89.127	166	40	24.096
P21.1	150	112.86	74.0871	65.6451	0.76	24.62	2.41	18982	270.6	40272	549803	84.504	89.436	132	34	25.758
P21.2	150	104.36	76.5594	73.3609	0.88	17.55	0.87	21558	234.06	25681	364712	87.761	91.7	139	30	21.583
Total	-	4994.68	3649.41	-	-	-	-	1007729	14646.8	-	-	-	-	6844	1388	1009.3
Mean	-	99.8936	72.9883	73.2804	0.6532	15.6208	4.1502	20154.6	292.936	37901.9	692439	80.1896	87.9026	136.88	27.76	20.186
Median	-	103.855	74.8137	74.2008	0.49	16.085	1.37	20448.5	275.64	38795	614018	82.19	89.386	134	29	19.55
SD	-	24.5295	17.6834	4.30348	0.328481	5.80595	7.16184	6180.64	86.9913	5575.8	261125	8.17039	4.50949	37.0838	11.7448	6.67373

## Sheet: Table S3
Table S3 The data quality contirol and assembly statistics of samples constructed using the standard library method.
Sample ID	Data quality control									Assembly results
	Raw data (Gbp)	Clean data (Gbp)	Clean data ratio (%)	Low quality ratio (%)	Adapter ratio (%)	Duplicaiont (%)	Ambiguous base(%)	Host ratio (%)	Clean data without host (Gbp)	Total contig number	Total length (Mbp)	N50 legnth (bp)	Maximum contig length (bp)	Read mapping rate to assembled contigs (%)	Read mapping rate to 318MAGs (%	Total MAG number	High quality MAG number	High quality MAG rate (%)
P1.2	30.22	28.64	94.78	0	4.078	0.402	0.745	0.017	28.6371	10553	150.19	24692	292281	67.1	75.683	139	6	4.317
P1.3	17.53	17.15	97.83	0	0.911	0.166	1.094	0.021	17.1432
P1.4	14.74	14.37	97.46	0	1.333	0.118	1.093	0.059	14.3579
P1.5	16.27	15.87	97.5	0	1.264	0.156	1.075	0.314	15.8179
P1.6	18.45	17.9	97.01	0	1.589	0.22	1.177	0.713	17.7727
P1.7	21.6	21.14	97.89	0	1.134	0.039	0.936	0.011	21.1417	11937	131.31	19228	293515	65.293	88.517	109	13	11.927
P1.8	15.76	15.43	97.94	0	1.149	0.219	0.687	0.115	15.4169
P1.9	22.88	20.22	88.35	0	10.544	0.352	0.752	0.109	20.1947
P1.10	15.18	14.55	95.86	0	3.17	0.269	0.697	0.02	14.546
P2.2	27.92	27.34	97.94	0	1.279	0.27	0.516	0.003	27.3422	7496	96.75	22825	495329	63.643	88.49	123	3	2.439
P2.3	14.86	14.44	97.19	0	1.044	0.644	1.124	0.029	14.4403
P2.4	13.89	13.41	96.54	0	2.016	0.391	1.056	0.21	13.38
P2.5	14.05	13.57	96.64	0	1.991	0.327	1.045	0.257	13.5382
P2.6	16.47	16.16	98.11	0.001	1.138	0.305	0.446	0.385	16.0949
P2.7	13.93	13.66	98.09	0	0.943	0.177	0.787	0	13.6604	10101	103.7	18276	253651	71.277	87.139	75	9	12
P2.8	17.3	16.35	94.54	0	4.367	0.402	0.686	0.05	16.3456
P2.9	11.64	11.38	97.73	0	1.106	0.48	0.688	3.045	11.0333
P2.10	13.53	13.19	97.49	0	1.057	0.743	0.706	0.006	13.1871
P3.1	13.43	12.74	94.86	0	4.155	0.188	0.796	0.001	12.7407	4105	71.58	36450	372483	74.664	90.8	87	2	2.299
P3.2	14.64	14.38	98.22	0	1.106	0.224	0.448	0.024	14.3743
P3.3	14.86	14.6	98.26	0	1.092	0.203	0.449	0.026	14.594
P3.4	15.41	15.09	97.91	0	1.073	0.206	0.811	0.001	15.0908	3983	80.88	40754	357889	77.835	88.772	63	8	12.698
P3.5	15.53	15.31	98.61	0.001	0.802	0.152	0.437	0.657	15.2113
P3.6	13.96	13.75	98.47	0.001	0.956	0.13	0.443	0.016	13.7471
P3.7	16.21	15.9	98.06	0	0.92	0.212	0.806	0.028	15.8939
P3.8	16.78	15.93	94.93	0	3.847	0.535	0.691	0.013	15.9238
P3.9	14.15	13.88	98.08	0	0.978	0.152	0.787	0.014	13.8744
P4.1	10.76	10.2	94.75	0	4.336	0.161	0.751	0.001	10.1976	6939	96.58	24045	381157	72.829	89.044	80	4	5
P4.2	15.1	14.86	98.39	0.001	0.879	0.285	0.447	0.08	14.8456
P4.3	17.49	17	97.21	0.001	2.091	0.259	0.442	1.148	16.8047
P4.4	17.72	17.3	97.64	0	1.061	0.576	0.726	0.115	17.2826	7844	104.98	25608	311091	71.91	79.851	100	10	10
P4.5	17.74	17.33	97.65	0.001	1.093	0.805	0.45	0.388	17.2587
P4.6	17.71	17.07	96.4	0.001	2.715	0.441	0.442	0.045	17.0643
P4.7	15.55	15.18	97.65	0	1.026	0.528	0.798	1.008	15.0305
P4.8	17	16.08	94.55	0	4.398	0.316	0.733	0.541	15.9906
P5.1	16.76	16.43	98.03	0.001	1.424	0.103	0.439	0.217	16.3946
P5.2	14.27	14.01	98.17	0.001	1.303	0.088	0.443	0.085	13.999
P5.3	15.49	15.27	98.6	0.001	0.877	0.084	0.439	0.073	15.2613
P5.4	17.15	16.42	95.71	0.001	3.712	0.139	0.436	0.077	16.4026
P5.5	14.85	14.41	96.98	0	2.268	0.116	0.638	0.122	14.3884
P5.6	16.24	15.84	97.56	0	1.602	0.104	0.737	0.253	15.8011
P5.7	16.69	16.25	97.34	0	1.77	0.195	0.697	0.039	16.2411
P6.1	4.73	4.53	95.74	0.001	4.181	0.002	0.076	2.407	4.41673
P6.2	21.59	20.86	96.59	0	2.1	0.581	0.733	0.413	20.769
P6.3	16.41	16.13	98.31	0.001	1.037	0.202	0.448	1.867	15.8301
P6.4	17.2	16.78	97.57	0	1.076	0.218	1.139	0.189	16.7518
P6.5	14.92	14.55	97.5	0	1.263	0.178	1.057	0.119	14.5316
P6.6	17.25	16.82	97.47	0	1.266	0.506	0.757	0.118	16.7985
P7.1	12.8	12.24	95.67	0	3.325	0.304	0.703	0.243	12.2137	3774	58.91	38379	455380	72.127	78.917	63	3	4.762
P7.2	15.4	15.11	98.15	0	1.178	0.226	0.448	0.026	15.1072
P7.3	16.58	15.24	91.93	0	7.409	0.098	0.567	0.019	15.24	3485	49.31	25693	417999	53.069	92.685	62	2	3.226
P7.4	12.8	12.47	97.41	0	1.4	0.112	1.08	0.16	12.4512
P7.5	12.85	12.54	97.61	0	1.159	0.146	1.089	0.227	12.5146
P7.6	17.27	16.83	97.46	0	1.307	0.394	0.84	0.006	16.8268	5389	76.88	29740	502292	79.3	91.368	78	2	2.564
P7.7	16.43	16.04	97.68	0	1.03	0.19	1.099	0.252	16.0041
P7.8	20.82	20.12	96.65	0	2.133	0.482	0.738	2.392	19.6362
P7.9	16.33	15.96	97.73	0	1.003	0.177	1.092	0.059	15.9514
P8.2	18.19	16.79	92.31	0	5.036	0.073	2.586	0.001	16.7906	9147	118.61	23830	378360	63.857	92.14	130	4	3.077
P8.3	17.44	17.14	98.27	0	0.778	0.24	0.716	0.046	17.1301	12804	129.85	17216	324255	69.022	85.052	108	7	6.481
Total	960.72	930.15	-	-	-	-	-	-	927.427	97557	1269.53	346736	-	-	-	979	73	-
Mean	16.2834	15.7653	96.8978	0.000220339	2.07251	0.271373	0.758712	0.32	15.7191	7504.38	97.6562	26672	371976	69.3789	86.8045	93.6154	5.61538	6.21462
Median	16.24	15.84	97.5	0	1.266	0.218	0.733	0.08	15.8011	7496	96.75	24692	372483	71.277	88.517	87	4	4.762
SD	3.62396	3.42953	1.82823	0.000418033	1.7739	0.176585	0.346543	0.629037	3.42977	3232.72	29.8492	7591.05	78575.2	6.94473	5.4155	26.497	3.5482	3.99389

## Sheet: Table S4
Table S4 General statistics of the 318 non-redundant MAGs.
If the coverage is less than 40%, it is considered that the species does not exist in the sample, and the coverage is represented by NA.
MAG ID	Contig number	Genome size (bp)	Completeness (%)	Contamination (%)	Number of samples	5S rRNA	16S rRNA	23S rRNA	Number of SNP	Number of INDEL	Pooled π	Taxonomy lineage (GTDB)	Cumulative depth	P1.1	P1.2	P1.3	P1.4	P1.5	P1.6	P1.7	P1.8	P1.9	P1.10	P2.1	P2.2	P2.3	P2.4	P2.5	P2.6	P2.7	P2.8	P2.9	P2.10	P3.1	P3.2	P3.3	P3.4	P3.5	P3.6	P3.7	P3.8	P3.9	P4.1	P4.2	P4.3	P4.4	P4.5	P4.6	P4.7
P1.1.2077	68	2508013	100	0	37	0	1	1	80310	2981	0.0086813	d__Bacteria;p__Firmicutes_A;c__Clostridia;o__Oscillospirales;f__Ruminococcaceae;g__Faecalibacterium;s__Faecalibacterium	3002.87	95.1	95.22	94.74	86.08	94.61	61.99	94.42	94.78	94.54	92.79	NA	NA	NA	NA	NA	NA	NA	NA	NA	NA	NA	NA	NA	NA	NA	NA	NA	NA	NA	87.5	84.92	88.25	80.17	61.1	86.91	87.13
P1.1.1684	18	2257682	100	0.23	33	1	6	6	35701	1667	0.00451988	d__Bacteria;p__Actinobacteriota;c__Actinomycetia;o__Actinomycetales;f__Bifidobacteriaceae;g__Bifidobacterium;s__Bifidobacterium	2661.25	99.12	98.76	98.88	90.09	98.81	98.4	99.21	98.67	87.99	93.43	NA	NA	NA	NA	NA	NA	NA	NA	NA	NA	87.93	48.72	NA	88.35	NA	49.86	85.89	NA	84.24	NA	NA	NA	NA	NA	NA	NA
P1.1.364	18	2238243	99.54	0	11	0	3	3	20895	1051	0.00370126	d__Bacteria;p__Actinobacteriota;c__Actinomycetia;o__Actinomycetales;f__Bifidobacteriaceae;g__Bifidobacterium;s__Bifidobacterium	520.9	99.44	NA	NA	NA	NA	NA	NA	NA	NA	NA	NA	NA	NA	NA	NA	NA	NA	NA	NA	NA	NA	NA	NA	NA	NA	NA	NA	NA	NA	NA	NA	NA	NA	NA	NA	NA
P1.1.3851	99	3817562	99.37	0	37	6	6	6	34195	1414	0.00264241	d__Bacteria;p__Firmicutes_A;c__Clostridia;o__Lachnospirales;f__Lachnospiraceae;g__Blautia_A;s__Blautia_A	1164.05	96.04	92.51	NA	77.72	63.02	NA	78.07	63.99	54.29	66.95	88.16	69.12	NA	47.48	NA	NA	52.26	NA	NA	NA	87.66	79.25	81.67	86.84	80.06	77.06	81.58	74.72	82.89	43.25	NA	NA	NA	NA	NA	NA
P1.1.1847	47	3528027	99.37	0.63	20	3	4	6	53278	2362	0.0050666	d__Bacteria;p__Firmicutes_A;c__Clostridia;o__Lachnospirales;f__Lachnospiraceae;g__Oliverpabstia;s__Oliverpabstia	775.05	96.76	96.2	51.12	NA	58.27	48.06	96.65	46.27	NA	NA	NA	83.68	54.09	48.64	NA	63.99	83.86	45.89	NA	NA	NA	NA	NA	NA	NA	NA	NA	NA	NA	NA	NA	NA	NA	NA	NA	NA
P1.1.2004	52	2963328	98.66	0	14	1	1	1	33788	1087	0.00399188	d__Bacteria;p__Firmicutes_A;c__Clostridia;o__Lachnospirales;f__Lachnospiraceae;g__Butyribacter;s__Butyribacter	183.69	96.57	NA	NA	NA	NA	NA	NA	NA	NA	83.31	NA	NA	NA	NA	NA	NA	NA	NA	NA	NA	NA	NA	NA	NA	NA	NA	NA	NA	NA	NA	NA	NA	NA	NA	NA	NA
P1.1.1795	18	2844403	98.66	0	16	0	3	3	78518	3273	0.0083662	d__Bacteria;p__Firmicutes_A;c__Clostridia;o__Lachnospirales;f__Lachnospiraceae;g__CAG-127;s__CAG-127	977.41	97.68	NA	NA	88.9	NA	NA	88.21	NA	NA	NA	NA	61.48	50.99	80.42	88.15	88.58	88.67	88.82	76.6	88.15	NA	NA	NA	NA	NA	NA	NA	NA	NA	NA	86.07	89.02	NA	NA	NA	NA
P1.1.4289	11	2514674	98.23	0	14	3	3	3	14068	297	0.00261504	d__Bacteria;p__Firmicutes_A;c__Clostridia;o__Peptostreptococcales;f__Anaerovoracaceae;g__Copromorpha;s__Copromorpha	59.94	94.9	41.78	NA	NA	NA	NA	61.23	NA	NA	NA	78.21	NA	NA	NA	NA	NA	52.37	NA	NA	NA	NA	NA	NA	NA	NA	NA	NA	NA	NA	NA	NA	NA	NA	NA	NA	NA
P1.1.631	96	3555589	98.15	1.9	47	4	4	4	68060	2244	0.00489809	d__Bacteria;p__Firmicutes_A;c__Clostridia;o__Lachnospirales;f__Lachnospiraceae;g__Fusicatenibacter;s__Fusicatenibacter	7909.79	92.72	91.24	85.34	79.44	86.21	89.35	91.22	89.45	85.94	89.22	80.97	82.07	76.78	76.86	76.33	77.53	82.98	77.46	59.6	74.76	NA	NA	77.08	83.9	77.3	73.62	77.86	56.01	NA	88.04	77.92	77.29	62.37	58.2	52.66	82.37
P1.1.4286	29	2830310	97.87	0.71	7	1	0	0	5291	108	0.000806678	d__Bacteria;p__Firmicutes_A;c__Clostridia;o__Peptostreptococcales;f__Anaerovoracaceae;g__Copromorpha;s__Copromorpha	55.03	98.98	NA	NA	NA	NA	NA	NA	NA	NA	NA	40.84	NA	NA	NA	NA	NA	NA	NA	NA	NA	NA	NA	NA	NA	NA	NA	NA	NA	NA	NA	NA	NA	NA	NA	NA	NA
P1.1.1581	112	2957223	97.2	1.34	15	3	3	3	25847	1194	0.00258985	d__Bacteria;p__Firmicutes_A;c__Clostridia;o__Lachnospirales;f__Lachnospiraceae;g__Anaerobutyricum;s__Anaerobutyricum	192.47	94.93	51.08	93.32	84.43	95.12	92.87	NA	91.55	84.99	93.38	NA	NA	70.24	69.42	47.84	43.92	NA	76.1	48.04	77.14	NA	NA	NA	NA	NA	NA	NA	NA	NA	NA	NA	NA	57.41	NA	53.13	47.82
P1.1.2802	45	2333642	96.6	0	3	2	1	1	20	6	1.36867e-06	d__Bacteria;p__Firmicutes_A;c__Clostridia;o__Oscillospirales;f__Ruminococcaceae;g__Gemmiger;s__Gemmiger	243.17	93.12	93.04	92.88	92.93	92.98	92.66	93.08	92.94	92.92	92.96	NA	NA	NA	NA	NA	NA	NA	NA	NA	NA	NA	NA	NA	NA	NA	NA	NA	NA	NA	NA	NA	NA	NA	NA	NA	NA
P1.1.3811	27	2485679	94.34	1.93	47	0	1	1	99912	3581	0.0118754	d__Bacteria;p__Firmicutes_A;c__Clostridia;o__Lachnospirales;f__Lachnospiraceae;g__Agathobacter;s__Agathobacter	8391.16	96.59	96.66	96.31	96.35	96.3	96.14	96.58	96.33	85.84	96.3	83.68	82.78	81.75	82.04	81.8	82.02	83.72	82.34	NA	NA	84.08	82.11	82.45	85.08	82.44	82.94	83.06	82.55	NA	85.61	83.43	83	83.1	82.35	82.79	83.49
P1.1.2794	63	2177317	93.74	2.04	46	4	3	4	53634	2295	0.00663824	d__Bacteria;p__Firmicutes_A;c__Clostridia;o__Oscillospirales;f__Ruminococcaceae;g__Faecalibacterium;s__Faecalibacterium	7180.63	95.53	95.87	95.18	95.13	95.62	90.82	95.47	95.42	95.47	95.35	73.01	86.33	84.34	85.44	83.85	88.01	85.45	86.83	84.57	85.54	89.06	87.15	88.77	89.72	88.71	89.01	89.4	89.27	90.82	89.24	75.91	89.77	54.62	84.14	82.31	86.59
P1.2.1804	28	2786133	100	1.08	19	1	2	2	34731	1501	0.00447718	d__Bacteria;p__Actinobacteriota;c__Coriobacteriia;o__Coriobacteriales;f__Eggerthellaceae;g__Adlercreutzia;s__Adlercreutzia	139.75	98.98	98.87	67.34	50.54	72.98	56.76	49.64	78.52	92.16	80.23	82.02	76.85	NA	NA	NA	NA	NA	40.97	NA	NA	NA	NA	NA	NA	NA	NA	NA	NA	NA	NA	NA	NA	NA	NA	NA	NA
P1.2.1551	115	4304923	99.46	0	28	4	4	4	35206	1820	0.00266236	d__Bacteria;p__Bacteroidota;c__Bacteroidia;o__Bacteroidales;f__Marinifilaceae;g__Odoribacter;s__Odoribacter	506.69	NA	96.1	96.54	96	88.16	96.41	69.08	94.53	96.68	96.88	NA	NA	NA	49.67	76.31	86.88	NA	85.71	70.92	45.24	NA	NA	NA	NA	NA	NA	NA	NA	NA	70.72	75.98	84.89	85.34	72.27	85.26	51.93
P1.2.722	93	2906037	99.33	0	6	3	3	3	647	21	7.04364e-05	d__Bacteria;p__Firmicutes_A;c__Clostridia;o__Oscillospirales;f__Oscillospiraceae;g__Lawsonibacter;s__Lawsonibacter	44.92	67.39	93.04	80.02	NA	79.8	82.27	82.06	91.33	90.22	89.45	NA	NA	NA	NA	NA	NA	NA	NA	NA	NA	NA	NA	NA	NA	NA	NA	NA	NA	NA	NA	NA	NA	NA	NA	NA	NA
P1.2.1316	151	4564495	98.89	3.8	31	7	7	7	45093	1941	0.0031249	d__Bacteria;p__Firmicutes_A;c__Clostridia;o__Lachnospirales;f__Lachnospiraceae;g__Blautia_A;s__Blautia_A	389.42	73.89	92.31	NA	42.51	NA	NA	44.92	NA	74.64	NA	81.2	68.49	NA	NA	NA	NA	76.32	NA	NA	NA	NA	NA	NA	NA	NA	NA	NA	NA	NA	59.95	NA	NA	NA	NA	NA	NA
P1.2.4037	29	2998985	98.1	0	42	3	4	3	46437	1928	0.00433754	d__Bacteria;p__Firmicutes_A;c__Clostridia;o__Lachnospirales;f__Lachnospiraceae;g__Copromonas;s__Copromonas	813.98	NA	95.9	94.4	83.39	94.94	80.12	95.29	95.25	94.28	94.18	NA	64.79	44.89	58.69	52.03	58.89	74.1	77.58	56.28	71.16	74.12	67.99	72.52	74.52	70.5	71.83	73.35	68.51	NA	89.69	79.22	85.54	81.05	51.04	86.97	88.83
P1.2.1330	81	2312116	97.99	0	28	2	2	2	48901	1815	0.00655939	d__Bacteria;p__Firmicutes_A;c__Clostridia;o__Oscillospirales;f__Oscillospiraceae;g__Dysosmobacter;s__Dysosmobacter	752.64	NA	97.66	98.82	98.95	98.97	98.68	81.45	99.04	98.35	98.47	NA	69.16	96.47	85.88	92.14	96.87	64.73	97.3	92.27	96.38	NA	NA	NA	NA	NA	NA	NA	NA	NA	NA	85.68	69.21	90.5	NA	90.98	NA
P1.2.5232	47	2045351	97.58	1.61	39	1	1	1	180429	8279	0.0281941	d__Bacteria;p__Actinobacteriota;c__Coriobacteriia;o__Coriobacteriales;f__Coriobacteriaceae;g__Collinsella;s__Collinsella	1108.78	99.6	99.25	99.39	77.24	97.14	84.18	99.61	97.01	92.61	97.92	81.07	78.35	76.01	71.18	73.51	73.62	78.18	64.86	74.15	56.88	NA	NA	NA	67.73	57.25	NA	78.53	42.66	61.17	NA	NA	NA	NA	NA	77.76	83.86
P1.2.3050	44	2547309	95.97	0	14	5	1	2	37691	2223	0.00546141	d__Bacteria;p__Firmicutes_A;c__Clostridia;o__Oscillospirales;f__Butyricicoccaceae;g__Agathobaculum;s__Agathobaculum	204.31	NA	97.87	97.88	90.03	98.71	NA	98.74	98.77	98.71	98.71	52.94	84.52	83.93	77.06	76.35	82.96	83.81	84.95	63.41	84.54	NA	NA	NA	NA	NA	NA	NA	NA	NA	NA	NA	NA	NA	NA	NA	NA
P1.2.2445	124	2018918	95.02	0	24	0	0	0	25974	768	0.00372142	d__Bacteria;p__Firmicutes_A;c__Clostridia;o__Oscillospirales;f__Acutalibacteraceae;g__UMGS1071;s__UMGS1071	90.27	NA	89.09	76.57	60.65	97.54	NA	77.04	96.54	84.24	93.29	NA	NA	NA	NA	NA	NA	NA	NA	NA	NA	45.38	51.72	NA	61.08	NA	NA	53.11	NA	45.6	NA	NA	65.41	58.13	42.25	64.88	NA
P1.2.1202	58	2315164	94.63	2.01	7	3	3	3	8141	294	0.000848815	d__Bacteria;p__Firmicutes_A;c__Clostridia;o__Oscillospirales;f__Oscillospiraceae;g__CAG-83;s__CAG-83	104.31	91.05	95.21	94.98	95.21	91.2	45.8	93.3	94.99	94.41	94.58	NA	NA	NA	NA	NA	NA	NA	NA	NA	NA	NA	NA	NA	NA	NA	NA	NA	NA	NA	NA	NA	NA	NA	NA	NA	NA
P1.2.4456	73	2390360	94.51	0	5	4	4	4	24502	844	0.00493306	d__Bacteria;p__Firmicutes_C;c__Negativicutes;o__Veillonellales;f__Megasphaeraceae;g__Caecibacter;s__Caecibacter	85.66	NA	94.42	98.2	NA	98.68	87.52	96.02	95.9	83.16	78.42	NA	92.07	92.1	82.15	85.29	78.9	92.16	77.9	NA	76.59	NA	NA	NA	NA	NA	NA	NA	NA	NA	NA	NA	NA	NA	NA	NA	NA
P1.2.1723	338	3338145	94.41	0	30	1	1	1	27874	1177	0.00270507	d__Bacteria;p__Firmicutes_A;c__Clostridia;o__Oscillospirales;f__Oscillospiraceae;g__Flavonifractor;s__Flavonifractor	331.14	NA	92.4	83.93	87.83	96.72	81.53	NA	97.1	97.02	94.07	NA	43.65	89.58	90.64	54.41	63.71	NA	82.43	84.96	46.77	77.64	89.55	89.54	74.85	89.48	83.66	89.01	91.03	91.33	46.76	85.26	90.13	89.24	44.59	90.65	NA
P1.2.3919	151	2544114	94.3	0.63	17	0	0	0	14244	685	0.00253272	d__Bacteria;p__Firmicutes_A;c__Clostridia;o__Lachnospirales;f__Lachnospiraceae;g__Merdisoma;s__Merdisoma	73.36	NA	90.02	80.73	NA	79.96	79.43	67.93	68.07	83.6	54.93	NA	NA	NA	NA	NA	NA	NA	NA	NA	NA	NA	NA	NA	NA	NA	NA	NA	NA	NA	NA	NA	NA	NA	NA	NA	NA
P1.2.3260	160	2616488	92.61	0.27	12	2	1	1	44289	1440	0.00618579	d__Bacteria;p__Firmicutes_A;c__Clostridia;o__Christensenellales;f__CAG-74;g__Ventricola;s__Ventricola	162.72	99.7	93.17	79.68	82.61	NA	83.23	86.07	72.22	NA	94.87	NA	NA	NA	NA	53.3	52.27	NA	86.7	NA	44.95	NA	NA	NA	NA	NA	NA	NA	NA	NA	NA	80.69	87.84	83.39	NA	76.25	NA
P1.7.409	69	2000413	99.29	0	3	3	3	3	20	0	7.90786e-08	d__Bacteria;p__Firmicutes_A;c__Clostridia;o__Peptostreptococcales;f__Anaerovoracaceae;g__VUNA01;s__VUNA01	39.82	97.34	85.67	NA	NA	NA	NA	97.17	63.17	42.62	NA	NA	NA	NA	NA	NA	NA	NA	NA	NA	NA	NA	NA	NA	NA	NA	NA	NA	NA	NA	NA	NA	NA	NA	NA	NA	NA
P1.7.415	162	2639716	98.24	0	44	1	0	1	19195	717	0.00206987	d__Bacteria;p__Firmicutes_A;c__Clostridia;o__Peptostreptococcales;f__Peptostreptococcaceae;g__Romboutsia;s__Romboutsia	4766.06	99.57	79.67	NA	82.12	76.44	NA	99.01	57.08	65.97	61.87	97.22	63.14	NA	NA	NA	NA	63.55	NA	81.52	48.73	97.99	96.76	82.46	98.47	69.21	NA	98.6	90.67	80.61	98.37	NA	94.1	82.17	77.81	NA	NA
P1.7.523	99	2831267	97.73	1.81	32	2	2	2	49890	3199	0.0054017	d__Bacteria;p__Firmicutes_A;c__Clostridia;o__Oscillospirales;f__Ruminococcaceae;g__Faecalibacterium;s__Faecalibacterium	1574.82	65.94	91.99	92.97	97.44	97.57	85.78	97.71	97.67	97.5	97.67	NA	NA	NA	NA	NA	NA	NA	NA	NA	NA	NA	NA	NA	NA	NA	NA	NA	NA	NA	48.26	46.06	53.45	42.37	NA	41.45	44.96
P1.7.408	44	1714743	97.17	3.4	5	2	2	2	162	7	3.38827e-05	d__Bacteria;p__Firmicutes;c__Bacilli;o__Erysipelotrichales;f__Erysipelotrichaceae;g__Absicoccus;s__Absicoccus	107.25	99.44	96.11	95.45	84.25	78.68	75.84	98.55	46.31	61.87	NA	NA	NA	NA	NA	NA	NA	NA	NA	NA	NA	NA	NA	NA	NA	NA	NA	NA	NA	NA	NA	NA	NA	NA	NA	NA	NA
P1.7.3032	141	1943420	94.97	0.84	10	1	2	1	52119	3222	0.00898934	d__Bacteria;p__Firmicutes_A;c__Clostridia;o__Oscillospirales;f__Oscillospiraceae;g__CAG-103;s__CAG-103	227.66	65.1	81.81	99.51	99.52	99.36	98.75	98.21	99.52	99.13	99.64	48.59	NA	77.19	86.55	84.48	90.6	42.6	88.9	NA	89.94	NA	NA	NA	NA	NA	NA	NA	NA	NA	NA	NA	NA	NA	NA	NA	NA
P8.1.1284	26	3894163	100	0	1	0	0	0	0	0	0	d__Bacteria;p__Proteobacteria;c__Gammaproteobacteria;o__Enterobacterales;f__Enterobacteriaceae;g__Morganella;s__Morganella	60.51	NA	NA	NA	NA	NA	NA	NA	NA	NA	NA	NA	NA	NA	NA	NA	NA	NA	NA	NA	NA	NA	NA	NA	NA	NA	NA	NA	NA	NA	NA	NA	NA	NA	NA	NA	NA
P8.1.1075	56	4553268	99.47	0.16	6	0	2	1	25703	304	0.00126184	d__Bacteria;p__Proteobacteria;c__Gammaproteobacteria;o__Enterobacterales;f__Enterobacteriaceae;g__Enterobacter;s__Enterobacter	126.8	NA	NA	NA	NA	NA	NA	41.49	NA	NA	68.23	NA	NA	NA	NA	NA	NA	NA	NA	NA	NA	NA	NA	NA	NA	NA	NA	NA	NA	NA	NA	NA	NA	NA	72.78	NA	NA
P8.1.1606	34	3336752	99.21	3.44	38	0	3	4	77759	2590	0.00641266	d__Bacteria;p__Firmicutes_A;c__Clostridia;o__Lachnospirales;f__Lachnospiraceae;g__Agathobacter;s__Agathobacter	4505.3	79.73	81.59	80.21	77.14	80.62	73.35	82.03	56.3	80.21	80.67	NA	NA	76.48	72.09	52.44	NA	54.63	64.37	NA	77.59	NA	NA	NA	NA	NA	NA	78.35	65.46	NA	86.74	83.87	54.66	79.46	81.92	84.51	83.02
P8.2.2056	63	3748320	100	1.9	43	5	6	7	32004	1160	0.00212031	d__Bacteria;p__Firmicutes_A;c__Clostridia;o__Lachnospirales;f__Lachnospiraceae;g__Enterocloster;s__Enterocloster	2199.62	NA	83.47	86.02	66.5	84.54	71.05	86.68	79.25	83.91	84.01	77.85	87.17	84.69	85.95	85	84.85	87.01	84.96	82.16	84.87	NA	NA	NA	NA	NA	NA	NA	NA	NA	88.68	84.85	85.72	85.61	83.46	84.87	87.77
P8.2.2135	57	3358157	99.36	1.27	18	0	5	5	51350	2038	0.00518082	d__Bacteria;p__Firmicutes_A;c__Clostridia;o__Lachnospirales;f__Lachnospiraceae;g__Blautia;s__Blautia	293.2	NA	86.27	NA	NA	41.75	NA	NA	51.92	50.51	NA	NA	NA	NA	NA	NA	NA	NA	NA	NA	NA	NA	NA	NA	NA	NA	NA	NA	NA	NA	NA	NA	NA	NA	NA	NA	NA
P8.2.2395	45	1676488	98.79	0.81	0	2	2	2	0	0	0	d__Bacteria;p__Actinobacteriota;c__Coriobacteriia;o__Coriobacteriales;f__Coriobacteriaceae;g__Collinsella;s__	NA	NA	NA	NA	NA	NA	NA	NA	NA	NA	NA	NA	NA	NA	NA	NA	NA	NA	NA	NA	NA	NA	NA	NA	NA	NA	NA	NA	NA	NA	NA	NA	NA	NA	NA	NA	NA
P8.2.588	56	2400202	98.66	2.68	3	3	4	3	3	0	0	d__Bacteria;p__Firmicutes_A;c__Clostridia;o__Oscillospirales;f__Ruminococcaceae;g__UBA1394;s__UBA1394	67.73	NA	NA	NA	NA	NA	NA	NA	NA	NA	NA	NA	NA	NA	NA	NA	NA	NA	NA	NA	NA	NA	NA	NA	NA	NA	NA	NA	NA	NA	NA	NA	NA	NA	NA	NA	NA
P8.2.1180	38	2640203	97.99	0.67	40	2	2	2	74276	2631	0.00820625	d__Bacteria;p__Firmicutes_A;c__Clostridia;o__UBA1381;f__UBA1381;g__CAG-41;s__CAG-41	738.89	90.7	91.28	82.54	50.81	89.92	88.69	90.42	87.28	88.56	88.29	88.96	81.73	NA	NA	NA	NA	57.33	79.52	NA	71.97	88.93	NA	87.33	89.87	NA	89.01	89.17	89.29	NA	67.87	83.14	83.29	51.1	NA	52.65	44.05
P8.2.2791	103	2384325	97.82	1.53	20	3	2	2	22664	5396	0.0028649	d__Bacteria;p__Firmicutes_A;c__Clostridia;o__Oscillospirales;f__Ruminococcaceae;g__Faecalibacterium;s__Faecalibacterium	537.9	NA	42.47	NA	NA	43.41	40.54	42.48	44.42	41.63	43.38	NA	NA	NA	NA	NA	NA	NA	NA	NA	NA	NA	NA	NA	NA	NA	NA	NA	NA	NA	NA	NA	NA	NA	NA	NA	NA
P8.2.2102	62	4656849	96.64	0.09	2	2	2	2	13	0	2.27287e-08	d__Bacteria;p__Proteobacteria;c__Gammaproteobacteria;o__Enterobacterales;f__Enterobacteriaceae;g__Citrobacter;s__Citrobacter	32.05	NA	NA	NA	NA	NA	NA	NA	NA	NA	NA	NA	NA	NA	NA	NA	NA	NA	NA	NA	NA	NA	NA	NA	NA	NA	NA	NA	NA	NA	NA	NA	NA	NA	NA	NA	NA
P8.3.2214	68	3713853	98.66	0.67	14	4	4	4	44956	2501	0.00362118	d__Bacteria;p__Firmicutes_A;c__Clostridia;o__Lachnospirales;f__Lachnospiraceae;g__Butyribacter;s__Butyribacter	213.09	76.43	81.7	79.06	80.52	80.8	NA	78.75	80.87	80.53	80.84	NA	NA	NA	NA	NA	NA	NA	NA	NA	NA	NA	NA	NA	NA	NA	NA	NA	NA	NA	NA	NA	NA	NA	NA	NA	NA
P8.3.148	112	2480409	98.1	0.67	4	0	0	0	60894	3099	0.00403238	d__Bacteria;p__Firmicutes_A;c__Clostridia;o__Oscillospirales;f__Oscillospiraceae;g__Faecousia;s__Faecousia	233.41	NA	NA	NA	NA	NA	NA	NA	NA	NA	NA	NA	NA	NA	NA	63.92	84.36	NA	85.16	NA	NA	NA	NA	NA	NA	NA	NA	NA	NA	NA	NA	NA	NA	NA	NA	NA	NA
P8.3.1176	88	2800046	96.98	2.01	6	3	3	3	47589	1998	0.00162755	d__Bacteria;p__Firmicutes_A;c__Clostridia;o__Oscillospirales;f__Ruminococcaceae;g__Ruminiclostridium_E;s__Ruminiclostridium_E	1243.06	61.37	NA	NA	NA	NA	NA	NA	NA	NA	NA	NA	NA	NA	NA	NA	NA	NA	80.99	59.54	NA	NA	NA	NA	NA	NA	NA	NA	NA	NA	NA	NA	NA	NA	NA	NA	NA
P8.3.756	148	3578926	96.84	1.31	5	2	2	2	37946	1454	0.00273519	d__Bacteria;p__Bacteroidota;c__Bacteroidia;o__Bacteroidales;f__Bacteroidaceae;g__Bacteroides;s__Bacteroides	334.04	NA	NA	78.17	43.36	48.88	45.96	NA	NA	48.86	61.25	NA	NA	NA	NA	NA	NA	NA	NA	NA	NA	NA	NA	NA	NA	NA	NA	NA	NA	NA	NA	NA	NA	NA	NA	NA	NA
P8.3.1449	118	2970666	96.27	0.93	12	1	0	0	62626	2729	0.00236649	d__Bacteria;p__Firmicutes_A;c__Clostridia;o__Christensenellales;f__CAG-74;g__UBA11524;s__UBA11524	775.98	NA	NA	NA	NA	NA	NA	NA	NA	NA	NA	NA	NA	NA	NA	NA	NA	NA	NA	NA	NA	NA	NA	NA	NA	NA	NA	NA	NA	NA	NA	NA	NA	63.84	NA	48.68	NA
P8.3.40	121	1949405	93.35	0.63	13	2	2	2	19029	803	0.00347239	d__Bacteria;p__Proteobacteria;c__Gammaproteobacteria;o__Burkholderiales;f__Burkholderiaceae;g__Parasutterella;s__Parasutterella	299.43	NA	NA	NA	NA	NA	NA	NA	NA	NA	NA	NA	NA	NA	NA	NA	NA	NA	NA	NA	NA	NA	NA	NA	NA	NA	NA	NA	NA	NA	NA	NA	NA	NA	NA	NA	NA
P9.1.3894	76	3854943	99.37	1.48	20	7	6	7	41812	1762	0.00410757	d__Bacteria;p__Firmicutes_A;c__Clostridia;o__Lachnospirales;f__Lachnospiraceae;g__Choladousia;s__Choladousia	166.02	NA	NA	NA	NA	NA	NA	NA	NA	NA	NA	89.96	55.03	NA	NA	NA	NA	89.43	NA	NA	NA	NA	NA	NA	NA	NA	NA	NA	NA	NA	NA	NA	NA	NA	NA	NA	NA
P9.1.2189	17	2786620	99.33	0	19	0	6	6	47246	1875	0.00414558	d__Bacteria;p__Firmicutes_A;c__Clostridia;o__Lachnospirales;f__Lachnospiraceae;g__Lachnospira;s__Lachnospira	2742.43	NA	NA	NA	NA	NA	NA	NA	NA	NA	NA	NA	84.59	85.53	87.01	87.1	NA	86.7	85.83	NA	NA	NA	NA	NA	NA	NA	NA	NA	NA	NA	NA	NA	NA	NA	NA	NA	NA
P9.1.1206	54	2179005	98.95	4.19	5	4	3	3	29223	1281	0.00163425	d__Bacteria;p__Firmicutes;c__Bacilli;o__Lactobacillales;f__Lactobacillaceae;g__Ligilactobacillus;s__Ligilactobacillus	870.52	NA	NA	NA	NA	NA	NA	NA	NA	NA	NA	87.72	NA	NA	NA	NA	NA	NA	NA	NA	NA	NA	NA	NA	NA	NA	NA	NA	NA	NA	NA	NA	NA	NA	NA	NA	NA
P9.1.1459	82	3259085	98.85	1.49	27	2	2	2	40719	2061	0.00386528	d__Bacteria;p__Firmicutes_A;c__Clostridia;o__Lachnospirales;f__Lachnospiraceae;g__Eubacterium_I;s__Eubacterium_I	619.68	86.91	88.4	43.53	63.21	82.13	58.36	87.6	63.87	61.63	42.37	NA	NA	NA	NA	NA	NA	78.9	NA	NA	62.66	NA	NA	NA	NA	NA	NA	NA	NA	NA	91.53	NA	44.83	NA	NA	NA	NA
P9.1.2101	71	2589270	95.92	0	8	1	1	1	156233	8297	0.0212787	d__Bacteria;p__Verrucomicrobiota;c__Verrucomicrobiae;o__Verrucomicrobiales;f__Akkermansiaceae;g__Akkermansia;s__Akkermansia	681.61	NA	NA	NA	NA	NA	67.21	NA	NA	NA	NA	NA	NA	NA	NA	NA	NA	NA	52.76	65.46	NA	NA	NA	NA	NA	NA	NA	NA	NA	NA	NA	56.24	75.58	63.84	67.34	56.22	NA
P9.2.1559	30	2161702	100	0	4	1	1	1	18344	1012	0.00410735	d__Bacteria;p__Actinobacteriota;c__Coriobacteriia;o__Coriobacteriales;f__Eggerthellaceae;g__Slackia_A;s__Slackia_A	95.88	NA	NA	NA	NA	NA	NA	NA	NA	NA	NA	NA	NA	NA	NA	NA	NA	NA	NA	NA	NA	NA	NA	NA	NA	NA	NA	NA	NA	NA	NA	NA	NA	NA	NA	NA	NA
P9.2.262	133	3984896	92.83	0.22	15	1	3	3	67289	2460	0.00432948	d__Bacteria;p__Bacteroidota;c__Bacteroidia;o__Bacteroidales;f__Bacteroidaceae;g__Bacteroides;s__Bacteroides	484.85	NA	NA	41.01	60.92	53.77	57.69	NA	NA	79.32	79.36	NA	NA	NA	NA	NA	NA	NA	NA	NA	NA	NA	NA	NA	NA	NA	NA	NA	NA	NA	84.62	85.93	85.85	85.55	85.29	86.65	83.85
P9.3.4305	50	3193077	100	0.7	2	0	0	0	1	0	2.84707e-08	d__Bacteria;p__Firmicutes_A;c__Clostridia;o__Peptostreptococcales;f__Peptostreptococcaceae;g__Terrisporobacter;s__Terrisporobacter	14.05	NA	NA	NA	NA	NA	NA	NA	NA	NA	NA	NA	NA	NA	NA	NA	NA	NA	NA	NA	NA	NA	NA	NA	NA	NA	NA	NA	NA	NA	NA	NA	NA	NA	NA	NA	NA
P9.3.2271	53	3111542	99.33	3.8	40	4	6	4	88724	3110	0.00657591	d__Bacteria;p__Firmicutes_A;c__Clostridia;o__Lachnospirales;f__Lachnospiraceae;g__Anaerostipes;s__Anaerostipes	651.21	68.67	80.86	80.22	80.57	80.8	78.62	69.49	81.17	84.68	82.9	79.16	72.71	80.76	80.69	57.44	75.16	81.97	78.42	81.78	78.48	56.78	48.53	NA	48.32	82.08	73.58	82.37	49.01	NA	NA	NA	NA	NA	NA	NA	72
P9.3.1352	43	1808257	98.26	0.06	5	1	1	1	68	0	1.47662e-05	d__Bacteria;p__Firmicutes;c__Bacilli;o__Lactobacillales;f__Lactobacillaceae;g__Lactobacillus;s__Lactobacillus	10.91	NA	NA	NA	NA	NA	NA	NA	NA	NA	NA	NA	NA	NA	NA	NA	NA	NA	NA	NA	NA	74.47	NA	NA	NA	NA	NA	NA	NA	NA	NA	NA	NA	NA	NA	NA	NA
P9.3.1612	42	2814081	96.42	2.68	3	2	2	2	5490	172	0.000872425	d__Bacteria;p__Firmicutes_A;c__Clostridia;o__Lachnospirales;f__Lachnospiraceae;g__CAG-303;s__CAG-303	34.18	NA	NA	NA	NA	NA	NA	NA	NA	NA	NA	NA	NA	NA	NA	NA	NA	NA	NA	NA	NA	NA	NA	NA	NA	NA	NA	NA	NA	NA	NA	NA	NA	NA	NA	NA	NA
P10.1.2184	54	3197509	99.25	0.75	3	2	2	2	1949	47	0.000225215	d__Bacteria;p__Firmicutes;c__Bacilli;o__Lactobacillales;f__Enterococcaceae;g__Enterococcus_D;s__Enterococcus_D	21.87	NA	NA	NA	NA	NA	NA	NA	NA	NA	NA	NA	NA	NA	NA	NA	NA	NA	NA	NA	NA	NA	NA	NA	NA	NA	NA	NA	NA	NA	NA	NA	NA	NA	NA	NA	NA
P10.1.1979	71	3628981	98.1	2.53	25	6	7	7	28435	1239	0.00247588	d__Bacteria;p__Firmicutes_A;c__Clostridia;o__Lachnospirales;f__Lachnospiraceae;g__Blautia_A;s__Blautia_A	283.63	53.09	51.61	NA	NA	NA	NA	59.16	NA	NA	NA	51.29	42.3	NA	NA	NA	NA	43.15	45.69	NA	NA	NA	NA	NA	NA	NA	NA	NA	NA	NA	NA	NA	NA	NA	NA	NA	NA
P10.1.1498	13	2316911	97.99	0.94	10	0	4	4	34046	1248	0.00605744	d__Bacteria;p__Firmicutes_A;c__Clostridia;o__Lachnospirales;f__Lachnospiraceae;g__UBA11774;s__UBA11774	156.88	NA	NA	NA	NA	NA	NA	NA	NA	NA	NA	NA	NA	NA	NA	NA	NA	NA	NA	NA	NA	NA	NA	NA	NA	NA	NA	NA	NA	NA	NA	NA	NA	NA	NA	NA	NA
P10.1.1503	52	2580867	97.99	0	18	3	2	2	50782	1910	0.00604161	d__Bacteria;p__Firmicutes_A;c__Clostridia;o__Oscillospirales;f__Ruminococcaceae;g__Ruminococcus_C;s__Ruminococcus_C	2406.79	NA	NA	NA	NA	NA	NA	NA	NA	NA	NA	89.75	90.52	88.04	72.44	88.4	88.26	89.99	88.18	NA	88.22	NA	NA	NA	NA	NA	NA	NA	NA	NA	NA	NA	NA	NA	NA	NA	NA
P10.1.4291	15	1919424	97.87	0	1	2	2	2	0	0	0	d__Bacteria;p__Firmicutes_A;c__Clostridia;o__Peptostreptococcales;f__Anaerovoracaceae;g__Copromorpha;s__Copromorpha	14.18	NA	NA	NA	NA	NA	NA	NA	NA	NA	NA	NA	NA	NA	NA	NA	NA	NA	NA	NA	NA	NA	NA	NA	NA	NA	NA	NA	NA	NA	NA	NA	NA	NA	NA	NA	NA
P10.1.925	106	3379440	97.18	0.81	19	1	1	1	16759	818	0.00152149	d__Bacteria;p__Actinobacteriota;c__Coriobacteriia;o__Coriobacteriales;f__Eggerthellaceae;g__Eggerthella;s__Eggerthella	76.29	NA	NA	NA	NA	NA	NA	NA	NA	NA	NA	90.51	NA	NA	NA	NA	NA	NA	NA	NA	NA	60.96	NA	NA	69.91	NA	NA	62.34	89.36	NA	NA	NA	NA	NA	NA	NA	NA
P10.1.1268	53	2222381	92.28	0.67	18	2	3	2	58642	3189	0.00924586	d__Bacteria;p__Firmicutes_A;c__Clostridia;o__Oscillospirales;f__Oscillospiraceae;g__CAG-83;s__CAG-83	279.98	NA	44.33	82.51	NA	79.51	78.33	69.64	58.02	84.16	85.83	NA	NA	79.86	69.85	86.16	89.95	49.56	91.07	49.51	88.43	NA	NA	NA	NA	NA	NA	NA	NA	NA	NA	85.46	86	82.37	NA	85.33	NA
P10.2.1264	35	4354361	99.62	0.19	41	6	4	5	75234	2687	0.00398441	d__Bacteria;p__Bacteroidota;c__Bacteroidia;o__Bacteroidales;f__Tannerellaceae;g__Parabacteroides;s__Parabacteroides	1717.76	41.68	76.88	93.24	93.27	93.13	93.47	64.97	92.16	93.28	93.41	87.57	88.02	88.84	89.16	89.21	89.3	88.65	89.44	89.23	88.74	NA	NA	NA	NA	NA	NA	NA	41.1	NA	90.87	92.34	90.98	91.04	90.35	92.3	90.19
P10.2.2383	30	2071407	99.46	0.58	44	3	3	3	69087	2136	0.00937628	d__Bacteria;p__Firmicutes;c__Bacilli;o__Lactobacillales;f__Streptococcaceae;g__Streptococcus;s__Streptococcus	506.27	90.38	93.44	62.88	NA	55.75	79.68	95.23	83.97	84.16	84.32	86.27	NA	NA	NA	NA	NA	NA	NA	NA	NA	94.89	NA	NA	73.64	79.48	NA	80.68	58.27	NA	70.94	NA	48.53	41.64	NA	69.22	NA
P10.2.2114	70	3610240	98.96	0.72	24	2	3	3	86521	3201	0.00745931	d__Bacteria;p__Firmicutes_A;c__Clostridia;o__Lachnospirales;f__Lachnospiraceae;g__Roseburia;s__Roseburia	369.72	NA	49.12	69.43	79.25	78.32	NA	58.3	41.74	NA	80.22	NA	NA	NA	NA	67.59	79.56	75.98	76.41	78.64	79.32	NA	NA	NA	NA	NA	NA	NA	NA	NA	48.53	65.4	80.41	79.2	NA	42.17	NA
P10.2.882	59	3874343	98.88	0	24	1	2	2	130940	3163	0.00792639	d__Bacteria;p__Bacteroidota;c__Bacteroidia;o__Bacteroidales;f__Bacteroidaceae;g__Phocaeicola;s__Phocaeicola	14717.9	NA	NA	NA	NA	NA	NA	NA	NA	NA	NA	NA	NA	NA	NA	NA	NA	NA	NA	NA	NA	88.9	90.26	89.08	89.11	90.17	90.19	90.19	89.12	89.05	NA	NA	NA	NA	NA	NA	NA
P10.2.338	311	6730161	96.46	3.11	14	3	2	3	157067	8623	0.00400732	d__Bacteria;p__Bacteroidota;c__Bacteroidia;o__Bacteroidales;f__Bacteroidaceae;g__Bacteroides;s__Bacteroides	375.61	NA	43.85	NA	70.33	NA	50.38	NA	NA	NA	NA	NA	NA	NA	NA	NA	NA	NA	42.99	NA	NA	NA	63.01	63.5	NA	56.27	68.23	45.74	67.33	68.52	NA	67.19	75.44	74.07	NA	NA	NA
P10.2.703	99	3253171	95.49	0.48	5	0	1	2	34836	1581	0.00330119	d__Bacteria;p__Firmicutes_A;c__Clostridia;o__Lachnospirales;f__Lachnospiraceae;g__CAG-95;s__CAG-95	50.28	NA	NA	NA	NA	NA	NA	NA	NA	NA	NA	NA	NA	NA	NA	NA	NA	NA	NA	NA	NA	NA	NA	NA	NA	NA	NA	NA	NA	NA	NA	NA	NA	NA	NA	NA	NA
P10.3.2049	60	4490810	100	0	44	5	5	5	138473	8071	0.00948341	d__Bacteria;p__Desulfobacterota_I;c__Desulfovibrionia;o__Desulfovibrionales;f__Desulfovibrionaceae;g__Bilophila;s__Bilophila	898.64	84.61	83.81	83.66	83.59	82.67	85.14	81.06	83.13	83.83	83.91	40.93	81.48	70.53	81.53	78.52	84.21	79.02	87.29	63.08	72.46	74.69	81.78	80.81	85.85	82.01	83.68	77.82	86.67	84.63	83.45	86.63	86.05	84.99	NA	84.4	60.95
P10.3.3933	17	3566604	99.42	0.73	2	0	3	2	22	0	2.90978e-07	d__Bacteria;p__Firmicutes_A;c__Clostridia;o__Lachnospirales;f__Lachnospiraceae;g__Mediterraneibacter;s__Mediterraneibacter	14.15	NA	NA	NA	NA	NA	NA	NA	NA	NA	NA	NA	NA	NA	NA	NA	NA	NA	NA	NA	NA	NA	NA	NA	NA	NA	NA	NA	NA	NA	NA	NA	NA	NA	NA	NA	NA
P10.3.4058	87	3272383	99.37	1.27	38	2	2	2	40067	1390	0.00368971	d__Bacteria;p__Firmicutes_A;c__Clostridia;o__Lachnospirales;f__Lachnospiraceae;g__Enterocloster;s__Enterocloster	444.37	NA	87.56	85.7	42.17	87.19	48.82	87.86	87.22	87.77	86.69	61.46	62.34	49.34	64.68	83.26	64.05	85.28	61.08	58.73	53.18	NA	NA	NA	NA	NA	NA	NA	NA	NA	56.02	86.15	89.17	82.72	NA	65.95	87.24
P10.3.4052	14	2900938	99.37	0	6	4	4	4	1347	18	0.000123835	d__Bacteria;p__Firmicutes_A;c__Clostridia;o__Lachnospirales;f__Lachnospiraceae;g__Ventrimonas;s__Ventrimonas	82.9	NA	NA	NA	NA	NA	NA	NA	NA	NA	NA	NA	NA	NA	NA	NA	NA	NA	NA	NA	NA	NA	NA	NA	NA	NA	NA	NA	NA	NA	NA	NA	NA	55	NA	NA	NA
P10.3.4048	56	3154732	99.37	0.63	34	4	4	4	39269	1192	0.00366775	d__Bacteria;p__Firmicutes_A;c__Clostridia;o__Lachnospirales;f__Lachnospiraceae;g__Ventrimonas;s__Ventrimonas	303.26	NA	87.49	78.64	69.13	79.69	45.55	85.37	84.9	83.01	83.89	NA	87.02	68.31	75.35	78.01	74.28	78.67	75.33	NA	65.38	NA	NA	NA	NA	NA	NA	NA	NA	NA	72.3	68.48	81.57	79.6	NA	69.29	62.25
P10.3.3913	109	3308913	99.37	0.63	20	4	4	4	66146	1878	0.00690767	d__Bacteria;p__Firmicutes_A;c__Clostridia;o__Lachnospirales;f__Lachnospiraceae;g__Choladocola;s__Choladocola	179.05	NA	NA	NA	NA	NA	NA	NA	NA	NA	NA	NA	73.96	47.38	49.3	51.67	54.1	77.1	70.92	NA	NA	NA	NA	NA	NA	NA	NA	NA	NA	NA	NA	NA	NA	NA	NA	NA	NA
P10.3.2377	62	3362373	99.37	1.27	22	5	6	6	36257	1160	0.00457939	d__Bacteria;p__Firmicutes_A;c__Clostridia;o__Lachnospirales;f__Lachnospiraceae;g__Copromonas;s__Copromonas	220.68	NA	84.27	NA	52.02	NA	60	84.41	89.44	51.55	88.43	NA	NA	NA	NA	NA	44.64	66.04	85.94	44.08	NA	NA	NA	NA	NA	NA	NA	NA	NA	NA	81.71	78.82	82.87	82.68	NA	76.95	NA
P10.3.1951	22	2825466	99.37	0	15	0	1	1	26703	961	0.00378243	d__Bacteria;p__Firmicutes_A;c__Clostridia;o__Lachnospirales;f__Lachnospiraceae;g__Clostridium_Q;s__Clostridium_Q	144.37	NA	NA	NA	NA	NA	NA	NA	NA	NA	NA	NA	NA	NA	NA	NA	NA	NA	NA	NA	NA	NA	NA	NA	NA	NA	NA	NA	NA	NA	NA	NA	NA	NA	NA	NA	NA
P10.3.2126	55	3383496	99.33	4.36	14	0	0	1	28031	1338	0.00270258	d__Bacteria;p__Firmicutes_A;c__Clostridia;o__Lachnospirales;f__Lachnospiraceae;g__Lachnospira;s__Lachnospira	829.2	48.48	90.53	90.03	89.65	90.09	87.54	83.13	89.6	89.39	79.68	NA	NA	NA	NA	NA	NA	NA	NA	NA	NA	NA	NA	NA	NA	NA	NA	NA	NA	NA	NA	78.53	NA	NA	78.43	NA	NA
P10.3.2093	23	3076026	99.33	0	7	0	6	7	35880	1432	0.00364466	d__Bacteria;p__Firmicutes_A;c__Clostridia;o__Lachnospirales;f__Lachnospiraceae;g__Coprococcus;s__Coprococcus	954.9	NA	NA	NA	NA	NA	NA	NA	NA	NA	NA	NA	NA	NA	NA	NA	NA	NA	NA	NA	NA	NA	NA	NA	NA	NA	NA	NA	NA	NA	NA	NA	NA	NA	NA	NA	NA
P10.3.1327	65	2986396	99.33	0.67	47	4	4	4	109691	6217	0.0113806	d__Bacteria;p__Firmicutes_A;c__Clostridia;o__Oscillospirales;f__Butyricicoccaceae;g__Agathobaculum;s__Agathobaculum	890.75	79.27	65.44	73.3	51.15	63.85	74.01	80	82.11	80.04	79.84	74.83	72.82	66.28	67.16	42.93	NA	67.75	62.47	NA	75.63	73.5	46.16	59.26	72.92	59.95	51.58	73.2	NA	NA	71.32	68.12	60.26	76.79	NA	52.64	60.87
P10.3.1076	27	3104138	99.33	0.1	32	0	3	3	90144	3593	0.00654205	d__Bacteria;p__Firmicutes_A;c__Clostridia;o__Lachnospirales;f__Lachnospiraceae;g__Lachnospira;s__Lachnospira	2173.6	86.5	87.51	87.12	87.18	NA	NA	NA	NA	NA	NA	42.17	48.68	NA	NA	77.84	90.38	90.97	NA	NA	NA	86.95	86.2	86.19	87.09	86	86.13	86.39	86.12	NA	NA	89.02	88.68	47.73	84.92	89.36	89.37
P10.3.2396	15	2759815	98.66	1.34	13	3	1	1	23412	654	0.00250485	d__Bacteria;p__Firmicutes_A;c__Clostridia;o__Oscillospirales;f__Ruminococcaceae;g__Negativibacillus;s__Negativibacillus	117.59	NA	NA	NA	NA	NA	NA	NA	NA	NA	NA	NA	NA	NA	NA	NA	NA	NA	NA	NA	NA	NA	NA	NA	NA	NA	NA	NA	NA	NA	NA	NA	NA	NA	NA	NA	NA
P10.3.1721	108	3003775	98.66	1.01	30	3	3	3	79121	4868	0.00657605	d__Bacteria;p__Firmicutes_A;c__Clostridia;o__Oscillospirales;f__Oscillospiraceae;g__ER4;s__ER4	1075.13	60.31	63.46	71.34	71.52	72.1	71.29	44.82	72.84	71.71	75.8	NA	60.41	85.21	81.82	82.61	88.1	72.51	88.41	86.41	86.98	NA	NA	NA	NA	NA	NA	NA	NA	NA	41.28	75.24	75.74	74.35	50.07	74.54	63.47
P10.3.836	23	2178508	98.2	0.9	9	2	2	2	76627	3188	0.0149097	d__Bacteria;p__Firmicutes_C;c__Negativicutes;o__Acidaminococcales;f__Acidaminococcaceae;g__Phascolarctobacterium_A;s__Phascolarctobacterium_A	872.16	NA	NA	NA	NA	NA	NA	NA	NA	NA	NA	NA	NA	NA	NA	NA	NA	NA	NA	NA	NA	NA	NA	NA	NA	NA	NA	NA	NA	NA	NA	NA	NA	NA	NA	NA	NA
P10.3.621	76	3066444	98.1	3.8	28	1	0	2	53153	2134	0.00499029	d__Bacteria;p__Firmicutes_A;c__Clostridia;o__Lachnospirales;f__Lachnospiraceae;g__UMGS1375;s__UMGS1375	1651.84	NA	85.21	82.94	83.09	83.67	82.75	85.1	83.3	83.19	83.38	NA	NA	54.76	67.13	71.77	82.77	84.53	83.31	66.81	73.5	NA	NA	NA	NA	NA	NA	NA	NA	NA	83.07	76.76	NA	70.59	NA	NA	59.24
P10.3.337	66	3473457	97.99	2.01	28	1	6	5	56088	2407	0.00519994	d__Bacteria;p__Firmicutes_A;c__Clostridia;o__Lachnospirales;f__Lachnospiraceae;g__Coprococcus_A;s__Coprococcus_A	355.86	81.29	81.19	NA	NA	64.98	NA	79.33	NA	NA	NA	NA	76.02	43.77	NA	41.55	NA	78.77	64.38	NA	43.06	NA	NA	NA	NA	NA	NA	NA	NA	NA	77.96	NA	NA	NA	NA	NA	47.29
P10.3.2074	54	2730278	97.92	1.32	3	4	4	4	25968	1258	0.00124258	d__Bacteria;p__Bacteroidota;c__Bacteroidia;o__Bacteroidales;f__Muribaculaceae;g__Limisoma;s__Limisoma	578.48	NA	NA	NA	NA	NA	NA	NA	NA	NA	NA	NA	NA	NA	NA	NA	NA	NA	NA	NA	NA	NA	NA	NA	NA	NA	NA	NA	NA	NA	NA	NA	NA	NA	NA	NA	NA
P10.3.2202	8	2065494	97.32	0	22	3	2	2	73281	2121	0.00918502	d__Bacteria;p__Firmicutes_A;c__Clostridia;o__Oscillospirales;f__Acutalibacteraceae;g__CAG-217;s__CAG-217	1881.64	NA	NA	88.99	NA	NA	NA	NA	NA	NA	NA	87.9	77.87	86.46	86.11	87.37	88.13	87.25	88.08	75.21	87.75	NA	NA	NA	NA	NA	NA	NA	NA	NA	NA	88.95	88.76	88.39	NA	NA	NA
P10.3.2801	32	3134841	97.28	0.21	11	4	4	3	19855	657	0.0024433	d__Bacteria;p__Firmicutes_A;c__Clostridia;o__Oscillospirales;f__Ruminococcaceae;g__Gemmiger;s__Gemmiger	128.46	NA	NA	NA	NA	NA	NA	NA	NA	NA	NA	NA	NA	NA	NA	NA	NA	NA	NA	NA	NA	NA	NA	NA	NA	NA	NA	NA	NA	NA	NA	NA	NA	NA	NA	NA	NA
P10.3.1481	10	2747579	95.97	0	20	2	0	0	47015	1440	0.00586924	d__Bacteria;p__Firmicutes_A;c__Clostridia;o__Oscillospirales;f__Acutalibacteraceae;g__UBA1417;s__UBA1417	163.64	69.8	NA	NA	NA	NA	NA	68.01	NA	NA	NA	NA	NA	NA	NA	NA	NA	NA	NA	NA	NA	NA	NA	NA	NA	NA	NA	NA	NA	NA	NA	NA	NA	NA	NA	NA	NA
P10.3.2948	118	2620885	95.41	0.67	6	1	0	0	52669	3034	0.00736418	d__Bacteria;p__Firmicutes_A;c__Clostridia;o__Oscillospirales;f__Oscillospiraceae;g__Faecousia;s__Faecousia	62.71	NA	NA	NA	NA	NA	NA	NA	NA	NA	NA	NA	NA	NA	NA	NA	NA	NA	NA	NA	NA	NA	NA	NA	NA	NA	NA	NA	NA	NA	NA	NA	NA	NA	NA	NA	NA
P10.3.2852	34	2479827	94.97	1.01	19	0	0	0	61953	4256	0.0100713	d__Bacteria;p__Firmicutes_A;c__Clostridia;o__Oscillospirales;f__Oscillospiraceae;g__Lawsonibacter;s__Lawsonibacter	162.29	NA	53.36	64.22	NA	64.79	NA	NA	66.64	65.89	NA	NA	77.06	77.28	73.88	46.44	72.31	55.53	87.64	70.68	67.87	NA	NA	NA	NA	NA	NA	NA	NA	NA	NA	NA	NA	NA	NA	NA	NA
P10.3.1907	92	2152347	94.2	0.71	15	0	0	1	42238	2288	0.00673258	d__Bacteria;p__Firmicutes;c__Bacilli;o__Erysipelotrichales;f__Erysipelotrichaceae;g__Holdemanella;s__Holdemanella	706.71	NA	NA	NA	NA	NA	NA	NA	NA	NA	NA	NA	NA	NA	NA	NA	NA	NA	NA	NA	NA	NA	NA	NA	NA	NA	NA	NA	NA	NA	NA	NA	NA	NA	NA	NA	NA
P10.3.1428	10	1272661	92.42	2.25	6	2	2	2	12226	637	0.00419709	d__Bacteria;p__Firmicutes;c__Bacilli;o__RF39;f__UBA660;g__CAG-302;s__CAG-302	74.81	NA	NA	NA	NA	NA	NA	NA	NA	NA	NA	NA	NA	NA	NA	NA	NA	NA	NA	87.92	NA	NA	NA	NA	NA	NA	NA	NA	NA	NA	NA	NA	NA	NA	NA	NA	NA
P10.4.1446	119	4766013	99.72	0.93	3	1	1	1	30206	893	0.00139494	d__Bacteria;p__Proteobacteria;c__Gammaproteobacteria;o__Enterobacterales;f__Enterobacteriaceae;g__Citrobacter;s__Citrobacter	96.36	NA	NA	NA	NA	NA	NA	NA	NA	NA	46.94	NA	NA	NA	NA	NA	NA	NA	NA	NA	NA	NA	NA	NA	NA	NA	NA	NA	NA	NA	NA	NA	NA	NA	NA	NA	NA
P10.4.5671	71	3129232	97.55	0.37	4	1	0	1	97	6	2.02465e-06	d__Bacteria;p__Bacteroidota;c__Bacteroidia;o__Bacteroidales;f__Bacteroidaceae;g__Prevotella;s__Prevotella	112.78	NA	NA	NA	NA	NA	NA	NA	NA	NA	NA	NA	NA	NA	NA	NA	NA	NA	NA	NA	NA	NA	NA	NA	NA	NA	NA	NA	NA	NA	NA	NA	NA	NA	NA	NA	NA
P10.4.2280	280	3695332	92.33	3.83	5	2	3	2	27701	1624	0.00145558	d__Bacteria;p__Bacteroidota;c__Bacteroidia;o__Bacteroidales;f__Bacteroidaceae;g__Prevotella;s__Prevotella	816.47	NA	NA	NA	NA	NA	NA	NA	NA	NA	NA	NA	NA	NA	NA	NA	NA	NA	NA	NA	NA	NA	NA	NA	NA	NA	NA	NA	NA	NA	NA	NA	NA	NA	NA	NA	NA
P2.1.1272	112	3059899	99.37	0.63	6	2	2	4	1397	92	7.51783e-05	d__Bacteria;p__Firmicutes_A;c__Clostridia;o__Lachnospirales;f__Lachnospiraceae;g__Blautia_A;s__Blautia_A	59.73	NA	NA	NA	NA	NA	NA	NA	NA	NA	NA	97.1	NA	NA	NA	NA	41.21	50.66	NA	NA	NA	NA	NA	NA	NA	NA	NA	NA	NA	NA	NA	NA	NA	NA	NA	NA	NA
P2.1.1260	58	2587962	99.32	0.68	36	0	0	0	48780	1855	0.00432006	d__Bacteria;p__Firmicutes_A;c__Clostridia;o__Oscillospirales;f__Ruminococcaceae;g__Gemmiger;s__Gemmiger	2851.33	92.48	91.27	91.95	91.51	91.78	68.19	92.38	91.64	90.1	91.39	98.17	97.95	97.71	97.88	97.83	97.85	97.45	98.01	97.43	98	NA	NA	NA	NA	NA	NA	NA	NA	NA	92.62	92.59	93.34	85.76	54.71	NA	NA
P2.1.1138	71	1974206	98.1	0.02	22	1	1	1	21019	746	0.00297472	d__Bacteria;p__Firmicutes_C;c__Negativicutes;o__Veillonellales;f__Dialisteraceae;g__Dialister;s__Dialister	3918.68	NA	96.85	96.91	96.7	96.97	96.66	97.07	96.95	96.74	96.79	99.73	99.95	99.85	99.87	99.84	99.87	99.89	99.83	99.88	99.86	NA	NA	NA	NA	NA	NA	NA	NA	NA	98.17	98.21	98.22	98.15	98.1	98.1	98.12
P2.1.598	94	1537069	92.22	1.16	19	0	0	0	10603	376	0.00132873	d__Bacteria;p__Firmicutes;c__Bacilli;o__Lactobacillales;f__Streptococcaceae;g__Streptococcus;s__Streptococcus	355.74	NA	NA	NA	NA	97.92	NA	46.57	NA	NA	NA	99.47	NA	NA	NA	NA	NA	71.01	NA	NA	NA	55.17	NA	NA	NA	NA	NA	70.69	NA	NA	99.36	NA	84.58	NA	NA	NA	NA
P2.1.4017	47	1393375	90.49	0.67	2	0	0	0	2	0	1.03512e-07	d__Bacteria;p__Firmicutes_A;c__Clostridia;o__Lachnospirales;f__Lachnospiraceae;g__UBA4285;s__UBA4285	11.27	NA	NA	NA	NA	NA	NA	NA	NA	NA	NA	98.84	NA	NA	NA	NA	NA	NA	NA	41.42	NA	NA	NA	NA	NA	NA	NA	NA	NA	NA	NA	NA	NA	NA	NA	NA	NA
P2.2.1657	15	1597505	99.19	0.12	2	1	1	1	0	0	0	d__Bacteria;p__Actinobacteriota;c__Coriobacteriia;o__Coriobacteriales;f__Eggerthellaceae;g__CAG-1427;s__CAG-1427	NA	NA	NA	NA	NA	NA	NA	NA	NA	NA	NA	NA	NA	NA	NA	NA	NA	NA	NA	NA	NA	NA	NA	NA	NA	NA	NA	NA	NA	NA	NA	NA	NA	NA	NA	NA	NA
P2.7.1484	137	2543940	93.35	1.6	2	0	0	0	231	16	3.67177e-06	d__Bacteria;p__Bacteroidota;c__Bacteroidia;o__Bacteroidales;f__Bacteroidaceae;g__Prevotella;s__Prevotella	894.47	NA	NA	NA	NA	NA	NA	NA	NA	NA	NA	NA	98.47	98.32	98.41	98.39	98.38	98.37	98.3	98.51	98.43	NA	NA	NA	NA	NA	NA	NA	NA	NA	NA	NA	NA	NA	NA	NA	NA
P11.1.1690	47	4770715	100	0.1	16	5	7	7	42134	686	0.00179714	d__Bacteria;p__Proteobacteria;c__Gammaproteobacteria;o__Enterobacterales;f__Enterobacteriaceae;g__Citrobacter;s__Citrobacter	1622.52	NA	NA	NA	NA	NA	NA	NA	NA	NA	94.83	NA	NA	NA	NA	NA	NA	NA	NA	NA	NA	NA	NA	NA	NA	NA	NA	NA	NA	NA	43.04	NA	NA	NA	NA	NA	NA
P11.1.1069	79	3200437	99.37	2.53	18	2	2	2	10824	471	0.00120692	d__Bacteria;p__Firmicutes_A;c__Clostridia;o__Lachnospirales;f__Lachnospiraceae;g__Blautia_A;s__Blautia_A	188.66	67.9	NA	NA	NA	NA	NA	NA	NA	NA	NA	75.05	NA	NA	NA	NA	NA	NA	NA	NA	NA	NA	NA	NA	NA	NA	NA	NA	NA	NA	NA	NA	NA	NA	NA	NA	NA
P11.1.2373	68	2986239	99.3	0	18	7	2	9	9749	324	0.000931354	d__Bacteria;p__Firmicutes_A;c__Clostridia;o__Peptostreptococcales;f__Peptostreptococcaceae;g__Intestinibacter;s__Intestinibacter	89.82	84.98	42.73	NA	NA	NA	NA	83.41	NA	NA	NA	NA	NA	NA	NA	NA	NA	NA	NA	NA	NA	NA	NA	NA	NA	NA	NA	NA	NA	NA	NA	NA	NA	NA	NA	NA	NA
P11.1.1384	52	4080738	99.3	0.7	7	2	1	1	7797	191	0.000879406	d__Bacteria;p__Firmicutes_A;c__Clostridia;o__Eubacteriales;f__Eubacteriaceae;g__Eubacterium;s__Eubacterium	30.87	65.55	NA	NA	NA	NA	NA	NA	NA	NA	NA	89.61	NA	NA	NA	NA	NA	NA	NA	NA	NA	NA	NA	NA	NA	NA	NA	NA	NA	NA	NA	NA	NA	NA	NA	NA	NA
P11.1.1852	45	2624807	99.22	1.75	19	0	3	3	29010	843	0.00454869	d__Bacteria;p__Firmicutes_A;c__Clostridia;o__Lachnospirales;f__Lachnospiraceae;g__Lachnoclostridium_B;s__Lachnoclostridium_B	98.48	40.05	57.97	42.3	NA	44.87	NA	55.2	NA	NA	NA	NA	NA	NA	NA	NA	NA	NA	NA	NA	NA	NA	NA	NA	NA	NA	NA	NA	NA	NA	NA	NA	NA	NA	NA	NA	NA
P11.1.5436	47	2072329	97.58	0	6	1	2	2	828	20	0.000152506	d__Bacteria;p__Actinobacteriota;c__Coriobacteriia;o__Coriobacteriales;f__Eggerthellaceae;g__Aphodovivens;s__Aphodovivens	35.12	NA	NA	NA	NA	NA	NA	NA	NA	NA	NA	NA	NA	NA	NA	NA	NA	NA	NA	NA	NA	NA	NA	NA	NA	NA	NA	NA	NA	NA	NA	NA	NA	NA	NA	NA	NA
P11.1.1771	209	2538181	96.24	0	4	0	0	0	3415	153	0.000579009	d__Bacteria;p__Firmicutes_A;c__Clostridia;o__Lachnospirales;f__Lachnospiraceae;g__Butyribacter;s__Butyribacter	23.59	NA	NA	NA	NA	NA	NA	NA	NA	NA	NA	NA	NA	NA	NA	NA	NA	NA	NA	NA	NA	NA	NA	NA	NA	NA	NA	NA	NA	NA	NA	NA	NA	NA	NA	NA	NA
P11.1.3940	54	2720647	94.23	4.82	14	0	1	3	13391	468	0.00134169	d__Bacteria;p__Firmicutes_A;c__Clostridia;o__Lachnospirales;f__Lachnospiraceae;g__Mediterraneibacter_A;s__Mediterraneibacter_A	111.2	76.22	56.51	79.03	NA	75.05	NA	62.37	NA	65.79	73.33	NA	NA	NA	NA	NA	NA	NA	NA	NA	43.5	NA	NA	NA	NA	NA	NA	NA	NA	NA	NA	NA	NA	NA	NA	NA	NA
P11.2.479	74	4661335	99.11	1.45	9	5	8	8	20272	300	0.00118257	d__Bacteria;p__Proteobacteria;c__Gammaproteobacteria;o__Enterobacterales;f__Enterobacteriaceae;g__Enterobacter;s__Enterobacter	99.87	NA	NA	NA	NA	NA	66.31	46.51	45.25	NA	NA	NA	NA	NA	NA	NA	NA	NA	NA	NA	NA	NA	NA	NA	NA	NA	NA	NA	NA	NA	NA	NA	NA	NA	NA	NA	NA
P11.2.4301	121	2293845	95.39	0	14	3	2	2	3110	107	0.000551931	d__Bacteria;p__Firmicutes_A;c__Clostridia;o__Peptostreptococcales;f__Anaerovoracaceae;g__Alangreenwoodia;s__Alangreenwoodia	45.93	44.89	62.95	67.61	NA	70.07	53.84	91.94	NA	89.31	49.28	NA	NA	NA	NA	NA	NA	NA	46.92	NA	NA	NA	NA	NA	NA	NA	NA	NA	NA	NA	NA	NA	NA	NA	NA	NA	NA
P11.2.1084	80	2553389	90.94	1.01	22	2	2	2	57727	2862	0.00784868	d__Bacteria;p__Firmicutes_A;c__Clostridia;o__Oscillospirales;f__Oscillospiraceae;g__Faecousia;s__Faecousia	270.42	NA	79.43	84.34	86.13	71.41	89.71	49.52	NA	67.99	91.49	NA	NA	NA	NA	67	91.49	NA	83.35	45.57	50.31	NA	NA	NA	NA	NA	NA	NA	NA	NA	NA	88.4	88.83	87.66	NA	83.78	NA
P11.3.1157	66	4634711	99.74	0.04	3	1	2	2	32494	557	0.00219513	d__Bacteria;p__Proteobacteria;c__Gammaproteobacteria;o__Enterobacterales;f__Enterobacteriaceae;g__Enterobacter;s__Enterobacter	144.84	NA	NA	NA	NA	NA	NA	NA	NA	NA	NA	NA	NA	NA	NA	NA	NA	NA	NA	NA	NA	NA	NA	NA	NA	NA	NA	NA	NA	NA	NA	NA	NA	NA	NA	NA	NA
P11.3.1351	23	2596329	99.52	0.48	28	2	3	3	32172	1955	0.00281686	d__Bacteria;p__Bacteroidota;c__Bacteroidia;o__Bacteroidales;f__Rikenellaceae;g__Alistipes;s__Alistipes	2479.5	72.26	81.37	82.85	82.81	82.2	82.66	79.96	82.18	82.59	82.75	79.13	79.64	82.18	81.94	83	86.08	81.2	84.97	84.58	83.54	NA	NA	NA	NA	NA	NA	NA	NA	NA	NA	NA	NA	NA	NA	NA	NA
P11.3.3320	41	1892627	99.19	1.08	2	3	3	3	0	0	0	d__Bacteria;p__Firmicutes_A;c__Clostridia;o__Christensenellales;f__CAG-138;g__SFEL01;s__SFEL01	189.16	NA	NA	NA	NA	NA	NA	NA	NA	NA	NA	NA	NA	NA	NA	NA	NA	NA	NA	NA	NA	NA	NA	NA	NA	NA	NA	NA	NA	NA	NA	NA	NA	NA	NA	NA	NA
P11.3.1686	12	2058204	99.19	0.92	9	2	1	1	23080	875	0.00283001	d__Bacteria;p__Actinobacteriota;c__Coriobacteriia;o__Coriobacteriales;f__Eggerthellaceae;g__CAG-1427;s__CAG-1427	437.66	NA	NA	NA	NA	NA	NA	NA	NA	NA	NA	87.81	87.35	NA	NA	NA	NA	NA	NA	NA	NA	NA	NA	NA	NA	NA	NA	NA	NA	NA	NA	NA	NA	NA	NA	NA	NA
P11.3.2085	33	2268815	98.73	0.63	41	1	2	1	0	0	0	d__Bacteria;p__Firmicutes_C;c__Negativicutes;o__Selenomonadales;f__Selenomonadaceae;g__Megamonas;s__Megamonas	19682.1	NA	NA	NA	NA	NA	NA	NA	NA	NA	NA	57.36	NA	NA	NA	NA	NA	70.05	NA	NA	NA	95.16	94.16	93.98	96.09	94.19	94.13	94.36	94.38	94.2	95.29	93.43	93.71	93.57	93.53	93.68	93.67
P11.3.1633	17	2186630	98.66	1.01	30	2	2	2	77576	3292	0.00864609	d__Bacteria;p__Firmicutes_A;c__Clostridia;o__Oscillospirales;f__Acutalibacteraceae;g__Ruminococcus_E;s__Ruminococcus_E	2599.1	83.36	NA	NA	NA	NA	NA	NA	NA	NA	84.07	85.91	85.87	85.38	82.68	56.5	81.08	87.46	82.75	85.72	85.5	82.32	75.43	78.56	83.66	81.11	80.18	80.72	81.81	81.78	NA	NA	87.26	72.56	NA	NA	NA
P11.3.1875	69	3123582	98.11	2.64	10	4	5	5	34231	1513	0.00411725	d__Bacteria;p__Bacteroidota;c__Bacteroidia;o__Bacteroidales;f__Barnesiellaceae;g__Barnesiella;s__Barnesiella	180.87	NA	NA	NA	NA	NA	NA	NA	NA	NA	NA	NA	NA	NA	NA	NA	NA	NA	NA	NA	NA	NA	NA	NA	NA	NA	NA	NA	NA	NA	NA	NA	NA	NA	NA	NA	NA
P11.3.1689	34	2540434	97.99	0.34	13	4	2	2	26345	1001	0.00377668	d__Bacteria;p__Firmicutes_A;c__Clostridia;o__Oscillospirales;f__Ruminococcaceae;g__Ruminococcus_C;s__Ruminococcus_C	1386.26	96.07	NA	NA	94.06	NA	NA	95.43	NA	93.34	94.13	NA	NA	NA	NA	NA	NA	NA	NA	NA	NA	NA	NA	NA	NA	NA	NA	NA	NA	NA	NA	93.48	93.25	62.06	NA	NA	NA
P11.3.2301	13	1976777	97.32	0.34	16	2	1	1	0	0	0	d__Bacteria;p__Firmicutes_A;c__Clostridia;o__Oscillospirales;f__Acutalibacteraceae;g__Fimenecus;s__Fimenecus	1871.7	NA	NA	NA	NA	NA	NA	41.97	NA	NA	NA	90.12	86.7	88.12	85.84	NA	88.57	78.98	NA	83.82	88.26	NA	NA	NA	NA	NA	NA	NA	NA	NA	NA	NA	NA	NA	NA	NA	NA
P11.3.2318	39	3054285	97.09	4.7	8	1	2	2	0	0	0	d__Bacteria;p__Firmicutes_A;c__Clostridia;o__Oscillospirales;f__Oscillospiraceae;g__Faecousia;s__Faecousia	88.53	NA	NA	NA	NA	NA	NA	NA	NA	NA	NA	NA	NA	NA	NA	NA	NA	NA	NA	NA	NA	NA	NA	NA	NA	NA	NA	NA	NA	NA	NA	NA	NA	NA	NA	NA	NA
P11.3.2688	47	2306841	95.3	1.01	8	3	2	2	0	0	0	d__Bacteria;p__Firmicutes_A;c__Clostridia;o__Oscillospirales;f__Ruminococcaceae;g__Ruminococcus_C;s__Ruminococcus_C	433.93	NA	NA	NA	NA	NA	NA	NA	NA	NA	NA	NA	NA	NA	NA	NA	NA	NA	NA	NA	NA	NA	NA	NA	NA	NA	NA	NA	NA	NA	NA	NA	NA	NA	NA	NA	NA
P11.3.1728	31	2287190	93.94	1.34	11	3	3	3	29132	1542	0.00342652	d__Bacteria;p__Firmicutes_A;c__Clostridia;o__Christensenellales;f__CAG-138;g__PeH17;s__PeH17	247.39	NA	NA	NA	NA	NA	NA	NA	NA	NA	NA	NA	NA	NA	NA	NA	NA	NA	NA	NA	NA	NA	NA	NA	NA	NA	NA	NA	NA	NA	NA	NA	NA	NA	NA	NA	NA
P11.4.380	55	3035629	99.12	0	34	1	1	1	90554	3047	0.00881259	d__Bacteria;p__Firmicutes_A;c__Clostridia;o__Lachnospirales;f__Lachnospiraceae;g__Mediterraneibacter;s__Mediterraneibacter	3017.35	81.07	84.68	41.52	NA	49.38	77.33	85.26	79.82	79.5	82.67	NA	NA	NA	NA	NA	NA	NA	NA	NA	NA	84.36	81.49	81.08	84.45	81.58	81.55	82.4	77.89	NA	85.71	54.05	69.26	57.43	80.07	61.33	84.53
P11.4.4050	84	3264734	98.73	0.63	24	5	5	5	31163	1379	0.00274496	d__Bacteria;p__Firmicutes_A;c__Clostridia;o__Lachnospirales;f__Lachnospiraceae;g__Ventrimonas;s__Ventrimonas	404.12	NA	NA	NA	NA	NA	NA	NA	NA	NA	NA	NA	47.42	NA	NA	42.81	NA	40.22	45.46	NA	45.88	NA	NA	NA	NA	NA	NA	NA	NA	NA	NA	NA	NA	NA	NA	NA	NA
P11.4.1548	112	2579718	98.11	1.89	8	1	1	2	10182	362	0.00168627	d__Bacteria;p__Firmicutes;c__Bacilli;o__Erysipelotrichales;f__Coprobacillaceae;g__Faecalibacillus;s__Faecalibacillus	97.39	NA	NA	NA	NA	NA	NA	NA	NA	NA	NA	NA	NA	NA	NA	NA	NA	NA	NA	NA	NA	NA	NA	NA	NA	NA	NA	NA	NA	NA	NA	NA	NA	NA	NA	NA	NA
P12.1.6268	73	2608383	100	0.61	1	3	3	3	0	0	0	d__Bacteria;p__Desulfobacterota_I;c__Desulfovibrionia;o__Desulfovibrionales;f__Desulfovibrionaceae;g__Desulfovibrio;s__Desulfovibrio	NA	NA	NA	NA	NA	NA	NA	NA	NA	NA	NA	NA	NA	NA	NA	NA	NA	NA	NA	NA	NA	NA	NA	NA	NA	NA	NA	NA	NA	NA	NA	NA	NA	NA	NA	NA	NA
P12.1.2181	98	2866821	100	1.34	6	2	2	2	23183	837	0.00336304	d__Bacteria;p__Firmicutes_A;c__Clostridia;o__Lachnospirales;f__Lachnospiraceae;g__Anaerobutyricum;s__Anaerobutyricum	80.38	NA	NA	NA	NA	NA	NA	NA	NA	NA	NA	83.42	NA	53.67	60.94	NA	NA	NA	48.8	50.63	63.19	NA	86.4	89.05	NA	89.07	86.67	91.58	65.93	NA	NA	NA	60.99	NA	NA	40.87	42.85
P12.1.1173	29	2289694	100	0.46	40	0	3	3	35425	1670	0.00441903	d__Bacteria;p__Actinobacteriota;c__Actinomycetia;o__Actinomycetales;f__Bifidobacteriaceae;g__Bifidobacterium;s__Bifidobacterium	1858.33	88.3	84.48	87.26	65.65	87.54	84.43	88.48	87.55	77.66	75.88	92.76	90.72	76.93	79.61	NA	73.58	92.66	57.84	68.81	90.04	91.05	NA	NA	92.05	NA	52.79	81.28	NA	88.92	63.45	NA	NA	NA	NA	NA	NA
P12.1.1485	22	2649579	99.63	0	8	1	1	1	10681	246	0.00174366	d__Bacteria;p__Firmicutes;c__Bacilli;o__Lactobacillales;f__Enterococcaceae;g__Enterococcus;s__Enterococcus	68.05	NA	NA	NA	NA	NA	NA	NA	NA	NA	NA	NA	NA	NA	NA	NA	NA	NA	NA	NA	NA	NA	NA	NA	NA	NA	NA	NA	NA	NA	NA	NA	NA	NA	NA	NA	NA
P12.1.3897	29	3771767	99.37	3.59	32	4	7	7	44769	1877	0.0042196	d__Bacteria;p__Firmicutes_A;c__Clostridia;o__Lachnospirales;f__Lachnospiraceae;g__Limivivens;s__Limivivens	366.74	73.96	67.78	53.96	NA	NA	68.7	85.81	NA	NA	NA	NA	NA	NA	NA	NA	NA	66.02	NA	NA	NA	NA	NA	NA	NA	NA	NA	NA	NA	NA	40.69	NA	NA	NA	NA	NA	NA
P12.1.2124	122	5357489	99.11	2.27	14	5	4	4	38523	713	0.00252615	d__Bacteria;p__Proteobacteria;c__Gammaproteobacteria;o__Enterobacterales;f__Enterobacteriaceae;g__Klebsiella;s__Klebsiella	247.72	NA	NA	NA	NA	NA	82.87	75.33	NA	NA	79.31	NA	NA	NA	NA	NA	NA	NA	NA	NA	NA	NA	NA	NA	NA	NA	NA	NA	NA	NA	47.55	NA	NA	NA	NA	NA	NA
P12.1.902	56	3730768	98.64	2.42	24	7	6	7	21082	866	0.00152287	d__Bacteria;p__Bacteroidota;c__Bacteroidia;o__Bacteroidales;f__Bacteroidaceae;g__Phocaeicola;s__Phocaeicola	3435.8	42.01	93.8	94.01	94.11	94.1	93.88	93.63	94	94.08	94.13	NA	NA	NA	NA	NA	NA	NA	NA	NA	NA	NA	NA	NA	NA	NA	NA	NA	NA	NA	86.76	87.4	87.46	87.38	86.16	87.09	86.41
P12.1.5498	33	1996282	98.39	1.41	0	0	0	0	0	0	0	d__Bacteria;p__Actinobacteriota;c__Coriobacteriia;o__Coriobacteriales;f__Eggerthellaceae;g__Slackia_A;s__	NA	NA	NA	NA	NA	NA	NA	NA	NA	NA	NA	NA	NA	NA	NA	NA	NA	NA	NA	NA	NA	NA	NA	NA	NA	NA	NA	NA	NA	NA	NA	NA	NA	NA	NA	NA	NA
P12.1.2026	66	2223694	98.39	0	6	1	1	1	5337	196	0.000526525	d__Bacteria;p__Actinobacteriota;c__Coriobacteriia;o__Coriobacteriales;f__Atopobiaceae;g__Tractidigestivibacter;s__Tractidigestivibacter	58.79	NA	NA	NA	NA	NA	NA	NA	NA	NA	NA	52.39	NA	NA	NA	NA	NA	NA	NA	NA	NA	NA	NA	NA	NA	NA	NA	NA	NA	NA	NA	NA	NA	NA	NA	NA	NA
P12.1.683	116	2790065	97.99	0	6	1	1	1	27420	1234	0.000894688	d__Bacteria;p__Firmicutes_A;c__Clostridia;o__Lachnospirales;f__Lachnospiraceae;g__Eubacterium_F;s__Eubacterium_F	224.36	NA	NA	NA	NA	NA	NA	NA	NA	NA	NA	NA	NA	NA	NA	NA	NA	NA	NA	NA	NA	NA	NA	NA	NA	NA	NA	NA	NA	NA	NA	NA	NA	NA	NA	NA	NA
P12.1.4354	60	3269214	97.58	2.51	0	1	0	0	0	0	0	d__Bacteria;p__Firmicutes_A;c__Clostridia;o__Clostridiales;f__Clostridiaceae;g__Clostridium;s__	NA	NA	NA	NA	NA	NA	NA	NA	NA	NA	NA	NA	NA	NA	NA	NA	NA	NA	NA	NA	NA	NA	NA	NA	NA	NA	NA	NA	NA	NA	NA	NA	NA	NA	NA	NA	NA
P12.1.4613	39	2297267	97.17	0.94	2	4	4	4	0	0	0	d__Bacteria;p__Firmicutes;c__Bacilli;o__Erysipelotrichales;f__Erysipelotrichaceae;g__Merdibacter;s__Merdibacter	10.78	NA	NA	NA	NA	NA	NA	NA	NA	NA	NA	NA	NA	NA	NA	NA	NA	NA	NA	NA	NA	NA	NA	NA	NA	NA	NA	NA	NA	NA	NA	NA	NA	NA	NA	NA	NA
P12.1.2860	127	2235634	97.09	0.67	6	1	1	1	1276	38	0.00020912	d__Bacteria;p__Firmicutes_A;c__Clostridia;o__Oscillospirales;f__Oscillospiraceae;g__Evtepia;s__Evtepia	56.31	NA	NA	NA	NA	NA	NA	NA	NA	NA	NA	NA	NA	NA	NA	NA	NA	NA	NA	NA	NA	NA	NA	NA	NA	NA	NA	NA	NA	NA	54.94	NA	72.04	NA	NA	NA	NA
P12.1.1392	47	3096265	97.08	0	16	1	2	2	22545	402	0.00279513	d__Bacteria;p__Firmicutes_A;c__Clostridia;o__Lachnospirales;f__Lachnospiraceae;g__Clostridium_AP;s__Clostridium_AP	65.08	98.76	48.74	NA	NA	NA	NA	NA	NA	NA	NA	NA	NA	NA	NA	NA	NA	NA	NA	NA	NA	NA	NA	NA	67.67	NA	NA	45.57	NA	81.94	NA	NA	50.22	NA	NA	NA	NA
P12.1.3256	93	2667174	96.77	0.27	12	1	1	1	9779	312	0.00134621	d__Bacteria;p__Firmicutes_A;c__Clostridia;o__Christensenellales;f__CAG-74;g__Ventricola;s__Ventricola	53.8	NA	NA	NA	NA	NA	NA	NA	NA	NA	NA	NA	NA	NA	NA	NA	NA	NA	52.85	NA	NA	NA	NA	NA	NA	NA	NA	NA	NA	NA	NA	NA	NA	NA	NA	NA	NA
P12.1.2874	67	2357394	95.3	2.01	15	0	0	0	19417	956	0.00318006	d__Bacteria;p__Firmicutes_A;c__Clostridia;o__Oscillospirales;f__Oscillospiraceae;g__CAG-83;s__CAG-83	154.15	NA	NA	NA	NA	NA	NA	NA	NA	NA	NA	68.76	NA	59.96	NA	NA	84.18	81.62	87.15	NA	55.9	NA	NA	NA	NA	NA	NA	NA	NA	NA	NA	NA	NA	NA	NA	NA	NA
P12.1.1511	38	1847099	95.28	4.58	3	1	1	1	2585	43	0.000505515	d__Bacteria;p__Firmicutes;c__Bacilli;o__Erysipelotrichales;f__Erysipelotrichaceae;g__Faecalicoccus;s__Faecalicoccus	13.38	86.2	NA	NA	NA	NA	NA	NA	NA	NA	NA	NA	NA	NA	NA	NA	NA	NA	NA	NA	NA	NA	NA	NA	NA	NA	NA	NA	NA	NA	NA	NA	NA	NA	NA	NA	NA
P12.1.1554	143	2062970	93.74	0.02	1	0	1	1	0	0	0	d__Bacteria;p__Firmicutes_A;c__Clostridia;o__Oscillospirales;f__Ruminococcaceae;g__Ruminococcus_D;s__Ruminococcus_D	NA	NA	NA	NA	NA	NA	NA	NA	NA	NA	NA	NA	NA	NA	NA	NA	NA	NA	NA	NA	NA	NA	NA	NA	NA	NA	NA	NA	NA	NA	NA	NA	NA	NA	NA	NA	NA
P12.1.3957	163	1989394	93.41	0.21	1	0	0	2	0	0	0	d__Bacteria;p__Firmicutes_A;c__Clostridia;o__Lachnospirales;f__Lachnospiraceae;g__UBA9414;s__UBA9414	NA	NA	NA	NA	NA	NA	NA	NA	NA	NA	NA	NA	NA	NA	NA	NA	NA	NA	NA	NA	NA	NA	NA	NA	NA	NA	NA	NA	NA	NA	NA	NA	NA	NA	NA	NA	NA
P12.1.3278	229	2454615	92.47	3.49	1	0	0	0	0	0	0	d__Bacteria;p__Firmicutes_A;c__Clostridia;o__Christensenellales;f__CAG-74;g__RUG11247;s__RUG11247	NA	NA	NA	NA	NA	NA	NA	NA	NA	NA	NA	NA	NA	NA	NA	NA	NA	NA	NA	NA	NA	NA	NA	NA	NA	NA	NA	NA	NA	NA	NA	NA	NA	NA	NA	NA	NA
P12.1.1565	40	2021846	92.11	0	1	0	4	4	0	0	0	d__Bacteria;p__Firmicutes_A;c__Clostridia;o__Lachnospirales;f__Lachnospiraceae;g__CAG-317;s__CAG-317	NA	NA	NA	NA	NA	NA	NA	NA	NA	NA	NA	NA	NA	NA	NA	NA	NA	NA	NA	NA	NA	NA	NA	NA	NA	NA	NA	NA	NA	NA	NA	NA	NA	NA	NA	NA	NA
P12.2.421	84	5208008	100	3.57	8	6	8	8	51103	4831	0.00391297	d__Bacteria;p__Proteobacteria;c__Gammaproteobacteria;o__Enterobacterales;f__Enterobacteriaceae;g__Klebsiella;s__Klebsiella	95.15	NA	NA	NA	NA	NA	NA	NA	NA	NA	NA	NA	NA	NA	NA	NA	NA	NA	NA	NA	NA	NA	NA	NA	NA	NA	NA	NA	NA	NA	46.17	NA	NA	NA	NA	NA	NA
P12.2.2186	44	5454338	99.25	0	16	3	3	2	167743	7580	0.0110281	d__Bacteria;p__Bacteroidota;c__Bacteroidia;o__Bacteroidales;f__Bacteroidaceae;g__Bacteroides;s__Bacteroides	382.77	NA	41.51	NA	75.4	NA	70.59	NA	NA	NA	66.78	NA	NA	NA	45.05	NA	NA	NA	73.99	NA	NA	NA	47.83	NA	59.16	NA	82.78	NA	84.95	NA	NA	63.9	66.54	66.51	NA	NA	NA
P12.2.2215	111	5846229	98.98	2.14	27	4	4	4	106892	4472	0.00536828	d__Bacteria;p__Bacteroidota;c__Bacteroidia;o__Bacteroidales;f__Bacteroidaceae;g__Bacteroides;s__Bacteroides	1029.39	NA	51.92	66.35	77.41	74.98	75.6	58.53	66.87	76.4	76.88	NA	NA	46.54	NA	44.8	61.63	NA	56.91	44.35	NA	NA	NA	NA	NA	NA	NA	NA	NA	NA	63.07	79.26	77.75	78.89	80.06	83.43	61.2
P12.2.2235	21	1967448	98.66	0	6	2	1	1	21952	750	0.00437591	d__Bacteria;p__Firmicutes_A;c__Clostridia;o__Oscillospirales;f__Acutalibacteraceae;g__Eubacterium_R;s__Eubacterium_R	137	93.1	NA	NA	90.42	83.91	NA	57.64	73.62	90.51	89.93	NA	NA	NA	NA	NA	NA	NA	NA	NA	NA	NA	NA	NA	NA	NA	NA	NA	NA	NA	NA	NA	NA	NA	NA	NA	NA
P12.2.852	121	3062630	98.45	2.85	28	1	1	2	33283	1393	0.00332061	d__Bacteria;p__Firmicutes_A;c__Clostridia;o__Lachnospirales;f__Lachnospiraceae;g__Ventrimonas;s__Ventrimonas	318.27	NA	54.1	NA	NA	40.54	45.16	NA	NA	NA	NA	NA	NA	NA	NA	NA	NA	NA	NA	NA	NA	79.64	73.98	77.79	79.87	59.53	74.51	72.54	70.12	NA	86.98	76.82	81.52	89.39	73.43	69.01	86.19
P12.2.413	31	2574310	95.97	0.67	19	4	4	4	29209	1015	0.00374062	d__Bacteria;p__Firmicutes_A;c__Clostridia;o__Lachnospirales;f__Lachnospiraceae;g__Lachnospira;s__Lachnospira	513.98	58.22	87.37	87.64	87.81	87.62	87.18	88.11	88.12	88.06	87.97	NA	NA	NA	NA	NA	NA	NA	NA	NA	NA	NA	NA	NA	NA	NA	NA	NA	NA	NA	86.22	44.46	NA	NA	NA	NA	NA
P12.3.1982	51	2940029	100	0	39	4	3	5	68960	2415	0.00597095	d__Bacteria;p__Firmicutes_A;c__Clostridia;o__Lachnospirales;f__Lachnospiraceae;g__Clostridium_Q;s__Clostridium_Q	1012.72	NA	90.56	88.6	83.92	89.6	68.6	90.08	90.08	88.19	87.16	79.72	87.74	84.13	86.97	84.14	87.39	87.19	87.48	83.06	86.1	NA	NA	NA	NA	NA	NA	NA	NA	86.1	90.08	88.82	89.43	89.25	64.35	84.01	88.44
P12.3.4401	37	2661335	99.98	1.5	10	3	3	3	2649	183	0.000334114	d__Bacteria;p__Firmicutes_C;c__Negativicutes;o__Acidaminococcales;f__Acidaminococcaceae;g__Phascolarctobacterium;s__Phascolarctobacterium	100.7	NA	85.91	76.86	87.21	80.01	NA	66.15	47.63	90.28	92.24	NA	NA	NA	NA	NA	NA	NA	NA	NA	NA	NA	NA	NA	NA	NA	NA	NA	NA	NA	NA	NA	67.72	NA	NA	NA	NA
P12.3.4021	47	3430080	99.78	0.67	3	1	4	4	15751	536	0.00211244	d__Bacteria;p__Firmicutes_A;c__Clostridia;o__Lachnospirales;f__Lachnospiraceae;g__CAG-882;s__CAG-882	38.94	NA	NA	NA	NA	NA	NA	NA	NA	NA	NA	NA	NA	NA	NA	NA	NA	NA	NA	NA	NA	NA	NA	NA	NA	NA	NA	NA	NA	NA	NA	NA	NA	NA	NA	NA	NA
P12.3.2233	38	3003597	99.52	4.93	5	3	5	3	11997	281	0.00184551	d__Bacteria;p__Firmicutes_A;c__Clostridia;o__Lachnospirales;f__Lachnospiraceae;g__RUG115;s__RUG115	31.54	NA	NA	NA	NA	NA	NA	NA	NA	NA	NA	NA	NA	NA	NA	NA	NA	NA	NA	NA	NA	NA	NA	NA	NA	NA	NA	NA	NA	NA	NA	NA	NA	NA	NA	NA	NA
P12.3.3895	39	3751462	99.37	1.27	29	4	3	5	41716	1284	0.00341338	d__Bacteria;p__Firmicutes_A;c__Clostridia;o__Lachnospirales;f__Lachnospiraceae;g__Choladousia;s__Choladousia	367.57	87.06	66.12	NA	NA	NA	NA	88.23	NA	NA	NA	93.04	89.04	NA	NA	50.91	NA	92.59	NA	NA	NA	NA	NA	NA	NA	NA	NA	NA	NA	NA	88.36	NA	NA	NA	NA	NA	NA
P12.3.231	60	3661458	99.37	0	9	5	5	4	20962	605	0.00268935	d__Bacteria;p__Firmicutes_A;c__Clostridia;o__Lachnospirales;f__Lachnospiraceae;g__Limivivens;s__Limivivens	65.6	NA	NA	NA	NA	NA	NA	NA	NA	NA	NA	NA	NA	NA	NA	NA	NA	NA	NA	NA	NA	NA	NA	NA	NA	NA	NA	NA	NA	NA	64.19	NA	NA	NA	NA	NA	NA
P12.3.2043	77	3498290	99.37	0	35	6	6	6	39797	1600	0.00276489	d__Bacteria;p__Firmicutes_A;c__Clostridia;o__Lachnospirales;f__Lachnospiraceae;g__Blautia_A;s__Blautia_A	1054.89	88.31	88.59	78.82	80.11	76.12	62.2	87.54	59.75	NA	44.79	88.92	86.87	65.89	84.99	43.54	71.73	87.54	61.27	66.79	82.05	NA	NA	NA	NA	NA	NA	NA	NA	NA	82.71	42.69	NA	64.35	NA	NA	56.97
P12.3.1718	64	2969595	99.35	0.11	1	5	5	5	0	0	0	d__Bacteria;p__Firmicutes;c__Bacilli;o__Lactobacillales;f__Lactobacillaceae;g__Lacticaseibacillus;s__Lacticaseibacillus	NA	NA	NA	NA	NA	NA	NA	NA	NA	NA	NA	NA	NA	NA	NA	NA	NA	NA	NA	NA	NA	NA	NA	NA	NA	NA	NA	NA	NA	NA	NA	NA	NA	NA	NA	NA	NA
P12.3.5774	43	3017860	99.25	0	4	4	4	4	69	2	1.47666e-06	d__Bacteria;p__Bacteroidota;c__Bacteroidia;o__Bacteroidales;f__Bacteroidaceae;g__Phocaeicola;s__Phocaeicola	23.57	NA	NA	NA	NA	NA	NA	NA	NA	NA	NA	NA	NA	NA	NA	NA	NA	NA	NA	NA	NA	NA	NA	NA	NA	NA	NA	NA	NA	NA	NA	NA	NA	NA	NA	NA	NA
P12.3.551	171	5281488	98.45	0.12	5	5	5	5	45421	2024	0.00357662	d__Bacteria;p__Bacteroidota;c__Bacteroidia;o__Bacteroidales;f__Bacteroidaceae;g__Bacteroides;s__Bacteroides	125.84	NA	NA	NA	76.51	NA	85.69	NA	61.53	NA	60.06	NA	NA	NA	NA	NA	48.15	NA	79.92	49.75	NA	NA	47.76	68.35	NA	44.34	82.19	NA	65.73	72.66	NA	90.65	90.67	90.33	NA	76.17	NA
P12.3.1375	66	3978117	98.1	1.58	35	0	3	3	75698	3502	0.00646134	d__Bacteria;p__Firmicutes_A;c__Clostridia;o__Lachnospirales;f__Lachnospiraceae;g__KLE1615;s__KLE1615	480.48	NA	87.43	86.77	86.68	84.62	84.91	67.37	69.16	49.25	72.48	NA	49.35	64.67	47.16	NA	47.21	65.68	69.86	NA	NA	NA	NA	NA	NA	NA	NA	NA	NA	NA	62.95	44.48	43.76	NA	NA	NA	NA
P12.3.4014	25	2914073	97.99	0	7	0	4	4	31045	2623	0.00367798	d__Bacteria;p__Firmicutes_A;c__Clostridia;o__Lachnospirales;f__Lachnospiraceae;g__Lachnospira;s__Lachnospira	376.04	NA	NA	NA	NA	NA	NA	41.96	NA	NA	NA	NA	NA	NA	NA	NA	NA	NA	NA	NA	NA	NA	NA	NA	NA	NA	NA	NA	NA	NA	NA	NA	NA	96.27	NA	NA	NA
P12.4.2161	42	2770082	100	1.34	9	0	3	3	18342	934	0.00141603	d__Bacteria;p__Firmicutes_A;c__Clostridia;o__Lachnospirales;f__Lachnospiraceae;g__Eubacterium_G;s__Eubacterium_G	230.17	NA	NA	NA	NA	NA	NA	NA	NA	NA	NA	NA	NA	NA	NA	NA	NA	NA	NA	NA	NA	NA	NA	NA	NA	NA	NA	NA	NA	NA	NA	48.8	NA	NA	NA	NA	NA
P12.4.1435	40	3146687	99.19	3.32	11	0	0	0	88227	4314	0.0107392	d__Bacteria;p__Firmicutes_A;c__Clostridia;o__Clostridiales;f__Clostridiaceae;g__Clostridium;s__Clostridium	186.57	NA	NA	NA	NA	NA	NA	51.22	50.7	NA	NA	NA	NA	NA	NA	NA	NA	NA	NA	NA	NA	NA	NA	NA	NA	NA	NA	NA	NA	NA	NA	NA	NA	NA	NA	NA	NA
P13.1.3821	67	4007472	99.03	1.09	10	0	5	5	34611	1607	0.00279484	d__Bacteria;p__Firmicutes_A;c__Clostridia;o__Lachnospirales;f__Lachnospiraceae;g__Roseburia;s__Roseburia	622.51	NA	NA	NA	NA	NA	NA	NA	NA	77.74	76.31	NA	NA	NA	NA	NA	NA	NA	NA	NA	NA	NA	NA	NA	NA	NA	NA	NA	NA	NA	NA	NA	NA	NA	NA	NA	NA
P13.1.2136	92	2914542	98.98	0.68	33	4	4	4	49850	2501	0.00462696	d__Bacteria;p__Firmicutes_A;c__Clostridia;o__Oscillospirales;f__Ruminococcaceae;g__Faecalibacterium;s__Faecalibacterium	3208.8	NA	NA	NA	NA	NA	NA	NA	NA	NA	NA	40.12	NA	NA	NA	NA	NA	NA	NA	NA	NA	NA	NA	NA	NA	NA	NA	NA	NA	NA	73.22	72.45	74.55	71.08	67.95	71.74	72.11
P13.2.332	37	3427363	99.37	1.58	7	5	5	6	827	84	7.42645e-05	d__Bacteria;p__Firmicutes_A;c__Clostridia;o__Lachnospirales;f__Lachnospiraceae;g__Blautia_A;s__Blautia_A	53.2	51.04	NA	NA	NA	NA	NA	NA	NA	NA	NA	NA	NA	NA	NA	NA	NA	NA	NA	NA	NA	62.54	NA	NA	NA	NA	NA	NA	NA	NA	NA	NA	NA	NA	NA	NA	NA
P13.2.1549	33	3230135	99.37	0.63	19	0	6	5	31769	955	0.00281539	d__Bacteria;p__Firmicutes_A;c__Clostridia;o__Lachnospirales;f__Lachnospiraceae;g__Enterocloster;s__Enterocloster	516.78	NA	56.9	NA	NA	45.29	NA	NA	NA	NA	NA	NA	88.65	57.66	58.6	83.41	57.22	85.99	81.15	56.52	NA	86.1	85.24	84.57	86.21	85.3	85.06	85.68	85.29	NA	90.45	90.4	91.1	90.92	75.43	91.09	90.05
P13.2.1418	38	2813401	99.37	0	13	1	5	4	35875	1197	0.00258059	d__Bacteria;p__Firmicutes_A;c__Clostridia;o__Lachnospirales;f__Lachnospiraceae;g__Faecalimonas;s__Faecalimonas	227.81	NA	70.49	NA	NA	67.87	NA	NA	NA	NA	NA	NA	NA	NA	NA	NA	NA	NA	NA	NA	NA	86.88	84.16	75.67	87.12	85.35	85.04	85.69	85.52	85.38	NA	NA	NA	NA	NA	NA	NA
P13.2.1516	132	2968089	97.14	0	1	2	2	2	0	0	0	d__Bacteria;p__Firmicutes;c__Bacilli;o__Lactobacillales;f__Enterococcaceae;g__Enterococcus_D;s__Enterococcus_D	NA	NA	NA	NA	NA	NA	NA	NA	NA	NA	NA	NA	NA	NA	NA	NA	NA	NA	NA	NA	NA	NA	NA	NA	NA	NA	NA	NA	NA	NA	NA	NA	NA	NA	NA	NA	NA
P14.1.4033	94	3567365	99.37	0.63	32	1	3	3	73018	2715	0.00681166	d__Bacteria;p__Firmicutes_A;c__Clostridia;o__Lachnospirales;f__Lachnospiraceae;g__UBA3402;s__UBA3402	347.03	NA	78.05	76.75	63.15	78.74	NA	67.7	78.6	77.26	89.72	NA	54.7	55.41	61.45	43.49	67.15	56.74	59.15	49.88	72.21	NA	NA	NA	NA	NA	NA	NA	NA	NA	60.67	69.32	74.66	56.5	NA	69.38	69.51
P14.1.2397	38	5102639	99.26	0.79	11	5	5	5	56662	2205	0.00350438	d__Bacteria;p__Bacteroidota;c__Bacteroidia;o__Bacteroidales;f__Bacteroidaceae;g__Bacteroides;s__Bacteroides	324.59	NA	NA	NA	NA	85.19	NA	NA	96.07	NA	NA	56.08	82.8	84.31	83.84	82.94	85.09	NA	84.69	85.5	84.69	NA	87.8	NA	41.03	81.55	85.66	87.01	NA	NA	NA	NA	NA	NA	NA	NA	NA
P14.1.1104	69	4542426	96.8	3.01	47	3	5	5	32303	600	0.00169346	d__Bacteria;p__Proteobacteria;c__Gammaproteobacteria;o__Enterobacterales;f__Enterobacteriaceae;g__Escherichia;s__Escherichia	2259.87	92.13	47.98	80.73	NA	82.29	84.7	91.45	84.06	86.79	84.55	89.52	79.82	56.64	NA	67.58	84.1	80.71	56.65	81.52	NA	76.35	90.29	71.95	92.43	94	85.12	87.5	90.24	89.42	42.95	NA	62	78.03	81.39	63.35	66.09
P14.2.853	108	3880958	99.37	0	22	3	3	3	32466	1295	0.00278369	d__Bacteria;p__Firmicutes_A;c__Clostridia;o__Lachnospirales;f__Lachnospiraceae;g__Blautia_A;s__Blautia_A	439.21	NA	NA	NA	NA	NA	NA	NA	NA	NA	NA	NA	NA	NA	NA	NA	NA	NA	NA	NA	NA	NA	NA	NA	NA	NA	NA	NA	NA	NA	NA	NA	NA	NA	NA	NA	NA
P14.2.1862	85	4046358	99.28	3.14	45	1	5	5	0	0	0	d__Bacteria;p__Firmicutes_A;c__Clostridia;o__Lachnospirales;f__Lachnospiraceae;g__Roseburia;s__Roseburia	3080.76	59.02	77.07	79.26	74.64	79.23	74.77	80.71	80.77	83.47	83.32	75.83	62.12	50.66	73	72.9	51.31	NA	73.62	NA	NA	73.04	71.14	72.17	73.34	72.04	71.98	72.62	71.6	NA	78.78	70.19	46.38	57.57	76.83	76.33	78.99
P14.2.2277	76	3556903	99.05	0.63	29	6	6	4	0	0	0	d__Bacteria;p__Firmicutes_A;c__Clostridia;o__Lachnospirales;f__Lachnospiraceae;g__Blautia_A;s__Blautia_A	304.38	63.37	NA	NA	NA	NA	NA	60.74	NA	NA	NA	84.79	49.8	NA	NA	NA	NA	40.21	NA	NA	NA	79.05	NA	NA	78.52	NA	NA	NA	NA	NA	60.56	NA	NA	NA	NA	NA	NA
P14.2.1196	102	2650314	98.64	0.68	21	4	3	4	59581	3408	0.00631352	d__Bacteria;p__Firmicutes_A;c__Clostridia;o__Oscillospirales;f__Ruminococcaceae;g__Faecalibacterium;s__Faecalibacterium	1073.15	NA	83.37	87.9	86.72	88.77	85.94	87.72	88.49	88.67	88.74	NA	NA	NA	NA	NA	NA	NA	NA	NA	NA	NA	NA	NA	NA	NA	NA	NA	NA	NA	NA	NA	NA	NA	NA	NA	NA
P14.2.2304	116	2773282	97.99	2.01	7	0	1	1	8010	490	0.000968348	d__Bacteria;p__Firmicutes_A;c__Clostridia;o__Lachnospirales;f__Lachnospiraceae;g__Lachnospira;s__Lachnospira	258.89	NA	NA	NA	NA	NA	NA	NA	NA	NA	NA	NA	NA	NA	NA	NA	NA	NA	NA	NA	NA	NA	NA	NA	NA	NA	NA	NA	NA	NA	93.39	NA	NA	NA	NA	NA	NA
P3.1.829	44	4586153	99.26	0.56	47	3	3	3	74535	2004	0.00380936	d__Bacteria;p__Bacteroidota;c__Bacteroidia;o__Bacteroidales;f__Bacteroidaceae;g__Bacteroides;s__Bacteroides	5896.12	77.25	87.33	91.1	93.83	93.5	92.98	87.42	90.71	93.53	93.86	78.48	83.98	86.8	87.12	88.78	87.44	86.13	90.48	83.9	83.85	96.33	96.64	96.71	96.49	96.54	96.74	96.55	96.68	96.61	60.05	82.58	82.66	82.57	54.91	81.04	60.27
P3.1.842	34	1923578	98.95	0.13	4	0	0	1	491	23	9.24069e-05	d__Bacteria;p__Firmicutes;c__Bacilli;o__Lactobacillales;f__Lactobacillaceae;g__Ligilactobacillus;s__Ligilactobacillus	56.49	NA	NA	NA	NA	NA	NA	NA	NA	NA	NA	NA	NA	NA	NA	NA	NA	NA	NA	NA	NA	99.36	NA	NA	NA	NA	NA	NA	NA	NA	NA	NA	NA	NA	NA	NA	NA
P3.1.2239	61	6245719	98.3	0.43	37	4	5	5	90618	2811	0.00313137	d__Bacteria;p__Bacteroidota;c__Bacteroidia;o__Bacteroidales;f__Bacteroidaceae;g__Bacteroides;s__Bacteroides	2185.68	NA	84.52	87.1	88.03	87.19	87.38	82.36	88.55	87.64	87.86	71.81	78.69	85.28	85.37	86.21	87.26	73.17	87.24	87.23	83.77	96.23	97.36	97.41	96.26	97.23	97.54	97.28	97.45	97.44	78.76	84.47	87.01	86.55	87.92	88.93	63.04
P3.1.1038	170	2375727	96.87	0.67	2	2	0	1	36	5	0	d__Bacteria;p__Firmicutes_A;c__Clostridia;o__Oscillospirales;f__Butyricicoccaceae;g__Butyricicoccus;s__Butyricicoccus	15.33	NA	NA	NA	NA	NA	NA	NA	NA	NA	NA	NA	NA	NA	NA	NA	NA	NA	NA	NA	NA	96.55	56.54	NA	86.46	59.67	48.22	90.71	89.43	NA	NA	NA	NA	NA	NA	NA	NA
P3.1.4350	74	2536043	96.77	0	22	3	0	0	27580	1545	0.00332929	d__Bacteria;p__Firmicutes_A;c__Clostridia;o__Clostridiales;f__Clostridiaceae;g__Clostridium;s__Clostridium	246.78	73.56	NA	NA	95.76	83.12	NA	78.9	96.85	NA	52.98	NA	NA	NA	NA	NA	NA	NA	NA	NA	NA	98.44	NA	95.94	NA	94.4	56.07	NA	NA	96.02	NA	NA	NA	89.27	NA	NA	NA
P3.1.1779	96	2421939	92.5	0	2	3	2	3	892	122	8.89269e-05	d__Bacteria;p__Proteobacteria;c__Gammaproteobacteria;o__Burkholderiales;f__Burkholderiaceae;g__Turicimonas;s__Turicimonas	94.96	NA	NA	NA	NA	NA	NA	NA	NA	NA	NA	NA	NA	NA	NA	NA	NA	NA	NA	NA	NA	97.2	98.89	99.8	49.83	99.76	99.84	99.78	99.8	98.92	NA	NA	NA	NA	NA	NA	NA
P3.4.2020	88	4200525	92.41	2.15	44	1	2	1	48571	1603	0.00365816	d__Bacteria;p__Firmicutes_A;c__Clostridia;o__Lachnospirales;f__Lachnospiraceae;g__Blautia_A;s__Blautia_A	918.4	51.63	78.81	46.73	NA	NA	NA	62.23	NA	48.45	61.37	77.2	81.25	40.73	46.26	53.61	47.07	83.02	62.28	NA	61.42	92.51	45.69	51.7	92.13	54.75	66.08	58.37	NA	NA	82.3	59.36	47.1	43.66	NA	NA	NA
P4.1.1473	56	2932637	100	0	9	2	3	2	33046	1318	0.00515312	d__Bacteria;p__Proteobacteria;c__Gammaproteobacteria;o__Burkholderiales;f__Burkholderiaceae;g__Sutterella;s__Sutterella	799.77	NA	NA	NA	NA	NA	NA	NA	NA	NA	NA	NA	85.65	89.93	89.99	89.95	89.96	88.63	89.98	89.96	89.92	NA	NA	NA	NA	NA	NA	NA	NA	NA	98.47	98.7	98.67	98.69	98.64	98.68	98.66
P4.1.1300	129	2555929	98.55	4.25	41	2	5	2	50086	2543	0.00412082	d__Bacteria;p__Firmicutes_A;c__Clostridia;o__Oscillospirales;f__Ruminococcaceae;g__Faecalibacterium;s__Faecalibacterium	4056.92	87.36	88.45	88.34	88.19	89.2	87.28	89.33	89.35	89	89.28	65.33	68.75	75.91	78.14	78.83	82.71	77.32	79.73	NA	NA	NA	NA	NA	NA	NA	NA	NA	NA	82.32	98.14	97.03	98.34	95.18	NA	97	96.58
P4.1.1326	82	3700578	97.47	1.27	45	1	2	1	53985	2238	0.00366776	d__Bacteria;p__Firmicutes_A;c__Clostridia;o__Lachnospirales;f__Lachnospiraceae;g__Blautia_A;s__Blautia_A	2073.02	66.14	81.48	72.6	67.49	73.99	65.92	79.51	73.61	75.26	78.56	83.52	81.19	75.42	79	63.18	70.15	79.8	78.48	70.34	72.6	65.57	NA	NA	56.58	NA	NA	NA	NA	NA	89.02	62.88	86.24	57.24	55.46	42.71	80.53
P4.1.2302	66	2893205	97.08	3.51	29	4	3	4	8448	537	0.00078542	d__Bacteria;p__Firmicutes_A;c__Clostridia;o__Lachnospirales;f__Lachnospiraceae;g__Mediterraneibacter;s__Mediterraneibacter	558.26	NA	65.54	60.88	62.61	NA	NA	82.38	69.1	NA	74.21	NA	61.77	64.01	81.88	82.06	82.4	82.07	82.43	81.5	76.72	NA	NA	NA	NA	NA	NA	NA	NA	NA	91.99	90.72	91.88	91.96	NA	89.94	66.06
P4.4.4616	66	2591436	100	0.94	3	1	4	4	12964	536	4.01484e-05	d__Bacteria;p__Firmicutes;c__Bacilli;o__Erysipelotrichales;f__Erysipelotrichaceae;g__Amedibacterium;s__Amedibacterium	64.96	NA	NA	NA	NA	NA	NA	NA	NA	NA	NA	NA	NA	NA	NA	NA	NA	NA	NA	NA	NA	NA	NA	NA	NA	NA	NA	NA	NA	NA	54.01	NA	NA	NA	NA	NA	NA
P4.4.2385	80	2147173	100	0	4	6	6	6	12216	253	0.000887519	d__Bacteria;p__Actinobacteriota;c__Coriobacteriia;o__Coriobacteriales;f__Eggerthellaceae;g__Senegalimassilia;s__Senegalimassilia	44.45	NA	NA	NA	NA	NA	NA	NA	NA	NA	NA	NA	NA	NA	NA	NA	NA	NA	NA	NA	NA	NA	NA	NA	NA	NA	NA	NA	NA	NA	80.04	NA	NA	NA	NA	NA	NA
P4.4.1308	77	5314746	99.94	0.26	29	8	7	7	40931	904	0.00218954	d__Bacteria;p__Proteobacteria;c__Gammaproteobacteria;o__Enterobacterales;f__Enterobacteriaceae;g__Klebsiella;s__Klebsiella	1113.53	74.66	NA	NA	NA	53.01	88.98	94.61	93.24	NA	64.83	NA	NA	NA	NA	NA	NA	NA	NA	NA	NA	NA	NA	NA	NA	NA	NA	NA	NA	88.87	47.58	NA	NA	90.27	98.46	95.13	89.95
P4.4.513	67	3429279	99.41	0	6	2	3	2	21199	752	0.00302276	d__Bacteria;p__Desulfobacterota_I;c__Desulfovibrionia;o__Desulfovibrionales;f__Desulfovibrionaceae;g__Desulfovibrio;s__Desulfovibrio	43.96	NA	NA	NA	NA	NA	NA	NA	NA	NA	NA	52.69	NA	NA	NA	NA	NA	NA	NA	NA	NA	NA	NA	NA	NA	NA	NA	NA	NA	NA	NA	99.45	99.59	97.96	NA	NA	NA
P4.4.1954	68	4442543	99.29	0.71	2	2	1	1	0	0	0	d__Bacteria;p__Firmicutes_A;c__Clostridia;o__Peptostreptococcales;f__Anaerovoracaceae;g__Emergencia;s__Emergencia	NA	NA	NA	NA	NA	NA	NA	NA	NA	NA	NA	NA	NA	NA	NA	NA	NA	NA	NA	NA	NA	NA	NA	NA	NA	NA	NA	NA	NA	NA	NA	NA	NA	NA	NA	NA	NA
P4.4.1163	75	3317317	99.03	1.69	23	0	4	4	72646	2902	0.0068445	d__Bacteria;p__Firmicutes_A;c__Clostridia;o__Lachnospirales;f__Lachnospiraceae;g__Acetatifactor;s__Acetatifactor	1014.01	NA	NA	46.1	NA	NA	NA	NA	NA	NA	NA	NA	NA	NA	NA	81.25	42.58	NA	82.51	NA	81.11	NA	NA	NA	NA	NA	NA	NA	NA	NA	NA	96.9	97.02	96.83	NA	61.42	NA
P4.4.1517	30	2363495	97.58	0.48	0	1	0	1	0	0	0	d__Bacteria;p__Firmicutes_A;c__Clostridia;o__Clostridiales;f__Clostridiaceae;g__Clostridium_P;s__Clostridium_P	NA	NA	NA	NA	NA	NA	NA	NA	NA	NA	NA	NA	NA	NA	NA	NA	NA	NA	NA	NA	NA	NA	NA	NA	NA	NA	NA	NA	NA	NA	NA	NA	NA	NA	NA	NA	NA
P4.4.3852	250	3078761	95.14	2.2	3	1	1	2	908	55	1.73234e-05	d__Bacteria;p__Firmicutes_A;c__Clostridia;o__Lachnospirales;f__Lachnospiraceae;g__Blautia_A;s__Blautia_A	19	NA	NA	NA	NA	NA	NA	NA	NA	NA	NA	NA	NA	NA	NA	NA	NA	NA	NA	NA	NA	NA	NA	NA	NA	NA	NA	NA	NA	NA	NA	NA	NA	NA	NA	NA	NA
P4.4.2035	281	2929608	93.52	1.27	0	1	1	1	0	0	0	d__Bacteria;p__Firmicutes_A;c__Clostridia;o__Lachnospirales;f__Lachnospiraceae;g__Lachnoclostridium_B;s__Lachnoclostridium_B	NA	NA	NA	NA	NA	NA	NA	NA	NA	NA	NA	NA	NA	NA	NA	NA	NA	NA	NA	NA	NA	NA	NA	NA	NA	NA	NA	NA	NA	NA	NA	NA	NA	NA	NA	NA	NA
P4.4.2072	128	2764066	93.37	0.58	7	3	4	4	4583	193	0.000282817	d__Bacteria;p__Firmicutes_A;c__Clostridia;o__Lachnospirales;f__Lachnospiraceae;g__Schaedlerella;s__Schaedlerella	27.87	NA	NA	NA	NA	NA	NA	NA	NA	NA	NA	NA	NA	NA	NA	NA	NA	NA	NA	NA	NA	NA	NA	NA	NA	NA	NA	NA	NA	NA	NA	NA	NA	NA	NA	NA	NA
P4.4.2361	123	2146252	93.29	0	23	1	1	1	57094	2708	0.00829999	d__Bacteria;p__Firmicutes_A;c__Clostridia;o__Oscillospirales;f__Oscillospiraceae;g__CAG-103;s__CAG-103	1092.66	NA	NA	NA	NA	NA	NA	NA	NA	NA	NA	NA	84.79	92.45	91.61	89.83	93.48	91.26	93.07	91.44	92.98	NA	NA	NA	NA	NA	NA	NA	NA	NA	NA	98.29	98.42	98.36	79.01	98.39	79.51
P15.1.606	57	3203015	100	0	29	3	3	3	76609	5819	0.00750291	d__Bacteria;p__Bacteroidota;c__Bacteroidia;o__Bacteroidales;f__Rikenellaceae;g__Alistipes;s__Alistipes	603.93	50.73	81.98	87.7	88.14	87.52	87.49	83.31	87.53	87.51	88.21	42.37	44.07	81	80.77	82.6	84.34	73.13	84.85	83.65	82.44	NA	NA	NA	NA	NA	NA	NA	NA	NA	NA	NA	NA	NA	NA	NA	NA
P15.1.1797	26	2153956	99.55	0.45	17	5	4	4	29474	1513	0.00429188	d__Bacteria;p__Actinobacteriota;c__Actinomycetia;o__Actinomycetales;f__Bifidobacteriaceae;g__Bifidobacterium;s__Bifidobacterium	808.29	NA	NA	NA	NA	NA	NA	NA	NA	NA	NA	88.41	86.85	86.35	74.82	85.71	86.6	87.71	80.67	48.42	78.2	91.32	NA	NA	90.46	NA	43.55	84.79	NA	NA	NA	NA	NA	NA	NA	NA	NA
P15.1.1898	179	2791612	99.04	1.2	3	1	1	1	7555	413	0.00090428	d__Bacteria;p__Bacteroidota;c__Bacteroidia;o__Bacteroidales;f__Rikenellaceae;g__Alistipes;s__Alistipes	36.43	NA	NA	NA	NA	NA	NA	NA	NA	NA	56.34	NA	NA	NA	NA	NA	NA	NA	45.67	NA	NA	NA	NA	NA	NA	NA	NA	NA	NA	NA	NA	NA	NA	NA	NA	NA	NA
P15.1.511	77	4011625	99.03	3.74	28	2	5	5	49819	2451	0.00354013	d__Bacteria;p__Firmicutes_A;c__Clostridia;o__Lachnospirales;f__Lachnospiraceae;g__Roseburia;s__Roseburia	2100.9	55.01	78.57	75.76	73.22	75.68	NA	NA	NA	NA	NA	NA	64.26	NA	40.88	NA	NA	NA	NA	NA	NA	NA	NA	NA	NA	NA	NA	NA	NA	NA	80.59	40.98	43	65.71	NA	76.92	76.25
P15.1.296	94	6082196	98.81	3.8	1	5	5	6	0	0	0	d__Bacteria;p__Bacteroidota;c__Bacteroidia;o__Bacteroidales;f__Bacteroidaceae;g__Bacteroides;s__Bacteroides	28.14	NA	NA	NA	NA	NA	NA	NA	NA	NA	NA	NA	NA	NA	NA	NA	NA	NA	NA	NA	NA	NA	NA	NA	NA	NA	NA	NA	NA	NA	NA	NA	NA	NA	NA	NA	NA
P15.1.405	254	3850000	98.63	0.27	7	0	2	2	16337	1046	0.000175272	d__Bacteria;p__Proteobacteria;c__Gammaproteobacteria;o__Enterobacterales;f__Enterobacteriaceae;g__Escherichia;s__Escherichia	160.26	42.96	NA	NA	NA	NA	NA	41.05	NA	NA	NA	NA	NA	NA	NA	NA	NA	NA	NA	NA	NA	NA	NA	NA	NA	NA	NA	NA	NA	NA	NA	NA	NA	NA	NA	NA	NA
P15.1.2805	89	2733680	97.96	0	16	1	1	2	34888	1394	0.0041433	d__Bacteria;p__Firmicutes_A;c__Clostridia;o__Oscillospirales;f__Ruminococcaceae;g__Gemmiger;s__Gemmiger	193.81	NA	NA	NA	NA	NA	NA	NA	NA	NA	NA	NA	NA	NA	NA	NA	NA	NA	NA	NA	NA	NA	NA	NA	NA	NA	NA	NA	NA	NA	43.25	NA	NA	NA	NA	NA	NA
P15.1.1212	303	4181298	97.03	0.19	4	2	4	4	9164	280	0.000681399	d__Bacteria;p__Proteobacteria;c__Gammaproteobacteria;o__Enterobacterales;f__Enterobacteriaceae;g__Enterobacter;s__Enterobacter	41.41	NA	NA	NA	NA	NA	NA	98.06	NA	NA	52.37	NA	NA	NA	NA	NA	NA	NA	NA	NA	NA	NA	NA	NA	NA	NA	NA	NA	NA	NA	NA	NA	NA	NA	NA	NA	NA
P15.1.802	137	2402917	96.92	0.59	5	2	2	2	14972	819	0.00181203	d__Bacteria;p__Desulfobacterota_I;c__Desulfovibrionia;o__Desulfovibrionales;f__Desulfovibrionaceae;g__Desulfovibrio;s__Desulfovibrio	65.87	NA	NA	NA	NA	NA	NA	NA	NA	NA	NA	NA	NA	NA	NA	NA	NA	NA	NA	NA	NA	NA	NA	NA	NA	NA	NA	NA	NA	NA	NA	NA	NA	NA	NA	NA	NA
P15.1.2206	59	3220615	95.75	0	4	0	2	2	55079	2308	0.00606497	d__Bacteria;p__Firmicutes_A;c__Clostridia;o__Lachnospirales;f__Lachnospiraceae;g__CAG-882;s__CAG-882	194.5	NA	NA	NA	NA	NA	NA	NA	NA	NA	NA	NA	NA	NA	NA	NA	NA	NA	NA	NA	NA	NA	NA	NA	NA	NA	NA	NA	NA	NA	NA	NA	NA	NA	NA	NA	NA
P15.1.695	178	1997731	94.85	0.77	2	0	1	1	19784	1081	0.00133178	d__Bacteria;p__Firmicutes_A;c__Clostridia;o__Oscillospirales;f__Acutalibacteraceae;g__Pseudoruminococcus_A;s__Pseudoruminococcus_A	115.68	NA	NA	NA	NA	NA	NA	NA	NA	NA	NA	NA	NA	NA	NA	NA	NA	NA	NA	NA	NA	NA	NA	NA	NA	NA	NA	NA	NA	NA	NA	NA	NA	NA	NA	NA	NA
P15.2.1889	116	3386266	98.75	3.9	22	4	4	4	70321	2974	0.0056656	d__Bacteria;p__Firmicutes_A;c__Clostridia;o__Lachnospirales;f__Lachnospiraceae;g__Schaedlerella;s__Schaedlerella	335.81	45.89	71.57	NA	NA	NA	NA	68.8	NA	NA	NA	NA	NA	NA	NA	NA	NA	NA	NA	NA	NA	NA	NA	NA	NA	NA	NA	NA	NA	NA	NA	NA	NA	NA	NA	NA	NA
P15.2.350	91	2200523	93.17	0.62	10	0	1	1	34710	1554	0.00343753	d__Bacteria;p__Proteobacteria;c__Gammaproteobacteria;o__Burkholderiales;f__Burkholderiaceae;g__Sutterella;s__Sutterella	775.55	NA	90.96	91.21	91.17	91.27	91.27	56.86	91.32	91.2	91.17	NA	NA	NA	NA	NA	NA	NA	NA	NA	NA	NA	NA	NA	NA	NA	NA	NA	NA	NA	NA	NA	NA	NA	NA	NA	NA
P7.1.1584	86	2905444	100	1.29	28	2	2	1	27593	1122	0.00327589	d__Bacteria;p__Firmicutes_A;c__Clostridia;o__Lachnospirales;f__Lachnospiraceae;g__Copromonas;s__Copromonas	230.62	NA	51.19	46.74	NA	NA	NA	NA	40.89	NA	NA	NA	45.66	NA	68.54	NA	81.38	80.42	82.37	NA	41.25	NA	NA	NA	NA	NA	NA	NA	NA	NA	52.2	NA	47.92	NA	NA	NA	NA
P7.1.1309	76	2710960	99.42	2.92	48	2	2	2	80020	2497	0.00704406	d__Bacteria;p__Firmicutes_A;c__Clostridia;o__Lachnospirales;f__Lachnospiraceae;g__Dorea_A;s__Dorea_A	7600.94	91.48	90.81	52.38	50.49	69.29	46.54	91.65	69.52	71.05	78.95	85.61	85.49	64.3	79.7	82.9	80.99	87.27	83.27	61.63	76.07	NA	NA	NA	48.61	NA	NA	NA	NA	NA	92.63	49.24	58.57	70.71	NA	59.47	75.72
P7.1.780	70	2380974	96.89	3.76	6	0	1	1	6849	381	0.000167967	d__Bacteria;p__Proteobacteria;c__Gammaproteobacteria;o__Burkholderiales;f__Burkholderiaceae;g__Sutterella;s__Sutterella	574.02	NA	NA	NA	NA	NA	NA	NA	NA	NA	NA	NA	NA	NA	NA	NA	NA	NA	NA	NA	NA	NA	NA	NA	NA	NA	NA	NA	NA	NA	NA	NA	NA	NA	NA	NA	NA
P7.1.554	55	3391778	96.2	0.95	41	4	4	5	116420	4170	0.0107135	d__Bacteria;p__Firmicutes_A;c__Clostridia;o__Lachnospirales;f__Lachnospiraceae;g__Blautia_A;s__Blautia_A	3111.11	71.78	72.69	58.31	60.79	68.97	52.44	74.97	58.19	56.84	53.53	84.73	76.38	71.2	72.98	41.93	67.95	79.07	70.21	68.89	70.48	NA	NA	NA	NA	NA	NA	NA	NA	NA	84.82	43.17	NA	42.26	NA	NA	63.32
P7.1.3868	151	2468195	94.56	0.66	5	0	0	0	970	73	0.000160403	d__Bacteria;p__Firmicutes_A;c__Clostridia;o__Lachnospirales;f__Lachnospiraceae;g__Blautia;s__Blautia	35.03	NA	NA	NA	NA	NA	NA	NA	NA	NA	NA	NA	NA	NA	NA	NA	NA	NA	NA	NA	NA	NA	NA	NA	NA	NA	NA	NA	NA	NA	NA	NA	NA	NA	NA	NA	NA
P7.3.1142	52	1599563	99.53	3.56	2	0	0	0	11	1	2.85602e-07	d__Bacteria;p__Firmicutes;c__Bacilli;o__Lactobacillales;f__Streptococcaceae;g__Streptococcus;s__Streptococcus	28.21	NA	NA	NA	NA	NA	NA	NA	NA	NA	NA	NA	NA	NA	NA	NA	NA	NA	NA	NA	NA	NA	NA	NA	NA	NA	NA	NA	NA	NA	NA	NA	NA	NA	NA	NA	NA
P7.3.1947	88	6678119	99.37	1.58	6	0	2	3	58641	1188	0.00368031	d__Bacteria;p__Firmicutes_A;c__Clostridia;o__Lachnospirales;f__Lachnospiraceae;g__Hungatella;s__Hungatella	35.65	NA	NA	NA	NA	NA	NA	NA	NA	NA	NA	NA	NA	NA	NA	NA	NA	NA	NA	NA	NA	NA	NA	40.99	85.16	44.56	67.11	NA	71.81	80.48	NA	NA	NA	NA	NA	NA	NA
P7.3.1739	55	2118049	98.08	0.6	11	3	1	3	13166	211	0.00216464	d__Bacteria;p__Firmicutes_C;c__Negativicutes;o__Veillonellales;f__Veillonellaceae;g__Veillonella;s__Veillonella	132.19	NA	NA	69.51	NA	NA	45.8	NA	90.9	NA	NA	NA	NA	NA	NA	NA	NA	NA	NA	NA	NA	74.59	NA	41.4	NA	93.06	NA	88.53	80.73	68.76	NA	NA	NA	NA	46.25	NA	78.02
P7.3.3804	59	2448636	97.79	0.72	9	0	2	2	16127	635	0.00286213	d__Bacteria;p__Firmicutes_A;c__Clostridia;o__Lachnospirales;f__Lachnospiraceae;g__AM51-8;s__AM51-8	91.05	NA	NA	NA	NA	NA	NA	NA	NA	NA	NA	NA	NA	NA	NA	NA	NA	NA	NA	NA	NA	NA	NA	NA	NA	NA	NA	NA	NA	NA	NA	NA	NA	NA	NA	89.53	41.08
P7.3.1824	63	2776051	97.28	2.72	37	1	1	1	80436	3469	0.00734803	d__Bacteria;p__Firmicutes_A;c__Clostridia;o__Oscillospirales;f__Ruminococcaceae;g__Gemmiger;s__Gemmiger	1699.72	NA	NA	NA	NA	NA	NA	NA	NA	NA	NA	83.4	81.96	81.64	83.78	82.33	84.11	82.14	84.56	83.93	83.97	NA	NA	NA	NA	NA	NA	NA	NA	NA	86.17	84.87	85.53	83.1	NA	76.78	84.27
P7.3.2305	156	2624895	96.54	4.48	6	0	0	0	25874	1813	0.00361411	d__Bacteria;p__Firmicutes;c__Bacilli;o__Erysipelotrichales;f__Erysipelotrichaceae;g__Holdemanella;s__Holdemanella	380.95	NA	NA	NA	NA	NA	NA	NA	NA	NA	NA	NA	NA	NA	NA	NA	NA	NA	NA	NA	NA	NA	NA	NA	NA	NA	NA	NA	NA	NA	NA	NA	NA	NA	NA	NA	NA
P16.1.968	136	5310085	99.26	0.74	10	1	0	2	106507	4105	0.00621779	d__Bacteria;p__Bacteroidota;c__Bacteroidia;o__Bacteroidales;f__Bacteroidaceae;g__Bacteroides;s__Bacteroides	263.49	NA	41.2	81.98	81	77.72	89.07	NA	72.24	87.46	89.22	NA	NA	NA	NA	43.1	79.4	NA	73.85	63.65	NA	NA	76.66	61.91	NA	71.05	68.75	56.42	77.15	76.44	NA	NA	NA	NA	NA	NA	NA
P16.1.581	145	3562333	97.89	1.58	11	2	1	2	2768	111	0.000289266	d__Bacteria;p__Firmicutes_A;c__Clostridia;o__Lachnospirales;f__Lachnospiraceae;g__Merdisoma;s__Merdisoma	61.11	NA	NA	NA	NA	NA	NA	NA	NA	NA	NA	NA	40.23	NA	NA	NA	NA	54.79	46.42	NA	NA	NA	NA	NA	NA	NA	NA	NA	NA	NA	NA	NA	NA	NA	NA	NA	NA
P16.1.1800	32	1959246	96.02	2.42	14	0	0	0	76580	1608	0.0123299	d__Bacteria;p__Proteobacteria;c__Gammaproteobacteria;o__Enterobacterales;f__Pasteurellaceae;g__Haemophilus_D;s__Haemophilus_D	404.1	NA	NA	89.17	NA	NA	75.32	51.78	90.79	NA	NA	NA	NA	NA	NA	NA	NA	NA	NA	NA	85.7	88.77	88.91	86.5	NA	89.72	88.31	90.59	89	88.34	NA	NA	89.76	72.27	85.8	NA	90.8
P16.2.377	53	3555685	100	0	6	2	2	2	2206	140	0.000251669	d__Bacteria;p__Firmicutes;c__Bacilli;o__Erysipelotrichales;f__Coprobacillaceae;g__Erysipelatoclostridium;s__Erysipelatoclostridium	44.27	NA	NA	NA	NA	NA	NA	NA	NA	NA	NA	NA	NA	NA	NA	NA	NA	NA	NA	NA	NA	94.92	66.95	74.59	84.98	65.91	61.12	72.09	NA	61.47	NA	NA	NA	NA	NA	NA	NA
P16.2.3916	59	3118306	99.37	0	32	3	1	4	53886	1729	0.00508311	d__Bacteria;p__Firmicutes_A;c__Clostridia;o__Lachnospirales;f__Lachnospiraceae;g__Choladocola;s__Choladocola	305.89	NA	83.21	64.55	56.53	76.37	53.69	79.58	81.01	80.3	65.69	NA	71.34	54.88	59.44	66.67	71.88	78.63	82.44	50.09	65.33	NA	NA	NA	NA	NA	NA	NA	NA	NA	63.06	59.88	41.9	NA	NA	45.73	77.78
P16.2.439	42	2191208	98.13	1.5	3	6	5	6	25694	1580	0.00497549	d__Bacteria;p__Firmicutes;c__Bacilli;o__Lactobacillales;f__Streptococcaceae;g__Streptococcus;s__Streptococcus	98.58	NA	NA	NA	NA	NA	NA	NA	NA	NA	NA	NA	NA	NA	64.56	52.47	82.04	82.54	NA	NA	NA	NA	NA	NA	NA	NA	NA	NA	NA	NA	NA	NA	NA	NA	NA	NA	NA
P16.2.825	33	1357230	93.04	0	16	0	0	0	47155	1804	0.0116231	d__Bacteria;p__Firmicutes_C;c__Negativicutes;o__Veillonellales;f__Dialisteraceae;g__Allisonella;s__Allisonella	128.07	NA	63.87	48.46	NA	83.14	NA	87.58	80.06	66.83	46.05	NA	92.32	51.86	83.89	NA	63.45	92.72	NA	45.73	58.69	NA	NA	NA	NA	NA	NA	NA	NA	NA	NA	NA	NA	NA	NA	NA	NA
P16.3.1092	31	2971667	99.42	0	34	1	4	4	18371	471	0.0016325	d__Bacteria;p__Firmicutes_A;c__Clostridia;o__Lachnospirales;f__Lachnospiraceae;g__Ruminococcus_B;s__Ruminococcus_B	2642.22	NA	69.42	NA	47.58	NA	NA	73.26	70.78	91.22	80.57	40.66	43.41	NA	86.37	87.25	87.07	87.12	85.79	80.91	49.91	90.46	88.23	65.96	90.63	83.29	82.14	89.7	89.66	90.54	66.78	NA	NA	65.97	62.21	NA	44.38
P16.3.1972	50	3619381	96.44	1.05	3	1	1	1	44	7	5.8369e-07	d__Bacteria;p__Firmicutes_A;c__Clostridia;o__Lachnospirales;f__Lachnospiraceae;g__COE1;s__COE1	126.68	NA	NA	NA	NA	NA	NA	NA	NA	NA	NA	NA	NA	NA	NA	NA	NA	NA	NA	NA	NA	NA	NA	NA	NA	NA	NA	NA	NA	NA	NA	NA	NA	NA	NA	NA	NA
P16.3.4617	202	4186092	96.23	0.47	10	1	1	1	1806	88	0.000201242	d__Bacteria;p__Firmicutes;c__Bacilli;o__Erysipelotrichales;f__Erysipelotrichaceae;g__NSJ-61;s__NSJ-61	42.01	NA	NA	NA	NA	NA	NA	NA	NA	NA	NA	NA	NA	NA	NA	NA	NA	NA	NA	NA	NA	NA	NA	NA	NA	NA	NA	NA	NA	NA	NA	NA	NA	NA	NA	NA	NA
P17.1.1141	59	3771531	99.52	3.93	31	0	5	5	60205	3062	0.00407883	d__Bacteria;p__Firmicutes_A;c__Clostridia;o__Lachnospirales;f__Lachnospiraceae;g__Acetatifactor;s__Acetatifactor	1017.71	NA	83.81	84.36	83.4	82.61	78.88	79.15	83.08	83.82	82.73	NA	NA	54.67	69.01	81.4	81.95	76.31	84.16	78.32	73.65	NA	NA	NA	NA	NA	NA	NA	NA	NA	NA	71.34	59.51	41.89	63.58	71.97	46.72
P17.1.6125	194	2542085	98.76	0	2	2	1	1	0	0	0	d__Bacteria;p__Proteobacteria;c__Gammaproteobacteria;o__Burkholderiales;f__Burkholderiaceae;g__Sutterella;s__Sutterella	NA	NA	NA	NA	NA	NA	NA	NA	NA	NA	NA	NA	NA	NA	NA	NA	NA	NA	NA	NA	NA	NA	NA	NA	NA	NA	NA	NA	NA	NA	NA	NA	NA	NA	NA	NA	NA
P17.1.2190	41	1916174	98.66	0	5	2	1	1	41305	1461	0.00681797	d__Bacteria;p__Firmicutes_A;c__Clostridia;o__Oscillospirales;f__Acutalibacteraceae;g__Eubacterium_R;s__Eubacterium_R	92.29	NA	NA	NA	NA	NA	NA	NA	NA	NA	NA	NA	NA	NA	NA	NA	NA	NA	NA	NA	NA	NA	NA	NA	NA	NA	NA	NA	NA	NA	NA	NA	NA	NA	NA	NA	NA
P17.1.2083	46	2813811	98.63	0.68	21	4	4	4	107342	5527	0.011576	d__Bacteria;p__Firmicutes_A;c__Clostridia;o__Oscillospirales;f__Ruminococcaceae;g__Ruminococcus_D;s__Ruminococcus_D	891.21	79.28	NA	47.6	83.62	82.96	78.58	83.81	83.41	83.39	83.69	NA	NA	NA	77.15	79.49	74.18	80.29	80.61	55.36	79.89	NA	NA	NA	NA	NA	NA	NA	NA	NA	NA	NA	NA	69.15	NA	NA	NA
P17.1.622	152	2919944	98.08	0	11	2	2	2	31915	1487	0.00424913	d__Bacteria;p__Bacteroidota;c__Bacteroidia;o__Bacteroidales;f__Rikenellaceae;g__Alistipes_A;s__Alistipes_A	111.24	NA	46.95	53.88	85.16	NA	79.95	NA	48.97	46.8	83.77	NA	NA	NA	NA	54.58	95.04	47.57	96.53	NA	NA	NA	NA	NA	NA	NA	NA	NA	NA	49.62	NA	85.07	84.27	83.76	NA	70.69	NA
P17.1.3049	54	2671175	97.99	0.67	25	7	7	7	58672	3568	0.00642507	d__Bacteria;p__Firmicutes_A;c__Clostridia;o__Oscillospirales;f__Butyricicoccaceae;g__Agathobaculum;s__Agathobaculum	319.15	NA	NA	NA	NA	NA	NA	NA	NA	NA	NA	NA	NA	NA	NA	NA	NA	NA	NA	NA	NA	NA	NA	NA	NA	NA	NA	NA	NA	NA	NA	NA	NA	NA	NA	NA	NA
P17.1.646	54	3612924	94.8	0	9	5	5	5	69189	3189	0.00694521	d__Bacteria;p__Bacteroidota;c__Bacteroidia;o__Bacteroidales;f__Bacteroidaceae;g__Paraprevotella;s__Paraprevotella	329.57	NA	NA	NA	NA	NA	NA	NA	NA	NA	NA	70.81	80.74	82.73	83.09	82.96	83.18	81.73	83.39	83.15	82.75	NA	NA	NA	NA	NA	NA	NA	NA	NA	NA	NA	NA	NA	NA	NA	NA
P17.1.3063	179	2237922	93.18	0.67	9	1	1	1	10262	443	0.00189247	d__Bacteria;p__Firmicutes_A;c__Clostridia;o__Oscillospirales;f__Butyricicoccaceae;g__Pseudobutyricicoccus;s__Pseudobutyricicoccus	38.6	NA	NA	NA	NA	NA	NA	NA	NA	NA	NA	NA	NA	NA	NA	NA	NA	NA	94.42	NA	59.9	NA	NA	NA	NA	NA	NA	NA	NA	NA	NA	NA	NA	NA	NA	NA	NA
P17.1.1641	229	2643597	93.03	0.48	9	2	1	2	49941	2807	0.00323998	d__Bacteria;p__Bacteroidota;c__Bacteroidia;o__Bacteroidales;f__Rikenellaceae;g__Alistipes;s__Alistipes	363.11	NA	NA	NA	NA	NA	NA	NA	NA	NA	NA	NA	NA	NA	NA	84.07	91.5	NA	91.7	89.11	68.71	NA	NA	NA	NA	NA	NA	NA	NA	NA	NA	NA	NA	NA	NA	NA	NA
P17.1.3292	333	2367621	92.85	1.21	1	3	2	2	2619	251	0.000384675	d__Bacteria;p__Firmicutes_A;c__Clostridia;o__Christensenellales;f__UBA1750;g__Spyradocola;s__Spyradocola	18.73	NA	NA	NA	NA	NA	NA	NA	NA	NA	NA	NA	NA	NA	NA	74.97	94.41	NA	45.46	NA	NA	NA	NA	NA	NA	NA	NA	NA	NA	NA	NA	NA	NA	NA	NA	NA	NA
P17.1.50	85	2512484	91.6	1.84	25	0	0	1	21287	819	0.00249215	d__Bacteria;p__Firmicutes;c__Bacilli;o__Haloplasmatales_A;f__Turicibacteraceae;g__Turicibacter;s__Turicibacter	313.83	89.73	NA	NA	NA	NA	NA	89.44	NA	NA	71.6	NA	NA	NA	NA	NA	NA	NA	NA	NA	NA	NA	NA	NA	NA	NA	NA	NA	NA	NA	41.74	NA	NA	NA	NA	NA	NA
P17.2.1310	65	3546486	99.26	0	41	3	3	3	70831	1717	0.00486658	d__Bacteria;p__Bacteroidota;c__Bacteroidia;o__Bacteroidales;f__Bacteroidaceae;g__Bacteroides;s__Bacteroides	5674.47	66.87	83.59	87.21	86.91	87.21	87.3	84.08	86.82	87.16	87.44	NA	81.65	84.82	85.13	85.21	85.2	84.3	85.5	85.08	84.83	NA	NA	NA	NA	NA	NA	NA	NA	NA	85.11	85.86	85.42	85.84	84.6	85.35	84.43
P17.2.5735	126	3450197	98.88	0.19	2	4	3	4	19	6	7.57477e-08	d__Bacteria;p__Bacteroidota;c__Bacteroidia;o__Bacteroidales;f__Bacteroidaceae;g__Paraprevotella;s__Paraprevotella	58.86	NA	NA	NA	NA	NA	NA	NA	NA	NA	NA	NA	NA	NA	NA	NA	NA	NA	NA	NA	NA	NA	NA	NA	NA	NA	NA	NA	NA	NA	NA	NA	NA	NA	NA	NA	NA
P17.2.1597	62	1946678	97.37	0.52	30	3	3	3	47190	1068	0.00786703	d__Bacteria;p__Firmicutes;c__Bacilli;o__Lactobacillales;f__Streptococcaceae;g__Streptococcus;s__Streptococcus	190.5	NA	56.05	NA	NA	NA	NA	49.12	NA	NA	NA	57.11	NA	NA	NA	NA	NA	NA	NA	NA	NA	95.47	NA	NA	85.96	55.14	NA	NA	NA	NA	76.77	NA	43.36	NA	NA	NA	NA
P17.2.781	77	2978715	95.91	0.58	5	0	1	2	1636	58	0.000226477	d__Bacteria;p__Firmicutes_A;c__Clostridia;o__Lachnospirales;f__Lachnospiraceae;g__CAG-317;s__CAG-317	35.83	NA	NA	NA	NA	NA	NA	NA	NA	NA	NA	NA	NA	NA	NA	NA	NA	NA	NA	NA	NA	NA	NA	NA	NA	NA	NA	NA	NA	NA	NA	NA	NA	NA	NA	NA	NA
P17.2.4046	124	2616744	95.89	1.27	1	4	4	4	0	0	0	d__Bacteria;p__Firmicutes_A;c__Clostridia;o__Lachnospirales;f__Lachnospiraceae;g__UMGS1370;s__UMGS1370	NA	NA	NA	NA	NA	NA	NA	NA	NA	NA	NA	NA	NA	NA	NA	NA	NA	NA	NA	NA	NA	NA	NA	NA	NA	NA	NA	NA	NA	NA	NA	NA	NA	NA	NA	NA	NA
P18.1.1932	7	2386478	99.98	1.5	36	6	6	6	26480	868	0.00304976	d__Bacteria;p__Firmicutes_C;c__Negativicutes;o__Acidaminococcales;f__Acidaminococcaceae;g__Phascolarctobacterium;s__Phascolarctobacterium	1183.19	92.02	91.94	90.3	91.86	92.11	NA	84.16	91.67	92.08	92.72	NA	45.75	NA	90.44	89.31	89.77	53.22	91.7	91.2	90.62	88.03	92.44	94.3	94.34	93.13	93.43	89.27	96.25	96.36	89.37	91.53	91.62	80.44	91.57	NA	NA
P18.1.2158	33	5062457	99.26	0	8	4	4	4	49777	2144	0.00323963	d__Bacteria;p__Bacteroidota;c__Bacteroidia;o__Bacteroidales;f__Bacteroidaceae;g__Bacteroides;s__Bacteroides	583.79	NA	NA	NA	NA	NA	NA	NA	NA	NA	NA	NA	NA	NA	44.64	NA	NA	NA	NA	NA	NA	76.57	83.99	81.65	72.1	83.33	83.56	83.37	81.86	81.98	NA	NA	NA	NA	NA	NA	NA
P18.1.1818	25	5037047	99.04	0	45	7	7	7	124839	4531	0.00692681	d__Bacteria;p__Bacteroidota;c__Bacteroidia;o__Bacteroidales;f__Tannerellaceae;g__Parabacteroides;s__Parabacteroides	2437.05	53.74	76.96	77.45	78.04	77.32	78.64	NA	80	77.6	80.43	82.69	82.93	82.76	83.21	84.17	83.83	83.04	83.42	84.44	82.39	83.81	87.56	85.7	78.8	84.17	83.99	85.63	85.33	87.52	81.13	81.77	81.89	81.95	81.14	81.52	79.67
P18.1.1298	17	2297212	98.66	0.67	22	0	3	3	105599	4212	0.0196085	d__Bacteria;p__Firmicutes_A;c__Clostridia;o__Lachnospirales;f__CAG-274;g__CAG-274;s__CAG-274	1958.11	43.47	80.73	66.06	75.55	88.01	NA	NA	NA	NA	NA	NA	NA	55.51	91.65	60.75	NA	93.03	NA	NA	95.89	NA	NA	NA	NA	NA	NA	NA	NA	NA	90.75	90.02	57.98	NA	NA	87.85	89.7
P18.1.817	135	6089213	98.19	3.39	19	1	3	3	33857	693	0.00208415	d__Bacteria;p__Firmicutes_A;c__Clostridia;o__Lachnospirales;f__Lachnospiraceae;g__Enterocloster;s__Enterocloster	80.97	NA	44.18	NA	NA	NA	NA	NA	NA	NA	NA	NA	NA	NA	NA	NA	NA	NA	NA	NA	NA	67.68	67.16	58.67	74.55	59.23	57.64	60.54	71.93	75.52	NA	NA	60.88	40.93	NA	NA	NA
P18.1.762	262	5120266	93.39	4.63	3	0	2	4	3232	79	0.000146331	d__Bacteria;p__Firmicutes_A;c__Clostridia;o__Lachnospirales;f__Lachnospiraceae;g__Enterocloster;s__Enterocloster	13.1	NA	NA	NA	NA	NA	NA	NA	NA	NA	NA	NA	NA	NA	NA	NA	NA	NA	NA	NA	NA	NA	NA	NA	42.19	NA	NA	NA	NA	63.41	NA	NA	NA	NA	NA	NA	NA
P18.2.545	120	1806863	97.63	0.13	5	2	1	1	249	6	1.58424e-05	d__Bacteria;p__Firmicutes;c__Bacilli;o__Lactobacillales;f__Streptococcaceae;g__Lactococcus;s__Lactococcus	21.93	NA	NA	NA	NA	NA	NA	68.83	NA	NA	NA	NA	NA	NA	NA	NA	NA	NA	NA	NA	NA	NA	NA	NA	NA	NA	NA	NA	NA	NA	NA	NA	NA	NA	NA	NA	NA
P19.1.1593	66	4591099	99.29	1.46	3	0	0	3	63	0	1.22574e-06	d__Bacteria;p__Proteobacteria;c__Gammaproteobacteria;o__Enterobacterales;f__Enterobacteriaceae;g__Citrobacter_B;s__Citrobacter_B	44.36	NA	NA	NA	NA	NA	NA	NA	NA	NA	NA	NA	NA	NA	NA	NA	NA	NA	NA	NA	NA	NA	NA	NA	NA	NA	NA	NA	NA	NA	NA	NA	NA	NA	NA	NA	NA
P19.1.1903	18	2271136	97.27	0	5	2	2	2	33845	1052	0.00597119	d__Bacteria;p__Firmicutes_A;c__Clostridia;o__Oscillospirales;f__Acutalibacteraceae;g__CAG-177;s__CAG-177	71.85	NA	NA	NA	NA	NA	NA	NA	NA	NA	NA	NA	NA	69.32	NA	50.02	88.57	84.47	73.82	NA	NA	NA	NA	NA	NA	NA	NA	NA	NA	NA	NA	NA	NA	NA	NA	NA	NA
P19.1.1525	100	2171164	93.56	0	7	3	3	3	30802	3328	0.00472572	d__Bacteria;p__Firmicutes_A;c__Clostridia;o__Oscillospirales;f__Oscillospiraceae;g__CAG-83;s__CAG-83	96.04	NA	NA	NA	NA	NA	NA	NA	NA	NA	NA	NA	NA	NA	NA	55.62	75.57	57.27	66.56	45.2	44.2	NA	NA	NA	NA	NA	NA	NA	NA	NA	NA	NA	NA	NA	NA	NA	NA
P19.2.1370	77	2684648	99.42	0.93	21	5	4	5	37556	1486	0.00407964	d__Bacteria;p__Firmicutes_A;c__Clostridia;o__Lachnospirales;f__Lachnospiraceae;g__Mediterraneibacter;s__Mediterraneibacter	1067.34	NA	NA	NA	NA	NA	NA	NA	NA	NA	NA	95.02	95.05	69.43	54.31	42.15	94.2	95.14	72.1	77.19	84.17	NA	NA	NA	NA	NA	NA	NA	NA	NA	89.88	60.43	87.76	43.44	NA	50.48	87.83
P19.2.3986	103	2691260	95.3	2.01	3	1	2	2	1508	43	0.000143389	d__Bacteria;p__Firmicutes_A;c__Clostridia;o__Lachnospirales;f__Lachnospiraceae;g__Coprococcus_A;s__Coprococcus_A	46.66	NA	NA	NA	NA	NA	NA	NA	NA	NA	NA	NA	NA	NA	NA	NA	NA	NA	NA	NA	NA	NA	NA	NA	NA	NA	NA	NA	NA	NA	82.07	NA	42.52	NA	NA	NA	NA
P19.2.2145	101	2453541	94.34	2.26	6	2	2	2	17193	306	0.00337813	d__Bacteria;p__Firmicutes;c__Bacilli;o__Lactobacillales;f__Enterococcaceae;g__Enterococcus_B;s__Enterococcus_B	35.83	NA	NA	NA	NA	NA	NA	NA	NA	NA	NA	NA	NA	NA	NA	NA	NA	76.29	NA	NA	NA	NA	NA	NA	NA	NA	NA	NA	NA	NA	NA	NA	NA	NA	NA	NA	NA
P19.2.2346	97	4383277	92.92	0	50	5	4	4	49182	1590	0.00217926	d__Bacteria;p__Bacteroidota;c__Bacteroidia;o__Bacteroidales;f__Bacteroidaceae;g__Phocaeicola;s__Phocaeicola	30899.7	86.54	90.07	90.45	90.6	90.49	90.31	89.83	90.48	90.27	90.55	91.91	95.33	95.22	95.51	95.54	95.47	94.82	95.51	95.55	95.39	89.4	90.35	90.29	90.02	90.24	90.67	90.12	90.43	90.18	88.91	89.09	88.95	89.06	85.57	87.97	87.68
P20.1.1514	92	5402378	98.92	0	6	5	4	5	77491	2704	0.00600475	d__Bacteria;p__Bacteroidota;c__Bacteroidia;o__Bacteroidales;f__Marinifilaceae;g__Butyricimonas;s__Butyricimonas	72.61	NA	46.77	48.87	71.62	NA	NA	NA	NA	NA	74.08	NA	NA	NA	NA	NA	NA	NA	NA	NA	NA	NA	NA	NA	NA	NA	NA	NA	NA	NA	NA	NA	NA	NA	NA	NA	NA
P20.1.1780	61	6135024	98.77	0.79	39	1	1	2	92869	3225	0.00362652	d__Bacteria;p__Bacteroidota;c__Bacteroidia;o__Bacteroidales;f__Bacteroidaceae;g__Bacteroides;s__Bacteroides	1087.96	NA	66.93	80.9	82.35	81.23	81.39	70.29	81.2	81.36	81.81	48.94	70.24	79.27	79.38	82.19	80.55	40.26	83.55	84.14	76.25	77.34	86.53	86.2	67.91	87.88	87.42	86.13	88.75	88.02	80.06	84.47	83.74	82.91	82.77	83.57	80.76
P20.1.2790	51	2593097	98.64	0	40	2	3	3	59852	2944	0.00541213	d__Bacteria;p__Firmicutes_A;c__Clostridia;o__Oscillospirales;f__Ruminococcaceae;g__Faecalibacterium;s__Faecalibacterium	3140.74	92.39	93.46	93.39	92.84	94.84	93.5	93.81	94.8	94.34	94.3	NA	NA	NA	NA	NA	94.49	84.23	94.51	NA	NA	NA	NA	NA	NA	NA	NA	NA	NA	NA	64.53	74.4	89.79	50.83	NA	82.71	86.37
P20.1.4051	48	3018108	98.1	0.63	2	1	3	3	2987	189	0.000420869	d__Bacteria;p__Firmicutes_A;c__Clostridia;o__Lachnospirales;f__Lachnospiraceae;g__Ventrimonas;s__Ventrimonas	111.07	NA	NA	NA	NA	NA	NA	NA	NA	NA	NA	NA	NA	NA	NA	NA	NA	NA	NA	NA	NA	NA	NA	NA	NA	NA	NA	NA	NA	NA	NA	NA	NA	NA	NA	NA	NA
P20.1.2920	105	1927398	97.32	0	16	1	0	0	20244	1023	0.00359739	d__Bacteria;p__Firmicutes_A;c__Clostridia;o__Oscillospirales;f__Oscillospiraceae;g__Dysosmobacter;s__Dysosmobacter	166.96	NA	NA	94.06	72.95	94.52	84.51	73.97	94.46	94.22	80.4	NA	NA	82	71.73	47.59	87.72	NA	94.37	68.62	81.7	NA	NA	NA	NA	NA	NA	NA	NA	NA	NA	63.84	85.46	58.78	59.16	78.08	57
P20.1.2326	174	3302890	97.28	0.14	16	2	2	2	13767	752	0.00150244	d__Bacteria;p__Firmicutes_A;c__Clostridia;o__Oscillospirales;f__Ruminococcaceae;g__Ruthenibacterium;s__Ruthenibacterium	124.68	73.57	NA	NA	NA	60.97	NA	NA	60.8	69.32	92.06	NA	NA	NA	NA	NA	69.38	61.22	86.09	81.3	49.48	46.88	73.31	86.99	69.85	56.77	87.81	62.14	92.59	92.22	NA	92.52	85.42	93.75	NA	94.24	NA
P20.1.1754	102	2648036	95.97	0	8	3	3	3	24907	1319	0.00136408	d__Bacteria;p__Firmicutes_A;c__Clostridia;o__Oscillospirales;f__Oscillospiraceae;g__ER4;s__ER4	314.93	NA	NA	NA	NA	NA	NA	NA	NA	NA	NA	NA	NA	NA	NA	NA	65.97	NA	56.93	NA	NA	NA	NA	NA	NA	NA	NA	NA	NA	NA	NA	NA	NA	NA	NA	NA	NA
P20.1.1715	158	2491576	94.85	0.67	3	1	1	1	30786	1084	0.00273161	d__Bacteria;p__Firmicutes_A;c__Clostridia;o__Oscillospirales;f__Ruminococcaceae;g__CAG-115;s__CAG-115	42.29	NA	NA	NA	NA	NA	NA	NA	NA	NA	NA	NA	NA	NA	NA	NA	NA	NA	NA	NA	NA	NA	NA	NA	NA	NA	NA	NA	NA	NA	NA	NA	NA	NA	NA	NA	NA
P20.1.1382	211	2761725	93.99	0	17	1	1	1	21378	977	0.0025708	d__Bacteria;p__Firmicutes_A;c__Clostridia;o__Lachnospirales;f__Lachnospiraceae;g__Copromonas;s__Copromonas	141.59	NA	NA	NA	NA	NA	NA	NA	NA	NA	NA	NA	NA	NA	NA	NA	NA	NA	NA	NA	NA	NA	NA	NA	NA	NA	NA	NA	NA	NA	NA	NA	52.11	NA	NA	NA	NA
P20.1.323	4	1266646	93.26	1.28	2	0	0	0	966	45	0.000169387	d__Bacteria;p__Firmicutes;c__Bacilli;o__RF39;f__UBA660;g__CAG-417;s__CAG-417	135.31	NA	NA	NA	NA	NA	NA	NA	NA	NA	NA	NA	NA	NA	NA	NA	NA	NA	NA	NA	NA	NA	NA	NA	NA	NA	NA	NA	NA	NA	NA	NA	NA	NA	NA	NA	NA
P20.1.809	23	1381987	92.42	4.49	7	1	1	1	7165	557	0.000899458	d__Bacteria;p__Firmicutes;c__Bacilli;o__RF39;f__UBA660;g__CAG-302;s__CAG-302	318.2	NA	NA	NA	NA	NA	NA	NA	NA	NA	NA	NA	NA	NA	NA	NA	NA	NA	NA	NA	NA	NA	NA	NA	NA	NA	NA	NA	NA	NA	NA	NA	NA	80.52	NA	NA	NA
P20.1.1415	6	1153651	92.42	3.37	2	1	1	1	0	0	0	d__Bacteria;p__Firmicutes;c__Bacilli;o__RF39;f__UBA660;g__Aphodocola;s__Aphodocola	24.27	NA	NA	NA	NA	NA	NA	NA	NA	NA	NA	NA	NA	NA	NA	NA	NA	NA	NA	NA	NA	NA	NA	NA	NA	NA	NA	NA	NA	NA	NA	NA	NA	NA	NA	NA	NA
P20.2.2196	59	3104068	99.42	0	36	2	3	3	70659	2805	0.00588173	d__Bacteria;p__Firmicutes_A;c__Clostridia;o__Lachnospirales;f__Lachnospiraceae;g__Dorea;s__Dorea	660.79	81.86	76.48	NA	NA	47.88	41.97	83.92	44.09	NA	NA	NA	57.95	41.95	NA	NA	67.66	80.88	66.9	NA	NA	76.3	NA	NA	76.75	NA	NA	73.42	NA	NA	83.39	NA	NA	41.33	NA	NA	55.47
P20.2.2188	78	3195298	99.42	2.92	31	0	4	4	58084	2153	0.00494665	d__Bacteria;p__Firmicutes_A;c__Clostridia;o__Lachnospirales;f__Lachnospiraceae;g__Bariatricus;s__Bariatricus	725.64	80.31	83.8	79.2	NA	80.62	43.44	83.77	81.21	74.05	81.41	NA	NA	NA	NA	NA	NA	NA	NA	NA	NA	NA	NA	NA	NA	NA	NA	NA	NA	NA	78.96	NA	69.64	NA	NA	NA	58.95
P20.2.2100	38	2994533	99.37	0.63	5	2	3	3	6027	224	0.000833761	d__Bacteria;p__Firmicutes_A;c__Clostridia;o__Lachnospirales;f__Lachnospiraceae;g__Oliverpabstia;s__Oliverpabstia	78.88	NA	NA	NA	NA	NA	NA	NA	NA	NA	NA	NA	NA	NA	NA	NA	NA	NA	NA	NA	NA	NA	NA	NA	NA	NA	NA	NA	NA	NA	NA	NA	NA	NA	NA	NA	NA
P20.2.914	40	2683174	99.33	0	31	0	4	4	42916	2213	0.00471522	d__Bacteria;p__Firmicutes_A;c__Clostridia;o__Lachnospirales;f__Lachnospiraceae;g__Eubacterium_G;s__Eubacterium_G	486.47	NA	67.48	64.94	64.13	75.62	75.16	78.05	80.5	56.24	69.1	NA	79.66	79.78	57.17	54.45	76.04	82.08	81.48	56.12	50.67	74.23	71.66	56.57	82.68	51.01	43.46	71.04	NA	NA	76.7	78.94	52.11	52.31	NA	41.03	56.55
P20.2.1616	25	4162650	99.26	0.37	5	4	3	3	3037	141	0.000204599	d__Bacteria;p__Bacteroidota;c__Bacteroidia;o__Bacteroidales;f__Bacteroidaceae;g__Bacteroides;s__Bacteroides	272.7	NA	NA	NA	NA	NA	NA	NA	NA	NA	NA	NA	NA	NA	NA	NA	NA	NA	NA	41.58	NA	NA	NA	NA	NA	NA	NA	NA	NA	NA	NA	NA	NA	NA	NA	NA	NA
P20.2.1801	30	2732683	99.06	0	38	4	5	4	41411	2298	0.00421659	d__Bacteria;p__Firmicutes;c__Bacilli;o__Erysipelotrichales;f__Coprobacillaceae;g__Faecalibacillus;s__Faecalibacillus	1486.07	84.48	77.2	54.58	77.84	78.71	75.57	84.03	80.31	77.03	66.14	83.68	74.59	71.59	67.66	67.8	80.55	85.73	83.38	56.37	47	NA	NA	NA	NA	NA	NA	NA	NA	NA	82.69	59.47	72.2	42.42	NA	66.25	52.04
P20.2.1966	57	1876678	98.95	4.75	25	3	3	3	20439	375	0.00330569	d__Bacteria;p__Firmicutes;c__Bacilli;o__Lactobacillales;f__Streptococcaceae;g__Streptococcus;s__Streptococcus	95.43	NA	54.72	NA	NA	NA	NA	70.4	NA	NA	NA	86.48	NA	NA	NA	NA	NA	51.19	NA	NA	NA	46.3	NA	NA	NA	NA	NA	NA	NA	NA	NA	NA	NA	NA	NA	NA	NA
P20.2.949	75	2382906	98.73	0.11	16	3	3	3	45474	1891	0.00566336	d__Bacteria;p__Proteobacteria;c__Gammaproteobacteria;o__Burkholderiales;f__Burkholderiaceae;g__Parasutterella;s__Parasutterella	587.52	NA	60.58	88.64	80.37	87.48	87.78	NA	84.99	81.62	56.41	NA	NA	85.87	83.82	65.61	73.62	NA	89.87	90.39	90.1	NA	NA	NA	NA	NA	NA	NA	NA	NA	NA	83.31	78.88	87.05	NA	77.91	63.36
P20.2.1980	50	1841208	98.73	0	7	5	4	4	92	3	8.4541e-06	d__Bacteria;p__Firmicutes;c__Bacilli;o__Lactobacillales;f__Streptococcaceae;g__Lactococcus;s__Lactococcus	75.41	NA	NA	NA	NA	NA	NA	64.11	NA	NA	NA	NA	NA	NA	NA	NA	NA	NA	NA	NA	NA	NA	NA	NA	NA	NA	NA	NA	NA	NA	NA	NA	NA	NA	NA	NA	NA
P20.2.645	71	3122458	98.28	0.63	16	4	4	4	40387	1568	0.00465048	d__Bacteria;p__Firmicutes_A;c__Clostridia;o__Lachnospirales;f__Lachnospiraceae;g__Eubacterium_I;s__Eubacterium_I	140.51	NA	NA	NA	NA	NA	NA	NA	NA	NA	NA	NA	NA	NA	NA	NA	NA	NA	NA	NA	NA	NA	NA	NA	NA	NA	NA	NA	NA	NA	85.36	NA	NA	NA	NA	NA	NA
P20.2.787	44	2477268	97.99	0	31	1	5	5	85737	4978	0.0119643	d__Bacteria;p__Firmicutes_A;c__Clostridia;o__Lachnospirales;f__Anaerotignaceae;g__Anaerotignum;s__Anaerotignum	495.78	NA	81.07	79.28	60.95	80.86	79.75	70.63	80.52	80.66	80.46	NA	62.08	86.09	85.24	75.73	88.97	75.97	89.6	88.83	86.79	58.06	75.02	76.28	77.32	76.64	75.74	75.88	76.75	74.75	78.86	86.08	86.21	85.29	NA	80.56	47.62
P20.2.618	112	4700723	96.49	0.38	36	5	5	6	44676	1960	0.00237635	d__Bacteria;p__Bacteroidota;c__Bacteroidia;o__Bacteroidales;f__Bacteroidaceae;g__Bacteroides;s__Bacteroides	808.2	NA	41.5	84.38	85.92	79.85	86.07	62.81	70.55	85.64	86.35	65.83	83.74	88.29	89.34	90.67	89.23	86.52	89.65	90.67	88.18	51.21	86.32	86.05	60.23	86.45	86.83	84.97	86.88	86.52	NA	NA	NA	NA	NA	NA	NA
P20.2.374	156	2326224	93.96	1.38	5	1	1	1	16155	719	0.0022831	d__Bacteria;p__Desulfobacterota_I;c__Desulfovibrionia;o__Desulfovibrionales;f__Desulfovibrionaceae;g__Desulfovibrio;s__Desulfovibrio	265.76	NA	NA	NA	NA	NA	NA	NA	NA	NA	NA	NA	NA	NA	NA	NA	NA	NA	NA	NA	NA	NA	NA	NA	NA	NA	NA	NA	NA	NA	NA	NA	NA	NA	NA	NA	NA
P20.2.942	209	2278406	91.55	2.01	7	0	1	1	6231	224	0.00115548	d__Bacteria;p__Firmicutes_A;c__Clostridia;o__Lachnospirales;f__Lachnospiraceae;g__Eubacterium_G;s__Eubacterium_G	32.05	NA	NA	NA	NA	NA	NA	NA	NA	NA	NA	NA	NA	NA	NA	NA	NA	NA	NA	NA	NA	NA	NA	NA	NA	NA	NA	NA	NA	NA	NA	66.55	40.52	47.83	NA	NA	NA
P21.1.1666	23	2791788	100	0	11	2	2	3	18893	1044	0.00205538	d__Bacteria;p__Bacteroidota;c__Bacteroidia;o__Bacteroidales;f__Rikenellaceae;g__Alistipes_A;s__Alistipes_A	193.27	NA	NA	NA	NA	NA	NA	NA	NA	NA	NA	NA	NA	NA	NA	NA	92.23	51.03	88.31	42.33	65.3	NA	NA	NA	NA	NA	NA	NA	NA	NA	NA	95.56	95.48	95.55	NA	88.65	NA
P21.1.685	132	3008011	99.76	0.48	15	3	3	3	31641	2095	0.00373971	d__Bacteria;p__Bacteroidota;c__Bacteroidia;o__Bacteroidales;f__Rikenellaceae;g__Alistipes;s__Alistipes	265.6	56.67	76.74	93.38	93.63	90.71	93.07	59.49	67.02	91.62	93.68	NA	NA	61.91	45.22	65.44	83.71	49.21	84.64	71.66	83.27	NA	NA	NA	NA	NA	NA	NA	NA	NA	NA	89.06	89.03	89.1	NA	88.3	NA
P21.1.2359	26	2848355	99.33	0.67	13	0	5	4	76866	3573	0.00885646	d__Bacteria;p__Firmicutes_A;c__Clostridia;o__Lachnospirales;f__Lachnospiraceae;g__Coprococcus;s__Coprococcus	763.53	NA	NA	NA	NA	NA	NA	NA	NA	NA	NA	64.59	NA	NA	NA	NA	NA	NA	NA	NA	NA	NA	NA	NA	NA	NA	NA	NA	NA	NA	NA	70.97	NA	84.47	NA	NA	NA
P21.1.1717	52	3203018	99.33	0	19	2	2	2	21985	992	0.00147222	d__Bacteria;p__Firmicutes_A;c__Clostridia;o__Oscillospirales;f__Acutalibacteraceae;g__Clostridium_A;s__Clostridium_A	931.82	56.66	46.42	76.4	44.74	92.65	92.8	NA	92.9	93.09	91.73	96	40.17	63.55	74.02	89.5	92.91	78.81	95.3	NA	NA	NA	NA	NA	NA	NA	NA	NA	NA	NA	NA	NA	65.18	96.25	NA	98.15	NA
P21.1.29	50	2597077	99.28	0	5	2	2	2	13672	794	0.00210322	d__Bacteria;p__Bacteroidota;c__Bacteroidia;o__Bacteroidales;f__Rikenellaceae;g__Alistipes_A;s__Alistipes_A	37.29	NA	NA	NA	NA	NA	NA	NA	NA	NA	NA	NA	NA	NA	NA	NA	76.07	NA	73.4	NA	NA	NA	NA	NA	NA	NA	NA	NA	NA	NA	NA	NA	NA	NA	NA	NA	NA
P21.1.1302	52	3324417	98.8	0.48	22	2	3	3	72010	4004	0.00555939	d__Bacteria;p__Bacteroidota;c__Bacteroidia;o__Bacteroidales;f__Rikenellaceae;g__Alistipes;s__Alistipes	591.67	52.42	52.87	74.97	88.26	NA	60.91	45.18	51.84	NA	83.92	77.06	NA	47.18	68.33	88.16	89.02	62.44	89.01	85.49	76.25	40.03	82.36	82.76	59.28	71.09	84.56	70.06	84.4	84.22	NA	NA	NA	NA	NA	NA	NA
P21.1.1508	63	3696091	98.66	0.88	30	0	2	2	75796	3099	0.00624767	d__Bacteria;p__Firmicutes_A;c__Clostridia;o__Lachnospirales;f__Lachnospiraceae;g__Eisenbergiella;s__Eisenbergiella	416.64	78.6	69.65	NA	NA	NA	55.51	NA	77.3	40.31	55.6	77.93	NA	NA	NA	NA	77.85	NA	60.28	NA	48.71	NA	NA	NA	NA	NA	NA	NA	NA	NA	NA	NA	45.35	48.78	NA	52.28	NA
P21.1.371	28	2860259	98.66	1.23	31	0	5	5	99388	3958	0.0097852	d__Bacteria;p__Firmicutes_A;c__Clostridia;o__Lachnospirales;f__Lachnospiraceae;g__Lachnospira;s__Lachnospira	1419.1	NA	87.73	86.5	86.91	86.96	86.77	87.89	87.5	87.58	87.34	NA	84.91	66.34	87.43	87.31	88.02	79.45	88.03	NA	NA	NA	NA	NA	NA	NA	NA	NA	NA	NA	85.27	83.63	83.51	NA	NA	83.16	NA
P21.1.6148	72	2596698	98.12	0	14	3	3	3	25151	1547	0.00294728	d__Bacteria;p__Proteobacteria;c__Gammaproteobacteria;o__Burkholderiales;f__Burkholderiaceae;g__Mesosutterella;s__Mesosutterella	512.71	NA	44.81	84.77	84.92	85.23	85.1	NA	85.19	72.47	72.98	NA	NA	NA	NA	NA	NA	NA	NA	NA	NA	85.58	86.11	86.15	66.83	85.94	86.26	86.1	85.87	85.41	NA	66.21	41.68	NA	NA	74.93	NA
P21.1.2200	107	2789575	97.99	0	23	1	2	1	16022	755	0.00165822	d__Bacteria;p__Firmicutes_A;c__Clostridia;o__Oscillospirales;f__Oscillospiraceae;g__Dysosmobacter;s__Dysosmobacter	321.83	NA	46.94	61.86	82.05	68.17	75.02	44.92	56.3	66.49	81.17	NA	80.35	83.32	77.33	86.69	62.35	53.18	93.28	65.79	61.45	NA	59.85	58.28	NA	NA	76.41	68.97	84.77	88.93	43.85	93.67	93.53	93.09	NA	91.94	52.77
P21.1.81	112	3120168	97.32	0.67	10	1	1	1	17647	855	0.00224333	d__Bacteria;p__Firmicutes_A;c__Clostridia;o__Oscillospirales;f__Oscillospiraceae;g__Lawsonibacter;s__Lawsonibacter	93.61	NA	72.66	79.02	63.32	74.79	83.52	NA	84.81	85.05	54.76	NA	NA	NA	NA	NA	NA	NA	NA	NA	NA	NA	NA	NA	NA	NA	NA	NA	NA	NA	NA	72.58	57.79	47.58	NA	87.62	NA
P21.1.1864	181	2366226	96.17	0.67	4	1	1	1	7872	333	0.00117014	d__Bacteria;p__Firmicutes_A;c__Clostridia;o__Oscillospirales;f__Oscillospiraceae;g__Lawsonibacter;s__Lawsonibacter	51.92	NA	NA	NA	51.96	NA	41.82	NA	NA	62.9	74.22	NA	NA	NA	NA	NA	NA	NA	41.5	NA	NA	NA	NA	NA	NA	NA	NA	NA	NA	NA	NA	87.01	76.75	58.81	NA	64.67	NA
P21.1.2287	149	4055090	94.09	0	5	4	4	4	57230	2284	0.00445048	d__Bacteria;p__Bacteroidota;c__Bacteroidia;o__Bacteroidales;f__Marinifilaceae;g__Butyricimonas;s__Butyricimonas	175.96	NA	74.51	65.14	80.57	NA	84.49	NA	54.45	78.21	85.19	NA	NA	NA	54.13	50.23	63.5	NA	86.59	69.19	61.93	NA	74.68	77.85	NA	64.52	83.49	NA	76.8	82.72	NA	83.75	83.45	84.35	NA	81.17	NA
P21.1.2764	67	2045077	93.96	0.67	18	3	2	2	65654	3071	0.00999987	d__Bacteria;p__Firmicutes_A;c__Clostridia;o__Oscillospirales;f__Ruminococcaceae;g__Avimicrobium;s__Avimicrobium	137.18	NA	75	80.79	61.17	90.93	92.9	NA	93.48	91.23	88.64	NA	NA	71.7	49.24	54.19	74.64	46.16	79.43	51.38	62.49	NA	NA	NA	NA	NA	NA	NA	NA	NA	NA	79.63	77.27	81.09	NA	93.12	NA
P21.1.2089	67	3048687	93.58	1.91	33	1	1	1	88374	4034	0.00874451	d__Bacteria;p__Bacteroidota;c__Bacteroidia;o__Bacteroidales;f__Bacteroidaceae;g__Prevotella;s__Prevotella	28354.6	NA	NA	NA	NA	NA	NA	NA	NA	NA	NA	81.83	82.95	78.6	78.69	78.57	78.7	79.86	78.53	78.44	78.39	57.07	NA	NA	NA	NA	NA	NA	NA	NA	80.45	75.33	75.46	75.82	75.43	75.38	75.08
P21.1.2628	42	1961721	93.29	1.34	7	2	1	1	46481	2051	0.010698	d__Bacteria;p__Firmicutes_A;c__Clostridia;o__Oscillospirales;f__Acutalibacteraceae;g__UBA737;s__UBA737	56.68	NA	NA	NA	NA	NA	NA	NA	56.51	55.72	57.8	NA	NA	NA	NA	NA	NA	NA	NA	NA	NA	NA	NA	NA	NA	NA	NA	NA	NA	NA	NA	86.77	60.58	68.98	NA	NA	NA
P21.2.17	118	2449778	97.65	0.67	20	3	3	3	17026	708	0.0029312	d__Bacteria;p__Firmicutes_A;c__Clostridia;o__Oscillospirales;f__Oscillospiraceae;g__Evtepia;s__Evtepia	192.46	92.64	92.01	71.38	48.54	NA	44.49	92.01	57.54	91.15	70.87	NA	42.51	NA	NA	63.43	45.4	55.48	56.19	NA	49.81	NA	NA	NA	NA	NA	NA	NA	NA	NA	NA	NA	NA	NA	NA	NA	NA
[truncated: 60 more columns]

## Sheet: Table S5
Table S5 Detail information of horizontal transferred genes.
Sample ID	Ind	Species 1	Species 2	Gene 1	Gene 2	Identity (%)	Coverage of species 1 to species 2	Coverage of species 2 to species1	Detected in samples	Detected at all time points of an individual	Species1 taxonomy lineage	species2 axonomy lineage
P17.1	P17	P17.1.Sp.2083	P10.2.2114	P17.1.Sp.2083_02402	P10.2.2114_00591	100	0.52	0.59	3		d__Bacteria;p__Firmicutes_A;c__Clostridia;o__Oscillospirales;f__Ruminococcaceae;g__Ruminococcus_D;s__Ruminococcus_D bicirculans	d__Bacteria;p__Firmicutes_A;c__Clostridia;o__Lachnospirales;f__Lachnospiraceae;g__Roseburia;s__Roseburia hominis
P17.1	P17	P17.1.Sp.317	P10.2.2114	P17.1.Sp.317_00624	P10.2.2114_00599	99.042	1.3	1.9	1		d__Bacteria;p__Firmicutes_A;c__Clostridia;o__Lachnospirales;f__Lachnospiraceae;g__Agathobacter;s__Agathobacter rectale	d__Bacteria;p__Firmicutes_A;c__Clostridia;o__Lachnospirales;f__Lachnospiraceae;g__Roseburia;s__Roseburia hominis
P17.1	P17	P17.1.Sp.317	P10.2.2114	P17.1.Sp.317_00620	P10.2.2114_00601	99.731	1.3	1.9	1		d__Bacteria;p__Firmicutes_A;c__Clostridia;o__Lachnospirales;f__Lachnospiraceae;g__Roseburia;s__Roseburia hominis	d__Bacteria;p__Firmicutes_A;c__Clostridia;o__Lachnospirales;f__Lachnospiraceae;g__Agathobacter;s__Agathobacter rectale
P17.1	P17	P17.1.Sp.1141	P10.2.2114	P17.1.Sp.1141_00170	P10.2.2114_02762	99.769	2.3	2.1	1		d__Bacteria;p__Firmicutes_A;c__Clostridia;o__Lachnospirales;f__Lachnospiraceae;g__Acetatifactor;s__Acetatifactor sp900066565	d__Bacteria;p__Firmicutes_A;c__Clostridia;o__Lachnospirales;f__Lachnospiraceae;g__Roseburia;s__Roseburia hominis
P17.1	P17	P17.1.Sp.1264	P10.2.882	P17.1.Sp.1264_03046	P10.2.882_00918	100	1.8	1.5	2		d__Bacteria;p__Bacteroidota;c__Bacteroidia;o__Bacteroidales;f__Tannerellaceae;g__Parabacteroides;s__Parabacteroides merdae	d__Bacteria;p__Bacteroidota;c__Bacteroidia;o__Bacteroidales;f__Bacteroidaceae;g__Phocaeicola;s__Phocaeicola plebeius_A
P17.1	P17	P17.1.Sp.1264	P10.2.882	P17.1.Sp.1264_03050	P10.2.882_00924	100	1.8	1.5	1		d__Bacteria;p__Bacteroidota;c__Bacteroidia;o__Bacteroidales;f__Tannerellaceae;g__Parabacteroides;s__Parabacteroides merdae	d__Bacteria;p__Bacteroidota;c__Bacteroidia;o__Bacteroidales;f__Bacteroidaceae;g__Phocaeicola;s__Phocaeicola plebeius_A
P17.1	P17	P17.1.Sp.1264	P10.2.882	P17.1.Sp.1264_03052	P10.2.882_00926	100	1.8	1.5	2		d__Bacteria;p__Bacteroidota;c__Bacteroidia;o__Bacteroidales;f__Tannerellaceae;g__Parabacteroides;s__Parabacteroides merdae	d__Bacteria;p__Bacteroidota;c__Bacteroidia;o__Bacteroidales;f__Bacteroidaceae;g__Phocaeicola;s__Phocaeicola plebeius_A
P17.1	P17	P17.1.Sp.646	P9.2.262	P17.1.Sp.646_00433	P9.2.262_01165	100	0.71	1.1	1		d__Bacteria;p__Bacteroidota;c__Bacteroidia;o__Bacteroidales;f__Bacteroidaceae;g__Paraprevotella;s__Paraprevotella clara	d__Bacteria;p__Bacteroidota;c__Bacteroidia;o__Bacteroidales;f__Bacteroidaceae;g__Bacteroides;s__Bacteroides finegoldii
P17.1	P17	P17.1.Sp.646	P9.2.262	P17.1.Sp.646_00441	P9.2.262_01173	100	0.71	1.1	1		d__Bacteria;p__Bacteroidota;c__Bacteroidia;o__Bacteroidales;f__Bacteroidaceae;g__Paraprevotella;s__Paraprevotella clara	d__Bacteria;p__Bacteroidota;c__Bacteroidia;o__Bacteroidales;f__Bacteroidaceae;g__Bacteroides;s__Bacteroides finegoldii
P17.1	P17	P17.1.Sp.622	P1.2.1551	P17.1.Sp.622_01901	P1.2.1551_01933	100	0.65	0.86	2		d__Bacteria;p__Bacteroidota;c__Bacteroidia;o__Bacteroidales;f__Rikenellaceae;g__Alistipes_A;s__Alistipes_A sp900240235	d__Bacteria;p__Bacteroidota;c__Bacteroidia;o__Bacteroidales;f__Marinifilaceae;g__Odoribacter;s__Odoribacter splanchnicus
P17.1	P17	P17.1.Sp.1862	P1.2.4037	P17.1.Sp.1862_03485	P1.2.4037_01748	99.959	1.7	1.3	4		d__Bacteria;p__Firmicutes_A;c__Clostridia;o__Lachnospirales;f__Lachnospiraceae;g__Copromonas;s__Copromonas sp900066535	d__Bacteria;p__Firmicutes_A;c__Clostridia;o__Lachnospirales;f__Lachnospiraceae;g__Roseburia;s__Roseburia inulinivorans
P17.1	P17	P17.1.Sp.622	P19.2.2346	P17.1.Sp.622_00364	P19.2.2346_00199	100	0.39	0.51	4		d__Bacteria;p__Bacteroidota;c__Bacteroidia;o__Bacteroidales;f__Rikenellaceae;g__Alistipes_A;s__Alistipes_A sp900240235	d__Bacteria;p__Bacteroidota;c__Bacteroidia;o__Bacteroidales;f__Bacteroidaceae;g__Phocaeicola;s__Phocaeicola vulgatus
P17.1	P17	P17.1.Sp.1666	P21.1.1302	P17.1.Sp.1666_01287	P21.1.1302_00928	100	1.2	1.5	2		d__Bacteria;p__Bacteroidota;c__Bacteroidia;o__Bacteroidales;f__Rikenellaceae;g__Alistipes;s__Alistipes onderdonkii	d__Bacteria;p__Bacteroidota;c__Bacteroidia;o__Bacteroidales;f__Rikenellaceae;g__Alistipes_A;s__Alistipes_A indistinctus
P17.1	P17	P17.1.Sp.3260	P21.1.2200	P17.1.Sp.3260_01269	P21.1.2200_00401	80.458	0.2	0.21	1		d__Bacteria;p__Firmicutes_A;c__Clostridia;o__Oscillospirales;f__Oscillospiraceae;g__Dysosmobacter;s__Dysosmobacter welbionis	d__Bacteria;p__Firmicutes_A;c__Clostridia;o__Christensenellales;f__CAG-74;g__MGYG-HGUT-02072;s__MGYG-HGUT-02072
P17.1	P17	P17.1.Sp.2805	P4.1.1300	P17.1.Sp.2805_00446	P4.1.1300_00046	98.556	1.4	1.3	2		d__Bacteria;p__Firmicutes_A;c__Clostridia;o__Oscillospirales;f__Ruminococcaceae;g__Gemmiger;s__MGYG-HGUT-01627	d__Bacteria;p__Firmicutes_A;c__Clostridia;o__Oscillospirales;f__Ruminococcaceae;g__Faecalibacterium;s__Faecalibacterium prausnitzii_D
P17.1	P17	P17.1.Sp.2801	P4.1.1300	P17.1.Sp.2801_01862	P4.1.1300_00324	99.119	1.6	1.5	3		d__Bacteria;p__Firmicutes_A;c__Clostridia;o__Oscillospirales;f__Ruminococcaceae;g__Faecalibacterium;s__Faecalibacterium prausnitzii_D	d__Bacteria;p__Firmicutes_A;c__Clostridia;o__Oscillospirales;f__Ruminococcaceae;g__Gemmiger;s__MGYG-HGUT-03921
P17.1	P17	P17.1.Sp.1824	P4.1.1300	P17.1.Sp.1824_00200	P4.1.1300_00372	96.741	1.9	1.6	1		d__Bacteria;p__Firmicutes_A;c__Clostridia;o__Oscillospirales;f__Ruminococcaceae;g__Faecalibacterium;s__Faecalibacterium prausnitzii_D	d__Bacteria;p__Firmicutes_A;c__Clostridia;o__Oscillospirales;f__Ruminococcaceae;g__Gemmiger;s__Gemmiger formicilis
P17.1	P17	P17.1.Sp.646	P15.1.1898	P17.1.Sp.646_01018	P15.1.1898_01891	100	0.45	0.37	1		d__Bacteria;p__Bacteroidota;c__Bacteroidia;o__Bacteroidales;f__Bacteroidaceae;g__Paraprevotella;s__Paraprevotella clara	d__Bacteria;p__Bacteroidota;c__Bacteroidia;o__Bacteroidales;f__Rikenellaceae;g__Alistipes;s__Alistipes senegalensis
P17.1	P17	P17.1.Sp.1196	P15.1.2805	P17.1.Sp.1196_00789	P15.1.2805_00980	97.778	1.5	1.6	1		d__Bacteria;p__Firmicutes_A;c__Clostridia;o__Oscillospirales;f__Ruminococcaceae;g__Faecalibacterium;s__Faecalibacterium prausnitzii_I	d__Bacteria;p__Firmicutes_A;c__Clostridia;o__Oscillospirales;f__Ruminococcaceae;g__Gemmiger;s__Gemmiger sp900539695
P17.1	P17	P17.1.Sp.1666	P15.1.606	P17.1.Sp.1666_02062	P15.1.606_00180	97.573	1.4	1.7	1		d__Bacteria;p__Bacteroidota;c__Bacteroidia;o__Bacteroidales;f__Rikenellaceae;g__Alistipes;s__Alistipes shahii	d__Bacteria;p__Bacteroidota;c__Bacteroidia;o__Bacteroidales;f__Rikenellaceae;g__Alistipes_A;s__Alistipes_A indistinctus
P17.1	P17	P17.1.Sp.1666	P15.1.606	P17.1.Sp.1666_01285	P15.1.606_01562	100	1.4	1.7	2		d__Bacteria;p__Bacteroidota;c__Bacteroidia;o__Bacteroidales;f__Rikenellaceae;g__Alistipes;s__Alistipes shahii	d__Bacteria;p__Bacteroidota;c__Bacteroidia;o__Bacteroidales;f__Rikenellaceae;g__Alistipes_A;s__Alistipes_A indistinctus
P17.1	P17	P17.1.Sp.646	P3.1.2239	P17.1.Sp.646_00461	P3.1.2239_00338	100	0.59	1.1	2		d__Bacteria;p__Bacteroidota;c__Bacteroidia;o__Bacteroidales;f__Bacteroidaceae;g__Paraprevotella;s__Paraprevotella clara	d__Bacteria;p__Bacteroidota;c__Bacteroidia;o__Bacteroidales;f__Bacteroidaceae;g__Bacteroides;s__Bacteroides ovatus
P17.1	P17	P17.1.Sp.1264	P3.1.2239	P17.1.Sp.1264_03050	P3.1.2239_01520	100	0.6	0.77	3		d__Bacteria;p__Bacteroidota;c__Bacteroidia;o__Bacteroidales;f__Tannerellaceae;g__Parabacteroides;s__Parabacteroides merdae	d__Bacteria;p__Bacteroidota;c__Bacteroidia;o__Bacteroidales;f__Bacteroidaceae;g__Bacteroides;s__Bacteroides ovatus
P17.1	P17	P17.1.Sp.1264	P3.1.2239	P17.1.Sp.1264_03046	P3.1.2239_01526	100	0.6	0.77	5		d__Bacteria;p__Bacteroidota;c__Bacteroidia;o__Bacteroidales;f__Tannerellaceae;g__Parabacteroides;s__Parabacteroides merdae	d__Bacteria;p__Bacteroidota;c__Bacteroidia;o__Bacteroidales;f__Bacteroidaceae;g__Bacteroides;s__Bacteroides ovatus
P17.1	P17	P17.1.Sp.646	P3.1.829	P17.1.Sp.646_00442	P3.1.829_01402	100	1	1.5	4		d__Bacteria;p__Bacteroidota;c__Bacteroidia;o__Bacteroidales;f__Bacteroidaceae;g__Paraprevotella;s__Paraprevotella clara	d__Bacteria;p__Bacteroidota;c__Bacteroidia;o__Bacteroidales;f__Bacteroidaceae;g__Bacteroides;s__Bacteroides uniformis
P17.1	P17	P17.1.Sp.646	P3.1.829	P17.1.Sp.646_00443	P3.1.829_01403	100	1	1.5	3		d__Bacteria;p__Bacteroidota;c__Bacteroidia;o__Bacteroidales;f__Bacteroidaceae;g__Paraprevotella;s__Paraprevotella clara	d__Bacteria;p__Bacteroidota;c__Bacteroidia;o__Bacteroidales;f__Bacteroidaceae;g__Bacteroides;s__Bacteroides uniformis
P17.1	P17	P17.1.Sp.646	P3.1.829	P17.1.Sp.646_00433	P3.1.829_01638	100	1	1.5	4		d__Bacteria;p__Bacteroidota;c__Bacteroidia;o__Bacteroidales;f__Bacteroidaceae;g__Paraprevotella;s__Paraprevotella clara	d__Bacteria;p__Bacteroidota;c__Bacteroidia;o__Bacteroidales;f__Bacteroidaceae;g__Bacteroides;s__Bacteroides uniformis
P17.1	P17	P17.1.Sp.5735	P16.1.968	P17.1.Sp.5735_00382	P16.1.968_02063	100	1.4	2.3	1		d__Bacteria;p__Bacteroidota;c__Bacteroidia;o__Bacteroidales;f__Bacteroidaceae;g__Bacteroides;s__Bacteroides salyersiae	d__Bacteria;p__Bacteroidota;c__Bacteroidia;o__Bacteroidales;f__Bacteroidaceae;g__Paraprevotella;s__MGYG-HGUT-02275
P17.1	P17	P17.1.Sp.622	P12.2.2186	P17.1.Sp.622_02190	P12.2.2186_01565	100	0.12	0.23	1		d__Bacteria;p__Bacteroidota;c__Bacteroidia;o__Bacteroidales;f__Rikenellaceae;g__Alistipes_A;s__Alistipes_A sp900240235	d__Bacteria;p__Bacteroidota;c__Bacteroidia;o__Bacteroidales;f__Bacteroidaceae;g__Bacteroides;s__Bacteroides sp900557355
P17.1	P17	P17.1.Sp.2083	P10.3.1076	P17.1.Sp.2083_02402	P10.3.1076_00070	100	0.48	0.28	1		d__Bacteria;p__Firmicutes_A;c__Clostridia;o__Oscillospirales;f__Ruminococcaceae;g__Ruminococcus_D;s__Ruminococcus_D bicirculans	d__Bacteria;p__Firmicutes_A;c__Clostridia;o__Lachnospirales;f__Lachnospiraceae;g__Lachnospira;s__Lachnospira sp000437735
P17.1	P17	P17.1.Sp.2083	P10.3.1076	P17.1.Sp.2083_02402	P10.3.1076_00651	100	0.48	0.28	1		d__Bacteria;p__Firmicutes_A;c__Clostridia;o__Oscillospirales;f__Ruminococcaceae;g__Ruminococcus_D;s__Ruminococcus_D bicirculans	d__Bacteria;p__Firmicutes_A;c__Clostridia;o__Lachnospirales;f__Lachnospiraceae;g__Lachnospira;s__Lachnospira sp000437735
P17.1	P17	P17.1.Sp.1982	P10.3.1076	P17.1.Sp.1982_01552	P10.3.1076_01748	100	0.79	0.73	1		d__Bacteria;p__Firmicutes_A;c__Clostridia;o__Lachnospirales;f__Lachnospiraceae;g__Lachnospira;s__Lachnospira sp000437735	d__Bacteria;p__Firmicutes_A;c__Clostridia;o__Lachnospirales;f__Lachnospiraceae;g__Clostridium_Q;s__Clostridium_Q sp003024715
P17.1	P17	P17.1.Sp.1330	P10.3.2801	P17.1.Sp.1330_00763	P10.3.2801_00820	100	0.57	0.66	1		d__Bacteria;p__Firmicutes_A;c__Clostridia;o__Oscillospirales;f__Ruminococcaceae;g__Gemmiger;s__Gemmiger sp900540595	d__Bacteria;p__Firmicutes_A;c__Clostridia;o__Oscillospirales;f__Oscillospiraceae;g__Oscillibacter;s__Oscillibacter sp001916835
P17.1	P17	P17.1.Sp.787	P10.3.2852	P17.1.Sp.787_01184	P10.3.2852_00003	100	0.38	0.76	1		d__Bacteria;p__Firmicutes_A;c__Clostridia;o__Oscillospirales;f__Oscillospiraceae;g__Lawsonibacter;s__Lawsonibacter sp900549405	d__Bacteria;p__Firmicutes_A;c__Clostridia;o__Lachnospirales;f__Anaerotignaceae;g__Anaerotignum;s__Anaerotignum sp000436415
P17.1	P17	P17.1.Sp.1817	P10.3.4058	P17.1.Sp.1817_00160	P10.3.4058_00640	99.521	1.4	1.5	2		d__Bacteria;p__Firmicutes_A;c__Clostridia;o__Lachnospirales;f__Lachnospiraceae;g__Enterocloster;s__Enterocloster sp900541315	d__Bacteria;p__Firmicutes_A;c__Clostridia;o__Lachnospirales;f__Lachnospiraceae;g__CAG-81;s__CAG-81 sp900066535
P17.1	P17	P17.1.Sp.1666	P20.2.1616	P17.1.Sp.1666_02081	P20.2.1616_03229	100	0.7	1.1	1		d__Bacteria;p__Bacteroidota;c__Bacteroidia;o__Bacteroidales;f__Bacteroidaceae;g__Bacteroides;s__Bacteroides eggerthii	d__Bacteria;p__Bacteroidota;c__Bacteroidia;o__Bacteroidales;f__Rikenellaceae;g__Alistipes_A;s__Alistipes_A indistinctus
P17.1	P17	P17.1.Sp.2346	P20.2.1616	P17.1.Sp.2346_00595	P20.2.1616_03378	100	3	2.8	1		d__Bacteria;p__Bacteroidota;c__Bacteroidia;o__Bacteroidales;f__Bacteroidaceae;g__Bacteroides;s__Bacteroides eggerthii	d__Bacteria;p__Bacteroidota;c__Bacteroidia;o__Bacteroidales;f__Bacteroidaceae;g__Bacteroides_B;s__Bacteroides_B dorei
P17.1	P17	P17.1.Sp.1875	P11.3.1351	P17.1.Sp.1875_00549	P11.3.1351_02269	100	1.2	2.1	2		d__Bacteria;p__Bacteroidota;c__Bacteroidia;o__Bacteroidales;f__Barnesiellaceae;g__Barnesiella;s__Barnesiella intestinihominis	d__Bacteria;p__Bacteroidota;c__Bacteroidia;o__Bacteroidales;f__Rikenellaceae;g__Alistipes;s__Alistipes putredinis
P17.1	P17	P17.1.Sp.3049	P20.1.2920	P17.1.Sp.3049_01272	P20.1.2920_00732	100	0.75	0.54	2		d__Bacteria;p__Firmicutes_A;c__Clostridia;o__Oscillospirales;f__Butyricicoccaceae;g__Agathobaculum;s__MGYG-HGUT-02287	d__Bacteria;p__Firmicutes_A;c__Clostridia;o__Oscillospirales;f__Oscillospiraceae;g__Dysosmobacter;s__Dysosmobacter sp900542115
P17.1	P17	P17.1.Sp.2346	P17.2.1310	P17.1.Sp.2346_01822	P17.2.1310_00954	100	2.2	1.8	1		d__Bacteria;p__Bacteroidota;c__Bacteroidia;o__Bacteroidales;f__Bacteroidaceae;g__Bacteroides;s__Bacteroides stercoris	d__Bacteria;p__Bacteroidota;c__Bacteroidia;o__Bacteroidales;f__Bacteroidaceae;g__Bacteroides_B;s__Bacteroides_B dorei
P17.1	P17	P17.1.Sp.606	P17.2.1310	P17.1.Sp.606_01118	P17.2.1310_00955	100	1.1	1.2	1		d__Bacteria;p__Bacteroidota;c__Bacteroidia;o__Bacteroidales;f__Bacteroidaceae;g__Bacteroides;s__Bacteroides stercoris	d__Bacteria;p__Bacteroidota;c__Bacteroidia;o__Bacteroidales;f__Rikenellaceae;g__Alistipes;s__Alistipes shahii
P17.1	P17	P17.1.Sp.1875	P18.1.1818	P17.1.Sp.1875_00832	P18.1.1818_03371	100	0.68	1.8	3		d__Bacteria;p__Bacteroidota;c__Bacteroidia;o__Bacteroidales;f__Barnesiellaceae;g__Barnesiella;s__Barnesiella intestinihominis	d__Bacteria;p__Bacteroidota;c__Bacteroidia;o__Bacteroidales;f__Tannerellaceae;g__Parabacteroides;s__Parabacteroides distasonis
P17.1	P17	P17.1.Sp.1875	P18.1.1818	P17.1.Sp.1875_00837	P18.1.1818_03376	100	0.68	1.8	5		d__Bacteria;p__Bacteroidota;c__Bacteroidia;o__Bacteroidales;f__Barnesiellaceae;g__Barnesiella;s__Barnesiella intestinihominis	d__Bacteria;p__Bacteroidota;c__Bacteroidia;o__Bacteroidales;f__Tannerellaceae;g__Parabacteroides;s__Parabacteroides distasonis
P17.1	P17	P17.1.Sp.2801	P14.2.1196	P17.1.Sp.2801_00006	P14.2.1196_01252	97.611	1.4	1.4	1		d__Bacteria;p__Firmicutes_A;c__Clostridia;o__Oscillospirales;f__Ruminococcaceae;g__Gemmiger;s__MGYG-HGUT-03921	d__Bacteria;p__Firmicutes_A;c__Clostridia;o__Oscillospirales;f__Ruminococcaceae;g__Faecalibacterium;s__Faecalibacterium prausnitzii_I
P17.1	P17	P17.1.Sp.1330	P14.2.1196	P17.1.Sp.1330_00149	P14.2.1196_01497	98.579	0.61	0.57	3		d__Bacteria;p__Firmicutes_A;c__Clostridia;o__Oscillospirales;f__Ruminococcaceae;g__Faecalibacterium;s__Faecalibacterium prausnitzii_I	d__Bacteria;p__Firmicutes_A;c__Clostridia;o__Oscillospirales;f__Oscillospiraceae;g__Oscillibacter;s__Oscillibacter sp001916835
P17.1	P17	P17.1.Sp.1141	P14.2.1862	P17.1.Sp.1141_00166	P14.2.1862_00386	99.665	2.3	2.5	2		d__Bacteria;p__Firmicutes_A;c__Clostridia;o__Lachnospirales;f__Lachnospiraceae;g__Acetatifactor;s__Acetatifactor sp900066565	d__Bacteria;p__Firmicutes_A;c__Clostridia;o__Lachnospirales;f__Lachnospiraceae;g__Roseburia;s__Roseburia inulinivorans
P17.1	P17	P17.1.Sp.1141	P14.2.1862	P17.1.Sp.1141_00687	P14.2.1862_03355	99.896	2.3	2.5	8		d__Bacteria;p__Firmicutes_A;c__Clostridia;o__Lachnospirales;f__Lachnospiraceae;g__Acetatifactor;s__Acetatifactor sp900066565	d__Bacteria;p__Firmicutes_A;c__Clostridia;o__Lachnospirales;f__Lachnospiraceae;g__Roseburia;s__Roseburia inulinivorans
P17.1	P17	P17.1.Sp.1141	P14.2.1862	P17.1.Sp.1141_00700	P14.2.1862_03715	100	2.3	2.5	3		d__Bacteria;p__Firmicutes_A;c__Clostridia;o__Lachnospirales;f__Lachnospiraceae;g__Roseburia;s__Roseburia inulinivorans	d__Bacteria;p__Firmicutes_A;c__Clostridia;o__Lachnospirales;f__Lachnospiraceae;g__Acetatifactor;s__Acetatifactor sp900066565
P17.1	P17	P17.1.Sp.1141	P14.2.1862	P17.1.Sp.1141_00699	P14.2.1862_03716	99.842	2.3	2.5	2		d__Bacteria;p__Firmicutes_A;c__Clostridia;o__Lachnospirales;f__Lachnospiraceae;g__Acetatifactor;s__Acetatifactor sp900066565	d__Bacteria;p__Firmicutes_A;c__Clostridia;o__Lachnospirales;f__Lachnospiraceae;g__Roseburia;s__Roseburia inulinivorans
P17.1	P17	P17.1.Sp.1260	P12.3.1982	P17.1.Sp.1260_00496	P12.3.1982_00140	100	1	0.74	1		d__Bacteria;p__Firmicutes_A;c__Clostridia;o__Lachnospirales;f__Lachnospiraceae;g__Clostridium_Q;s__Clostridium_Q fessum	d__Bacteria;p__Firmicutes_A;c__Clostridia;o__Oscillospirales;f__Ruminococcaceae;g__Gemmiger;s__Gemmiger sp003476825
P17.1	P17	P17.1.Sp.1260	P1.1.2794	P17.1.Sp.1260_00549	P1.1.2794_00600	94.612	1.8	1.1	1		d__Bacteria;p__Firmicutes_A;c__Clostridia;o__Oscillospirales;f__Ruminococcaceae;g__Faecalibacterium;s__Faecalibacterium prausnitzii_G	d__Bacteria;p__Firmicutes_A;c__Clostridia;o__Oscillospirales;f__Ruminococcaceae;g__Gemmiger;s__Gemmiger sp003476825
P17.1	P17	P17.1.Sp.1327	P13.1.2136	P17.1.Sp.1327_00962	P13.1.2136_00543	100	0.56	0.4	1		d__Bacteria;p__Firmicutes_A;c__Clostridia;o__Oscillospirales;f__Butyricicoccaceae;g__Agathobaculum;s__Agathobaculum butyriciproducens	d__Bacteria;p__Firmicutes_A;c__Clostridia;o__Oscillospirales;f__Ruminococcaceae;g__Faecalibacterium;s__Faecalibacterium prausnitzii
P17.1	P17	P17.1.Sp.1141	P1.1.1795	P17.1.Sp.1141_03488	P1.1.1795_01567	100	1	1.2	8		d__Bacteria;p__Firmicutes_A;c__Clostridia;o__Lachnospirales;f__Lachnospiraceae;g__Acetatifactor;s__Acetatifactor sp900066565	d__Bacteria;p__Firmicutes_A;c__Clostridia;o__Lachnospirales;f__Lachnospiraceae;g__CAG-127;s__CAG-127 sp900319515
P17.1	P17	P17.1.Sp.1260	P11.4.380	P17.1.Sp.1260_03042	P11.4.380_02053	100	0.39	0.5	2	Y	d__Bacteria;p__Firmicutes_A;c__Clostridia;o__Oscillospirales;f__Ruminococcaceae;g__Gemmiger;s__Gemmiger sp003476825	d__Bacteria;p__Firmicutes_A;c__Clostridia;o__Lachnospirales;f__Lachnospiraceae;g__Mediterraneibacter;s__Mediterraneibacter faecis
P17.1	P17	P17.1.Sp.1264	P1.2.1551	P17.1.Sp.1264_01666	P1.2.1551_03589	100	1.3	1.5	4		d__Bacteria;p__Bacteroidota;c__Bacteroidia;o__Bacteroidales;f__Tannerellaceae;g__Parabacteroides;s__Parabacteroides merdae	d__Bacteria;p__Bacteroidota;c__Bacteroidia;o__Bacteroidales;f__Marinifilaceae;g__Odoribacter;s__Odoribacter splanchnicus
P17.1	P17	P17.1.Sp.1264	P10.2.882	P17.1.Sp.1264_03045	P10.2.882_00917	100	1.5	1.8	1		d__Bacteria;p__Bacteroidota;c__Bacteroidia;o__Bacteroidales;f__Tannerellaceae;g__Parabacteroides;s__Parabacteroides merdae	d__Bacteria;p__Bacteroidota;c__Bacteroidia;o__Bacteroidales;f__Bacteroidaceae;g__Phocaeicola;s__Phocaeicola plebeius_A
P17.1	P17	P17.1.Sp.1264	P10.2.882	P17.1.Sp.1264_03048	P10.2.882_00922	100	1.5	1.8	4		d__Bacteria;p__Bacteroidota;c__Bacteroidia;o__Bacteroidales;f__Tannerellaceae;g__Parabacteroides;s__Parabacteroides merdae	d__Bacteria;p__Bacteroidota;c__Bacteroidia;o__Bacteroidales;f__Bacteroidaceae;g__Phocaeicola;s__Phocaeicola plebeius_A
P17.1	P17	P17.1.Sp.1264	P10.2.882	P17.1.Sp.1264_03051	P10.2.882_00925	100	1.5	1.8	1		d__Bacteria;p__Bacteroidota;c__Bacteroidia;o__Bacteroidales;f__Tannerellaceae;g__Parabacteroides;s__Parabacteroides merdae	d__Bacteria;p__Bacteroidota;c__Bacteroidia;o__Bacteroidales;f__Bacteroidaceae;g__Phocaeicola;s__Phocaeicola plebeius_A
P17.1	P17	P17.1.Sp.1310	P11.3.1875	P17.1.Sp.1310_00537	P11.3.1875_01765	100	1.9	2	2		d__Bacteria;p__Bacteroidota;c__Bacteroidia;o__Bacteroidales;f__Barnesiellaceae;g__Barnesiella;s__Barnesiella intestinihominis	d__Bacteria;p__Bacteroidota;c__Bacteroidia;o__Bacteroidales;f__Bacteroidaceae;g__Bacteroides;s__Bacteroides stercoris
P17.1	P17	P17.1.Sp.1310	P10.2.1264	P17.1.Sp.1310_00853	P10.2.1264_03287	100	1.9	1.7	1		d__Bacteria;p__Bacteroidota;c__Bacteroidia;o__Bacteroidales;f__Bacteroidaceae;g__Bacteroides;s__Bacteroides stercoris	d__Bacteria;p__Bacteroidota;c__Bacteroidia;o__Bacteroidales;f__Tannerellaceae;g__Parabacteroides;s__Parabacteroides merdae
P17.1	P17	P17.1.Sp.1310	P19.2.2346	P17.1.Sp.1310_00856	P19.2.2346_00842	100	2.7	2.5	6		d__Bacteria;p__Bacteroidota;c__Bacteroidia;o__Bacteroidales;f__Bacteroidaceae;g__Phocaeicola;s__Phocaeicola vulgatus	d__Bacteria;p__Bacteroidota;c__Bacteroidia;o__Bacteroidales;f__Bacteroidaceae;g__Bacteroides;s__Bacteroides stercoris
P17.1	P17	P17.1.Sp.1310	P10.2.1264	P17.1.Sp.1310_00859	P10.2.1264_03293	100	1.9	1.7	2		d__Bacteria;p__Bacteroidota;c__Bacteroidia;o__Bacteroidales;f__Tannerellaceae;g__Parabacteroides;s__Parabacteroides merdae	d__Bacteria;p__Bacteroidota;c__Bacteroidia;o__Bacteroidales;f__Bacteroidaceae;g__Bacteroides;s__Bacteroides stercoris
P17.1	P17	P17.1.Sp.1310	P19.2.2346	P17.1.Sp.1310_00884	P19.2.2346_00869	99.84	2.7	2.5	2		d__Bacteria;p__Bacteroidota;c__Bacteroidia;o__Bacteroidales;f__Bacteroidaceae;g__Phocaeicola;s__Phocaeicola vulgatus	d__Bacteria;p__Bacteroidota;c__Bacteroidia;o__Bacteroidales;f__Bacteroidaceae;g__Bacteroides;s__Bacteroides stercoris
P17.1	P17	P17.1.Sp.1310	P19.2.2346	P17.1.Sp.1310_01372	P19.2.2346_00276	99.841	2.7	2.5	3		d__Bacteria;p__Bacteroidota;c__Bacteroidia;o__Bacteroidales;f__Bacteroidaceae;g__Phocaeicola;s__Phocaeicola vulgatus	d__Bacteria;p__Bacteroidota;c__Bacteroidia;o__Bacteroidales;f__Bacteroidaceae;g__Bacteroides;s__Bacteroides stercoris
P17.1	P17	P17.1.Sp.1310	P18.1.1818	P17.1.Sp.1310_01377	P18.1.1818_01284	99.444	1.1	0.89	5		d__Bacteria;p__Bacteroidota;c__Bacteroidia;o__Bacteroidales;f__Bacteroidaceae;g__Bacteroides;s__Bacteroides stercoris	d__Bacteria;p__Bacteroidota;c__Bacteroidia;o__Bacteroidales;f__Tannerellaceae;g__Parabacteroides;s__Parabacteroides distasonis
P17.1	P17	P17.1.Sp.1310	P10.2.882	P17.1.Sp.1310_02547	P10.2.882_02921	89.98	2.8	2.8	1		d__Bacteria;p__Bacteroidota;c__Bacteroidia;o__Bacteroidales;f__Bacteroidaceae;g__Phocaeicola;s__Phocaeicola plebeius_A	d__Bacteria;p__Bacteroidota;c__Bacteroidia;o__Bacteroidales;f__Bacteroidaceae;g__Bacteroides;s__Bacteroides stercoris
P17.1	P17	P17.1.Sp.1310	P21.1.1666	P17.1.Sp.1310_02555	P21.1.1666_00016	100	0.86	1	2		d__Bacteria;p__Bacteroidota;c__Bacteroidia;o__Bacteroidales;f__Bacteroidaceae;g__Bacteroides;s__Bacteroides stercoris	d__Bacteria;p__Bacteroidota;c__Bacteroidia;o__Bacteroidales;f__Rikenellaceae;g__Alistipes_A;s__Alistipes_A indistinctus
P17.1	P17	P17.1.Sp.1310	P18.1.1818	P17.1.Sp.1310_02906	P18.1.1818_01289	99.841	1.1	0.89	9	Y	d__Bacteria;p__Bacteroidota;c__Bacteroidia;o__Bacteroidales;f__Bacteroidaceae;g__Bacteroides;s__Bacteroides stercoris	d__Bacteria;p__Bacteroidota;c__Bacteroidia;o__Bacteroidales;f__Tannerellaceae;g__Parabacteroides;s__Parabacteroides distasonis
P17.1	P17	P17.1.Sp.1327	P19.1.1525	P17.1.Sp.1327_01863	P19.1.1525_00278	97.844	0.43	0.71	1		d__Bacteria;p__Firmicutes_A;c__Clostridia;o__Oscillospirales;f__Butyricicoccaceae;g__Agathobaculum;s__Agathobaculum butyriciproducens	d__Bacteria;p__Firmicutes_A;c__Clostridia;o__Oscillospirales;f__Oscillospiraceae;g__CAG-83;s__CAG-83 sp001916855
P17.1	P17	P17.1.Sp.1641	P11.3.1875	P17.1.Sp.1641_02232	P11.3.1875_02068	100	0.37	0.35	1		d__Bacteria;p__Bacteroidota;c__Bacteroidia;o__Bacteroidales;f__Rikenellaceae;g__Alistipes;s__Alistipes finegoldii	d__Bacteria;p__Bacteroidota;c__Bacteroidia;o__Bacteroidales;f__Barnesiellaceae;g__Barnesiella;s__Barnesiella intestinihominis
P17.1	P17	P17.1.Sp.1721	P11.2.1084	P17.1.Sp.1721_00432	P11.2.1084_01567	98.039	0.97	0.98	1		d__Bacteria;p__Firmicutes_A;c__Clostridia;o__Oscillospirales;f__Oscillospiraceae;g__ER4;s__ER4 sp000765235	d__Bacteria;p__Firmicutes_A;c__Clostridia;o__Oscillospirales;f__Oscillospiraceae;g__Faecousia;s__Faecousia sp003525905
P17.1	P17	P17.1.Sp.1721	P21.1.2200	P17.1.Sp.1721_01348	P21.1.2200_00231	100	1.6	1.3	3		d__Bacteria;p__Firmicutes_A;c__Clostridia;o__Oscillospirales;f__Oscillospiraceae;g__ER4;s__ER4 sp000765235	d__Bacteria;p__Firmicutes_A;c__Clostridia;o__Oscillospirales;f__Oscillospiraceae;g__Dysosmobacter;s__Dysosmobacter welbionis
P17.1	P17	P17.1.Sp.1721	P21.1.2200	P17.1.Sp.1721_01357	P21.1.2200_00222	100	1.6	1.3	1		d__Bacteria;p__Firmicutes_A;c__Clostridia;o__Oscillospirales;f__Oscillospiraceae;g__ER4;s__ER4 sp000765235	d__Bacteria;p__Firmicutes_A;c__Clostridia;o__Oscillospirales;f__Oscillospiraceae;g__Dysosmobacter;s__Dysosmobacter welbionis
P17.1	P17	P17.1.Sp.1721	P20.2.787	P17.1.Sp.1721_01704	P20.2.787_00699	99.851	0.64	0.84	3		d__Bacteria;p__Firmicutes_A;c__Clostridia;o__Oscillospirales;f__Oscillospiraceae;g__ER4;s__ER4 sp000765235	d__Bacteria;p__Firmicutes_A;c__Clostridia;o__Lachnospirales;f__Anaerotignaceae;g__Anaerotignum;s__Anaerotignum faecicola
P17.1	P17	P17.1.Sp.1721	P19.1.1525	P17.1.Sp.1721_02873	P19.1.1525_00420	98.045	1.9	2.4	1		d__Bacteria;p__Firmicutes_A;c__Clostridia;o__Oscillospirales;f__Oscillospiraceae;g__ER4;s__ER4 sp000765235	d__Bacteria;p__Firmicutes_A;c__Clostridia;o__Oscillospirales;f__Oscillospiraceae;g__CAG-83;s__CAG-83 sp001916855
P17.1	P17	P17.1.Sp.1721	P19.1.1525	P17.1.Sp.1721_03244	P19.1.1525_00509	99.536	1.9	2.4	1		d__Bacteria;p__Firmicutes_A;c__Clostridia;o__Oscillospirales;f__Oscillospiraceae;g__ER4;s__ER4 sp000765235	d__Bacteria;p__Firmicutes_A;c__Clostridia;o__Oscillospirales;f__Oscillospiraceae;g__CAG-83;s__CAG-83 sp001916855
P17.1	P17	P17.1.Sp.1721	P19.1.1525	P17.1.Sp.1721_03246	P19.1.1525_00507	99.591	1.9	2.4	2		d__Bacteria;p__Firmicutes_A;c__Clostridia;o__Oscillospirales;f__Oscillospiraceae;g__ER4;s__ER4 sp000765235	d__Bacteria;p__Firmicutes_A;c__Clostridia;o__Oscillospirales;f__Oscillospiraceae;g__CAG-83;s__CAG-83 sp001916855
P17.1	P17	P17.1.Sp.1721	P10.3.2852	P17.1.Sp.1721_03250	P10.3.2852_00326	97.177	1.1	1.1	1		d__Bacteria;p__Firmicutes_A;c__Clostridia;o__Oscillospirales;f__Oscillospiraceae;g__ER4;s__ER4 sp000765235	d__Bacteria;p__Firmicutes_A;c__Clostridia;o__Oscillospirales;f__Oscillospiraceae;g__Lawsonibacter;s__Lawsonibacter sp900549405
P17.1	P17	P17.1.Sp.1723	P20.1.2326	P17.1.Sp.1723_01521	P20.1.2326_00148	100	0.33	0.47	1		d__Bacteria;p__Firmicutes_A;c__Clostridia;o__Oscillospirales;f__Oscillospiraceae;g__Flavonifractor;s__Flavonifractor plautii	d__Bacteria;p__Firmicutes_A;c__Clostridia;o__Oscillospirales;f__Ruminococcaceae;g__Ruthenibacterium;s__Ruthenibacterium lactatiformans
P17.1	P17	P17.1.Sp.1723	P10.3.1721	P17.1.Sp.1723_01985	P10.3.1721_00204	96.825	1	1.3	1		d__Bacteria;p__Firmicutes_A;c__Clostridia;o__Oscillospirales;f__Oscillospiraceae;g__Flavonifractor;s__Flavonifractor plautii	d__Bacteria;p__Firmicutes_A;c__Clostridia;o__Oscillospirales;f__Oscillospiraceae;g__ER4;s__ER4 sp000765235
P17.1	P17	P17.1.Sp.1780	P11.3.1875	P17.1.Sp.1780_02423	P11.3.1875_00164	100	1.4	1.9	2		d__Bacteria;p__Bacteroidota;c__Bacteroidia;o__Bacteroidales;f__Bacteroidaceae;g__Bacteroides;s__Bacteroides thetaiotaomicron	d__Bacteria;p__Bacteroidota;c__Bacteroidia;o__Bacteroidales;f__Barnesiellaceae;g__Barnesiella;s__Barnesiella intestinihominis
P17.1	P17	P17.1.Sp.1824	P1.1.631	P17.1.Sp.1824_01385	P1.1.631_01209	100	0.2	0.23	8	Y	d__Bacteria;p__Firmicutes_A;c__Clostridia;o__Oscillospirales;f__Ruminococcaceae;g__Gemmiger;s__Gemmiger formicilis	d__Bacteria;p__Firmicutes_A;c__Clostridia;o__Lachnospirales;f__Lachnospiraceae;g__Fusicatenibacter;s__Fusicatenibacter saccharivorans
P17.1	P17	P17.1.Sp.1824	P1.1.631	P17.1.Sp.1824_01388	P1.1.631_01212	100	0.2	0.23	8	Y	d__Bacteria;p__Firmicutes_A;c__Clostridia;o__Oscillospirales;f__Ruminococcaceae;g__Gemmiger;s__Gemmiger formicilis	d__Bacteria;p__Firmicutes_A;c__Clostridia;o__Lachnospirales;f__Lachnospiraceae;g__Fusicatenibacter;s__Fusicatenibacter saccharivorans
P17.1	P17	P17.1.Sp.1824	P1.1.631	P17.1.Sp.1824_01392	P1.1.631_01216	100	0.2	0.23	5	Y	d__Bacteria;p__Firmicutes_A;c__Clostridia;o__Oscillospirales;f__Ruminococcaceae;g__Gemmiger;s__Gemmiger formicilis	d__Bacteria;p__Firmicutes_A;c__Clostridia;o__Lachnospirales;f__Lachnospiraceae;g__Fusicatenibacter;s__Fusicatenibacter saccharivorans
P17.1	P17	P17.1.Sp.1824	P10.3.1481	P17.1.Sp.1824_01397	P10.3.1481_01375	97.17	0.33	0.33	1		d__Bacteria;p__Firmicutes_A;c__Clostridia;o__Oscillospirales;f__Ruminococcaceae;g__Gemmiger;s__Gemmiger formicilis	d__Bacteria;p__Firmicutes_A;c__Clostridia;o__Oscillospirales;f__Acutalibacteraceae;g__UBA1417;s__UBA1417 sp003531055
P17.1	P17	P17.1.Sp.1862	P1.1.631	P17.1.Sp.1862_01546	P1.1.631_01832	98.793	1.1	1.3	7		d__Bacteria;p__Firmicutes_A;c__Clostridia;o__Lachnospirales;f__Lachnospiraceae;g__Roseburia;s__Roseburia inulinivorans	d__Bacteria;p__Firmicutes_A;c__Clostridia;o__Lachnospirales;f__Lachnospiraceae;g__Fusicatenibacter;s__Fusicatenibacter saccharivorans
P17.1	P17	P17.1.Sp.1862	P7.1.1309	P17.1.Sp.1862_01547	P7.1.1309_00088	99.865	1.1	1.4	3		d__Bacteria;p__Firmicutes_A;c__Clostridia;o__Lachnospirales;f__Lachnospiraceae;g__Roseburia;s__Roseburia inulinivorans	d__Bacteria;p__Firmicutes_A;c__Clostridia;o__Lachnospirales;f__Lachnospiraceae;g__Dorea_A;s__Dorea_A longicatena_B
P17.1	P17	P17.1.Sp.1862	P11.4.380	P17.1.Sp.1862_01548	P11.4.380_01136	99.727	1.2	1.8	6		d__Bacteria;p__Firmicutes_A;c__Clostridia;o__Lachnospirales;f__Lachnospiraceae;g__Roseburia;s__Roseburia inulinivorans	d__Bacteria;p__Firmicutes_A;c__Clostridia;o__Lachnospirales;f__Lachnospiraceae;g__Mediterraneibacter;s__Mediterraneibacter faecis
P17.1	P17	P17.1.Sp.1862	P4.1.1326	P17.1.Sp.1862_02656	P4.1.1326_03349	99.563	1.7	1.6	3		d__Bacteria;p__Firmicutes_A;c__Clostridia;o__Lachnospirales;f__Lachnospiraceae;g__Roseburia;s__Roseburia inulinivorans	d__Bacteria;p__Firmicutes_A;c__Clostridia;o__Lachnospirales;f__Lachnospiraceae;g__Blautia_A;s__Blautia_A wexlerae
P17.1	P17	P17.1.Sp.1862	P10.1.1503	P17.1.Sp.1862_02996	P10.1.1503_00251	96.727	0.19	0.17	1		d__Bacteria;p__Firmicutes_A;c__Clostridia;o__Lachnospirales;f__Lachnospiraceae;g__Roseburia;s__Roseburia inulinivorans	d__Bacteria;p__Firmicutes_A;c__Clostridia;o__Oscillospirales;f__Ruminococcaceae;g__Ruminococcus_C;s__Ruminococcus_C callidus
P17.1	P17	P17.1.Sp.1862	P1.1.631	P17.1.Sp.1862_03328	P1.1.631_00089	100	1.1	1.3	3		d__Bacteria;p__Firmicutes_A;c__Clostridia;o__Lachnospirales;f__Lachnospiraceae;g__Roseburia;s__Roseburia inulinivorans	d__Bacteria;p__Firmicutes_A;c__Clostridia;o__Lachnospirales;f__Lachnospiraceae;g__Fusicatenibacter;s__Fusicatenibacter saccharivorans
P17.1	P17	P17.1.Sp.1862	P10.3.2852	P17.1.Sp.1862_03743	P10.3.2852_00987	100	0.24	0.39	6		d__Bacteria;p__Firmicutes_A;c__Clostridia;o__Lachnospirales;f__Lachnospiraceae;g__Roseburia;s__Roseburia inulinivorans	d__Bacteria;p__Firmicutes_A;c__Clostridia;o__Oscillospirales;f__Oscillospiraceae;g__Lawsonibacter;s__Lawsonibacter sp900549405
P17.1	P17	P17.1.Sp.1907	P20.2.787	P17.1.Sp.1907_00310	P20.2.787_00302	100	4	1.3	3		d__Bacteria;p__Firmicutes;c__Bacilli;o__Erysipelotrichales;f__Erysipelotrichaceae;g__Holdemanella;s__Holdemanella biformis	d__Bacteria;p__Firmicutes_A;c__Clostridia;o__Lachnospirales;f__Anaerotignaceae;g__Anaerotignum;s__Anaerotignum faecicola
P17.1	P17	P17.1.Sp.1907	P20.2.787	P17.1.Sp.1907_00314	P20.2.787_00298	100	4	1.3	2		d__Bacteria;p__Firmicutes;c__Bacilli;o__Erysipelotrichales;f__Erysipelotrichaceae;g__Holdemanella;s__Holdemanella biformis	d__Bacteria;p__Firmicutes_A;c__Clostridia;o__Lachnospirales;f__Anaerotignaceae;g__Anaerotignum;s__Anaerotignum faecicola
P17.1	P17	P17.1.Sp.1907	P20.2.787	P17.1.Sp.1907_00315	P20.2.787_00297	100	4	1.3	2		d__Bacteria;p__Firmicutes;c__Bacilli;o__Erysipelotrichales;f__Erysipelotrichaceae;g__Holdemanella;s__Holdemanella biformis	d__Bacteria;p__Firmicutes_A;c__Clostridia;o__Lachnospirales;f__Anaerotignaceae;g__Anaerotignum;s__Anaerotignum faecicola
P17.1	P17	P17.1.Sp.1982	P7.1.1584	P17.1.Sp.1982_01642	P7.1.1584_02393	99.759	1.4	1.4	8		d__Bacteria;p__Firmicutes_A;c__Clostridia;o__Lachnospirales;f__Lachnospiraceae;g__Clostridium_Q;s__Clostridium_Q sp003024715	d__Bacteria;p__Firmicutes_A;c__Clostridia;o__Lachnospirales;f__Lachnospiraceae;g__Copromonas;s__Copromonas sp900066785
P17.1	P17	P17.1.Sp.2077	P10.3.2801	P17.1.Sp.2077_00030	P10.3.2801_00832	97.925	2.4	1.9	1		d__Bacteria;p__Firmicutes_A;c__Clostridia;o__Oscillospirales;f__Ruminococcaceae;g__Gemmiger;s__Gemmiger sp900540595	d__Bacteria;p__Firmicutes_A;c__Clostridia;o__Oscillospirales;f__Ruminococcaceae;g__Faecalibacterium;s__Faecalibacterium prausnitzii_C
P17.1	P17	P17.1.Sp.2077	P20.1.2920	P17.1.Sp.2077_00293	P20.1.2920_00930	95.946	0.23	0.36	3		d__Bacteria;p__Firmicutes_A;c__Clostridia;o__Oscillospirales;f__Oscillospiraceae;g__Dysosmobacter;s__Dysosmobacter sp900542115	d__Bacteria;p__Firmicutes_A;c__Clostridia;o__Oscillospirales;f__Ruminococcaceae;g__Faecalibacterium;s__Faecalibacterium prausnitzii_C
P17.1	P17	P17.1.Sp.2186	P10.2.882	P17.1.Sp.2186_02493	P10.2.882_02456	97.456	0.86	1.3	1		d__Bacteria;p__Bacteroidota;c__Bacteroidia;o__Bacteroidales;f__Bacteroidaceae;g__Bacteroides;s__Bacteroides intestinalis	d__Bacteria;p__Bacteroidota;c__Bacteroidia;o__Bacteroidales;f__Bacteroidaceae;g__Phocaeicola;s__Phocaeicola plebeius_A
P17.1	P17	P17.1.Sp.2327	P7.1.1584	P17.1.Sp.2327_01189	P7.1.1584_02383	97.308	0.25	0.19	1		d__Bacteria;p__Firmicutes_A;c__Clostridia;o__Lachnospirales;f__Lachnospiraceae;g__Copromonas;s__Copromonas sp900066785	d__Bacteria;p__Firmicutes_A;c__Clostridia;o__Oscillospirales;f__Ruminococcaceae;g__Faecalibacterium;s__Faecalibacterium prausnitzii_G
P17.1	P17	P17.1.Sp.2346	P20.2.1616	P17.1.Sp.2346_01722	P20.2.1616_00025	99.926	2.9	2.9	1		d__Bacteria;p__Bacteroidota;c__Bacteroidia;o__Bacteroidales;f__Bacteroidaceae;g__Bacteroides_B;s__Bacteroides_B dorei	d__Bacteria;p__Bacteroidota;c__Bacteroidia;o__Bacteroidales;f__Bacteroidaceae;g__Bacteroides;s__Bacteroides eggerthii
P17.1	P17	P17.1.Sp.2805	P20.1.2920	P17.1.Sp.2805_00788	P20.1.2920_00937	100	0.27	0.37	1		d__Bacteria;p__Firmicutes_A;c__Clostridia;o__Oscillospirales;f__Ruminococcaceae;g__Gemmiger;s__MGYG-HGUT-01627	d__Bacteria;p__Firmicutes_A;c__Clostridia;o__Oscillospirales;f__Oscillospiraceae;g__Dysosmobacter;s__Dysosmobacter sp900542115
P17.1	P17	P17.1.Sp.2805	P20.2.787	P17.1.Sp.2805_01177	P20.2.787_00699	100	0.56	0.65	3		d__Bacteria;p__Firmicutes_A;c__Clostridia;o__Oscillospirales;f__Ruminococcaceae;g__Gemmiger;s__MGYG-HGUT-01627	d__Bacteria;p__Firmicutes_A;c__Clostridia;o__Lachnospirales;f__Anaerotignaceae;g__Anaerotignum;s__Anaerotignum faecicola
P17.1	P17	P17.1.Sp.2850	P1.2.1723	P17.1.Sp.2850_01660	P1.2.1723_03248	95.904	2.5	1.3	1		d__Bacteria;p__Firmicutes_A;c__Clostridia;o__Oscillospirales;f__Oscillospiraceae;g__Lawsonibacter;s__MGYG-HGUT-00090	d__Bacteria;p__Firmicutes_A;c__Clostridia;o__Oscillospirales;f__Oscillospiraceae;g__Flavonifractor;s__Flavonifractor plautii
P17.1	P17	P17.1.Sp.2852	P10.3.1327	P17.1.Sp.2852_00122	P10.3.1327_00839	99.535	0.53	0.54	2		d__Bacteria;p__Firmicutes_A;c__Clostridia;o__Oscillospirales;f__Oscillospiraceae;g__Lawsonibacter;s__MGYG-HGUT-03903	d__Bacteria;p__Firmicutes_A;c__Clostridia;o__Oscillospirales;f__Butyricicoccaceae;g__Agathobaculum;s__Agathobaculum butyriciproducens
P17.1	P17	P17.1.Sp.2852	P1.2.1723	P17.1.Sp.2852_00141	P1.2.1723_02214	100	2.3	1.6	1		d__Bacteria;p__Firmicutes_A;c__Clostridia;o__Oscillospirales;f__Oscillospiraceae;g__Lawsonibacter;s__MGYG-HGUT-03903	d__Bacteria;p__Firmicutes_A;c__Clostridia;o__Oscillospirales;f__Oscillospiraceae;g__Flavonifractor;s__Flavonifractor plautii
P17.1	P17	P17.1.Sp.2852	P1.2.1723	P17.1.Sp.2852_00145	P1.2.1723_02210	100	2.3	1.6	1		d__Bacteria;p__Firmicutes_A;c__Clostridia;o__Oscillospirales;f__Oscillospiraceae;g__Lawsonibacter;s__MGYG-HGUT-03903	d__Bacteria;p__Firmicutes_A;c__Clostridia;o__Oscillospirales;f__Oscillospiraceae;g__Flavonifractor;s__Flavonifractor plautii
P17.1	P17	P17.1.Sp.3049	P20.2.787	P17.1.Sp.3049_00197	P20.2.787_00119	100	0.9	1.1	3		d__Bacteria;p__Firmicutes_A;c__Clostridia;o__Oscillospirales;f__Butyricicoccaceae;g__Agathobaculum;s__MGYG-HGUT-02287	d__Bacteria;p__Firmicutes_A;c__Clostridia;o__Lachnospirales;f__Anaerotignaceae;g__Anaerotignum;s__Anaerotignum faecicola
P17.1	P17	P17.1.Sp.3049	P10.3.1481	P17.1.Sp.3049_00459	P10.3.1481_02204	100	1.1	1.1	2		d__Bacteria;p__Firmicutes_A;c__Clostridia;o__Oscillospirales;f__Butyricicoccaceae;g__Agathobaculum;s__MGYG-HGUT-02287	d__Bacteria;p__Firmicutes_A;c__Clostridia;o__Oscillospirales;f__Acutalibacteraceae;g__UBA1417;s__UBA1417 sp003531055
P17.1	P17	P17.1.Sp.556	P3.1.2239	P17.1.Sp.556_01044	P3.1.2239_01421	100	0.29	0.14	1		d__Bacteria;p__Bacteroidota;c__Bacteroidia;o__Bacteroidales;f__Bacteroidaceae;g__Prevotella;s__Prevotella sp000434975	d__Bacteria;p__Bacteroidota;c__Bacteroidia;o__Bacteroidales;f__Bacteroidaceae;g__Bacteroides;s__Bacteroides ovatus
P17.1	P17	P17.1.Sp.5651	P3.1.2239	P17.1.Sp.5651_01211	P3.1.2239_01421	99.612	0.28	0.087	1		d__Bacteria;p__Bacteroidota;c__Bacteroidia;o__Bacteroidales;f__Bacteroidaceae;g__Prevotella;s__MGYG-HGUT-02834	d__Bacteria;p__Bacteroidota;c__Bacteroidia;o__Bacteroidales;f__Bacteroidaceae;g__Bacteroides;s__Bacteroides ovatus
P17.1	P17	P17.1.Sp.5651	P3.1.2239	P17.1.Sp.5651_01338	P3.1.2239_01421	99.612	0.28	0.087	1		d__Bacteria;p__Bacteroidota;c__Bacteroidia;o__Bacteroidales;f__Bacteroidaceae;g__Prevotella;s__MGYG-HGUT-02834	d__Bacteria;p__Bacteroidota;c__Bacteroidia;o__Bacteroidales;f__Bacteroidaceae;g__Bacteroides;s__Bacteroides ovatus
P17.1	P17	P17.1.Sp.5651	P3.1.2239	P17.1.Sp.5651_01435	P3.1.2239_01421	99.612	0.28	0.087	1		d__Bacteria;p__Bacteroidota;c__Bacteroidia;o__Bacteroidales;f__Bacteroidaceae;g__Prevotella;s__MGYG-HGUT-02834	d__Bacteria;p__Bacteroidota;c__Bacteroidia;o__Bacteroidales;f__Bacteroidaceae;g__Bacteroides;s__Bacteroides ovatus
P17.1	P17	P17.1.Sp.5651	P3.1.2239	P17.1.Sp.5651_01694	P3.1.2239_01421	99.612	0.28	0.087	1		d__Bacteria;p__Bacteroidota;c__Bacteroidia;o__Bacteroidales;f__Bacteroidaceae;g__Prevotella;s__MGYG-HGUT-02834	d__Bacteria;p__Bacteroidota;c__Bacteroidia;o__Bacteroidales;f__Bacteroidaceae;g__Bacteroides;s__Bacteroides ovatus
P17.1	P17	P17.1.Sp.5651	P3.1.2239	P17.1.Sp.5651_02062	P3.1.2239_01421	99.612	0.28	0.087	1		d__Bacteria;p__Bacteroidota;c__Bacteroidia;o__Bacteroidales;f__Bacteroidaceae;g__Prevotella;s__MGYG-HGUT-02834	d__Bacteria;p__Bacteroidota;c__Bacteroidia;o__Bacteroidales;f__Bacteroidaceae;g__Bacteroides;s__Bacteroides ovatus
P17.1	P17	P17.1.Sp.5651	P3.1.2239	P17.1.Sp.5651_02177	P3.1.2239_01421	99.612	0.28	0.087	1		d__Bacteria;p__Bacteroidota;c__Bacteroidia;o__Bacteroidales;f__Bacteroidaceae;g__Prevotella;s__MGYG-HGUT-02834	d__Bacteria;p__Bacteroidota;c__Bacteroidia;o__Bacteroidales;f__Bacteroidaceae;g__Bacteroides;s__Bacteroides ovatus
P17.1	P17	P17.1.Sp.5735	P1.2.1551	P17.1.Sp.5735_02220	P1.2.1551_03589	99.67	0.8	0.74	4		d__Bacteria;p__Bacteroidota;c__Bacteroidia;o__Bacteroidales;f__Marinifilaceae;g__Odoribacter;s__Odoribacter splanchnicus	d__Bacteria;p__Bacteroidota;c__Bacteroidia;o__Bacteroidales;f__Bacteroidaceae;g__Paraprevotella;s__MGYG-HGUT-02275
P17.1	P17	P17.1.Sp.606	P11.3.1875	P17.1.Sp.606_00246	P11.3.1875_00380	100	1	1.1	1		d__Bacteria;p__Bacteroidota;c__Bacteroidia;o__Bacteroidales;f__Barnesiellaceae;g__Barnesiella;s__Barnesiella intestinihominis	d__Bacteria;p__Bacteroidota;c__Bacteroidia;o__Bacteroidales;f__Rikenellaceae;g__Alistipes;s__Alistipes shahii
P17.1	P17	P17.1.Sp.646	P10.2.882	P17.1.Sp.646_00295	P10.2.882_02923	96.667	1.1	0.83	1		d__Bacteria;p__Bacteroidota;c__Bacteroidia;o__Bacteroidales;f__Bacteroidaceae;g__Paraprevotella;s__Paraprevotella clara	d__Bacteria;p__Bacteroidota;c__Bacteroidia;o__Bacteroidales;f__Bacteroidaceae;g__Phocaeicola;s__Phocaeicola plebeius_A
P17.1	P17	P17.1.Sp.646	P9.2.262	P17.1.Sp.646_00440	P9.2.262_01172	100	1.1	0.65	1		d__Bacteria;p__Bacteroidota;c__Bacteroidia;o__Bacteroidales;f__Bacteroidaceae;g__Paraprevotella;s__Paraprevotella clara	d__Bacteria;p__Bacteroidota;c__Bacteroidia;o__Bacteroidales;f__Bacteroidaceae;g__Bacteroides;s__Bacteroides finegoldii
P17.1	P17	P17.1.Sp.829	P19.2.2346	P17.1.Sp.829_00675	P19.2.2346_01899	100	1.3	1.5	2		d__Bacteria;p__Bacteroidota;c__Bacteroidia;o__Bacteroidales;f__Bacteroidaceae;g__Bacteroides;s__Bacteroides uniformis	d__Bacteria;p__Bacteroidota;c__Bacteroidia;o__Bacteroidales;f__Bacteroidaceae;g__Phocaeicola;s__Phocaeicola vulgatus
P17.1	P17	P17.1.Sp.829	P19.2.2346	P17.1.Sp.829_00684	P19.2.2346_01908	100	1.3	1.5	2		d__Bacteria;p__Bacteroidota;c__Bacteroidia;o__Bacteroidales;f__Bacteroidaceae;g__Phocaeicola;s__Phocaeicola vulgatus	d__Bacteria;p__Bacteroidota;c__Bacteroidia;o__Bacteroidales;f__Bacteroidaceae;g__Bacteroides;s__Bacteroides uniformis
P17.1	P17	P17.1.Sp.829	P18.1.1818	P17.1.Sp.829_03488	P18.1.1818_03760	100	0.88	0.88	7		d__Bacteria;p__Bacteroidota;c__Bacteroidia;o__Bacteroidales;f__Tannerellaceae;g__Parabacteroides;s__Parabacteroides distasonis	d__Bacteria;p__Bacteroidota;c__Bacteroidia;o__Bacteroidales;f__Bacteroidaceae;g__Bacteroides;s__Bacteroides uniformis
P17.1	P17	P17.1.Sp.829	P18.1.1818	P17.1.Sp.829_03490	P18.1.1818_03762	99.67	0.88	0.88	2		d__Bacteria;p__Bacteroidota;c__Bacteroidia;o__Bacteroidales;f__Tannerellaceae;g__Parabacteroides;s__Parabacteroides distasonis	d__Bacteria;p__Bacteroidota;c__Bacteroidia;o__Bacteroidales;f__Bacteroidaceae;g__Bacteroides;s__Bacteroides uniformis
P17.1	P17	P17.1.Sp.829	P18.1.1818	P17.1.Sp.829_03491	P18.1.1818_03763	100	0.88	0.88	2		d__Bacteria;p__Bacteroidota;c__Bacteroidia;o__Bacteroidales;f__Tannerellaceae;g__Parabacteroides;s__Parabacteroides distasonis	d__Bacteria;p__Bacteroidota;c__Bacteroidia;o__Bacteroidales;f__Bacteroidaceae;g__Bacteroides;s__Bacteroides uniformis
P17.1	P17	P17.1.Sp.1264	P9.2.262	P17.1.Sp.1264_00420	P9.2.262_02656	100	0.63	0.65	2		d__Bacteria;p__Bacteroidota;c__Bacteroidia;o__Bacteroidales;f__Tannerellaceae;g__Parabacteroides;s__Parabacteroides merdae	d__Bacteria;p__Bacteroidota;c__Bacteroidia;o__Bacteroidales;f__Bacteroidaceae;g__Bacteroides;s__Bacteroides finegoldii
P17.1	P17	P17.1.Sp.1824	P1.7.523	P17.1.Sp.1824_00350	P1.7.523_00780	98.564	1.7	1.9	4		d__Bacteria;p__Firmicutes_A;c__Clostridia;o__Oscillospirales;f__Ruminococcaceae;g__Faecalibacterium;s__Faecalibacterium prausnitzii_J	d__Bacteria;p__Firmicutes_A;c__Clostridia;o__Oscillospirales;f__Ruminococcaceae;g__Gemmiger;s__Gemmiger formicilis
P17.1	P17	P17.1.Sp.2805	P13.1.2136	P17.1.Sp.2805_00798	P13.1.2136_01911	100	1.9	1.8	1		d__Bacteria;p__Firmicutes_A;c__Clostridia;o__Oscillospirales;f__Ruminococcaceae;g__Gemmiger;s__MGYG-HGUT-01627	d__Bacteria;p__Firmicutes_A;c__Clostridia;o__Oscillospirales;f__Ruminococcaceae;g__Faecalibacterium;s__Faecalibacterium prausnitzii
P17.1	P17	P17.1.Sp.646	P3.1.829	P17.1.Sp.646_00444	P3.1.829_01404	100	1.4	0.99	4		d__Bacteria;p__Bacteroidota;c__Bacteroidia;o__Bacteroidales;f__Bacteroidaceae;g__Paraprevotella;s__Paraprevotella clara	d__Bacteria;p__Bacteroidota;c__Bacteroidia;o__Bacteroidales;f__Bacteroidaceae;g__Bacteroides;s__Bacteroides uniformis
P2.2	P2	P2.2.Sp.1327	P8.2.1180	P2.2.Sp.1327_02901	P8.2.1180_01774	99.2	0.28	0.21	2		d__Bacteria;p__Firmicutes_A;c__Clostridia;o__UBA1381;f__UBA1381;g__CAG-41;s__CAG-41 sp900066215	d__Bacteria;p__Firmicutes_A;c__Clostridia;o__Oscillospirales;f__Butyricicoccaceae;g__Agathobaculum;s__Agathobaculum butyriciproducens
P2.2	P2	P2.2.Sp.4048	P8.2.2056	P2.2.Sp.4048_01723	P8.2.2056_00957	99.839	2	2.1	1		d__Bacteria;p__Firmicutes_A;c__Clostridia;o__Lachnospirales;f__Lachnospiraceae;g__Enterocloster;s__Enterocloster sp000431375	d__Bacteria;p__Firmicutes_A;c__Clostridia;o__Lachnospirales;f__Lachnospiraceae;g__UBA9502;s__MGYG-HGUT-00259
P2.2	P2	P2.2.Sp.3050	P1.2.1316	P2.2.Sp.3050_01170	P1.2.1316_03764	100	0.82	1.1	1		d__Bacteria;p__Firmicutes_A;c__Clostridia;o__Oscillospirales;f__Butyricicoccaceae;g__Agathobaculum;s__MGYG-HGUT-01115	d__Bacteria;p__Firmicutes_A;c__Clostridia;o__Lachnospirales;f__Lachnospiraceae;g__Blautia_A;s__Blautia_A sp900066145
P2.2	P2	P2.2.Sp.3050	P21.1.2200	P2.2.Sp.3050_02333	P21.1.2200_02047	98.418	0.6	0.78	1		d__Bacteria;p__Firmicutes_A;c__Clostridia;o__Oscillospirales;f__Oscillospiraceae;g__Dysosmobacter;s__Dysosmobacter welbionis	d__Bacteria;p__Firmicutes_A;c__Clostridia;o__Oscillospirales;f__Butyricicoccaceae;g__Agathobaculum;s__MGYG-HGUT-01115
P2.2	P2	P2.2.Sp.3050	P4.1.1326	P2.2.Sp.3050_01161	P4.1.1326_02265	100	0.19	0.34	2		d__Bacteria;p__Firmicutes_A;c__Clostridia;o__Oscillospirales;f__Butyricicoccaceae;g__Agathobaculum;s__MGYG-HGUT-01115	d__Bacteria;p__Firmicutes_A;c__Clostridia;o__Lachnospirales;f__Lachnospiraceae;g__Blautia_A;s__Blautia_A wexlerae
P2.2	P2	P2.2.Sp.3050	P4.1.1326	P2.2.Sp.3050_01170	P4.1.1326_02275	100	0.19	0.34	3		d__Bacteria;p__Firmicutes_A;c__Clostridia;o__Oscillospirales;f__Butyricicoccaceae;g__Agathobaculum;s__MGYG-HGUT-01115	d__Bacteria;p__Firmicutes_A;c__Clostridia;o__Lachnospirales;f__Lachnospiraceae;g__Blautia_A;s__Blautia_A wexlerae
P2.2	P2	P2.2.Sp.3050	P4.1.1326	P2.2.Sp.3050_01175	P4.1.1326_02281	100	0.19	0.34	2		d__Bacteria;p__Firmicutes_A;c__Clostridia;o__Lachnospirales;f__Lachnospiraceae;g__Blautia_A;s__Blautia_A wexlerae	d__Bacteria;p__Firmicutes_A;c__Clostridia;o__Oscillospirales;f__Butyricicoccaceae;g__Agathobaculum;s__MGYG-HGUT-01115
P2.2	P2	P2.2.Sp.1549	P4.1.2302	P2.2.Sp.1549_01128	P4.1.2302_01984	99.437	0.63	0.5	2		d__Bacteria;p__Firmicutes_A;c__Clostridia;o__Lachnospirales;f__Lachnospiraceae;g__Mediterraneibacter;s__Mediterraneibacter torques	d__Bacteria;p__Firmicutes_A;c__Clostridia;o__Lachnospirales;f__Lachnospiraceae;g__Clostridium_M;s__Clostridium_M sp001517625
P2.2	P2	P2.2.Sp.914	P10.3.1076	P2.2.Sp.914_02562	P10.3.1076_01021	100	2.5	2.2	1		d__Bacteria;p__Firmicutes_A;c__Clostridia;o__Lachnospirales;f__Lachnospiraceae;g__Lachnospira;s__Lachnospira sp000437735	d__Bacteria;p__Firmicutes_A;c__Clostridia;o__Lachnospirales;f__Lachnospiraceae;g__Eubacterium_G;s__Eubacterium_G ventriosum
P2.2	P2	P2.2.Sp.1982	P10.3.1076	P2.2.Sp.1982_01047	P10.3.1076_01022	100	1.6	1.6	2		d__Bacteria;p__Firmicutes_A;c__Clostridia;o__Lachnospirales;f__Lachnospiraceae;g__Lachnospira;s__Lachnospira sp000437735	d__Bacteria;p__Firmicutes_A;c__Clostridia;o__Lachnospirales;f__Lachnospiraceae;g__Clostridium_Q;s__Clostridium_Q sp003024715
P2.2	P2	P2.2.Sp.2301	P10.3.1076	P2.2.Sp.2301_00138	P10.3.1076_01026	100	0.59	0.66	1		d__Bacteria;p__Firmicutes_A;c__Clostridia;o__Oscillospirales;f__Acutalibacteraceae;g__CAG-180;s__CAG-180 sp000432435	d__Bacteria;p__Firmicutes_A;c__Clostridia;o__Lachnospirales;f__Lachnospiraceae;g__Lachnospira;s__Lachnospira sp000437735
P2.2	P2	P2.2.Sp.2361	P10.3.1327	P2.2.Sp.2361_00594	P10.3.1327_02355	100	0.59	0.73	3		d__Bacteria;p__Firmicutes_A;c__Clostridia;o__Oscillospirales;f__Butyricicoccaceae;g__Agathobaculum;s__Agathobaculum butyriciproducens	d__Bacteria;p__Firmicutes_A;c__Clostridia;o__Oscillospirales;f__Oscillospiraceae;g__CAG-103;s__CAG-103 sp000432375
P2.2	P2	P2.2.Sp.3916	P10.3.4058	P2.2.Sp.3916_01639	P10.3.4058_00643	99.487	0.59	1.1	2		d__Bacteria;p__Firmicutes_A;c__Clostridia;o__Lachnospirales;f__Lachnospiraceae;g__Enterocloster;s__Enterocloster sp900541315	d__Bacteria;p__Firmicutes_A;c__Clostridia;o__Lachnospirales;f__Lachnospiraceae;g__MGYG-HGUT-00141;s__MGYG-HGUT-00141
P2.2	P2	P2.2.Sp.1260	P20.2.2196	P2.2.Sp.1260_01298	P20.2.2196_01239	99.938	0.4	0.3	8		d__Bacteria;p__Firmicutes_A;c__Clostridia;o__Lachnospirales;f__Lachnospiraceae;g__Dorea;s__Dorea formicigenerans	d__Bacteria;p__Firmicutes_A;c__Clostridia;o__Oscillospirales;f__Ruminococcaceae;g__Gemmiger;s__Gemmiger sp003476825
P2.2	P2	P2.2.Sp.2005	P20.2.914	P2.2.Sp.2005_03245	P20.2.914_00056	100	1.3	0.88	5		d__Bacteria;p__Firmicutes_A;c__Clostridia;o__Lachnospirales;f__Lachnospiraceae;g__Lachnospira;s__Lachnospira sp003537285	d__Bacteria;p__Firmicutes_A;c__Clostridia;o__Lachnospirales;f__Lachnospiraceae;g__Eubacterium_G;s__Eubacterium_G ventriosum
P2.2	P2	P2.2.Sp.1351	P14.1.2397	P2.2.Sp.1351_01241	P14.1.2397_02376	100	0.29	0.58	2		d__Bacteria;p__Bacteroidota;c__Bacteroidia;o__Bacteroidales;f__Rikenellaceae;g__Alistipes;s__Alistipes putredinis	d__Bacteria;p__Bacteroidota;c__Bacteroidia;o__Bacteroidales;f__Bacteroidaceae;g__Bacteroides;s__Bacteroides fragilis
P2.2	P2	P2.2.Sp.1351	P14.1.2397	P2.2.Sp.1351_01239	P14.1.2397_02378	100	0.29	0.58	1		d__Bacteria;p__Bacteroidota;c__Bacteroidia;o__Bacteroidales;f__Rikenellaceae;g__Alistipes;s__Alistipes putredinis	d__Bacteria;p__Bacteroidota;c__Bacteroidia;o__Bacteroidales;f__Bacteroidaceae;g__Bacteroides;s__Bacteroides fragilis
P2.2	P2	P2.2.Sp.1351	P20.1.1780	P2.2.Sp.1351_01669	P20.1.1780_02108	100	0.7	1.9	1		d__Bacteria;p__Bacteroidota;c__Bacteroidia;o__Bacteroidales;f__Rikenellaceae;g__Alistipes;s__Alistipes putredinis	d__Bacteria;p__Bacteroidota;c__Bacteroidia;o__Bacteroidales;f__Bacteroidaceae;g__Bacteroides;s__Bacteroides thetaiotaomicron
P2.2	P2	P2.2.Sp.1370	P14.2.1862	P2.2.Sp.1370_02281	P14.2.1862_01289	99.617	1	1.2	2		d__Bacteria;p__Firmicutes_A;c__Clostridia;o__Lachnospirales;f__Lachnospiraceae;g__Roseburia;s__Roseburia inulinivorans	d__Bacteria;p__Firmicutes_A;c__Clostridia;o__Lachnospirales;f__Lachnospiraceae;g__Faecalicatena;s__Faecalicatena lactaris
P2.2	P2	P2.2.Sp.1327	P14.2.2277	P2.2.Sp.1327_01091	P14.2.2277_00171	100	0.98	1.5	3		d__Bacteria;p__Firmicutes_A;c__Clostridia;o__Lachnospirales;f__Lachnospiraceae;g__Blautia_A;s__Blautia_A obeum_B	d__Bacteria;p__Firmicutes_A;c__Clostridia;o__Oscillospirales;f__Butyricicoccaceae;g__Agathobaculum;s__Agathobaculum butyriciproducens
P2.2	P2	P2.2.Sp.1327	P14.2.2277	P2.2.Sp.1327_01095	P14.2.2277_00175	100	0.98	1.5	6		d__Bacteria;p__Firmicutes_A;c__Clostridia;o__Lachnospirales;f__Lachnospiraceae;g__Blautia_A;s__Blautia_A obeum_B	d__Bacteria;p__Firmicutes_A;c__Clostridia;o__Oscillospirales;f__Butyricicoccaceae;g__Agathobaculum;s__Agathobaculum butyriciproducens
P2.2	P2	P2.2.Sp.1549	P14.2.2277	P2.2.Sp.1549_01242	P14.2.2277_00693	100	0.66	0.44	6		d__Bacteria;p__Firmicutes_A;c__Clostridia;o__Lachnospirales;f__Lachnospiraceae;g__Blautia_A;s__Blautia_A obeum_B	d__Bacteria;p__Firmicutes_A;c__Clostridia;o__Lachnospirales;f__Lachnospiraceae;g__Clostridium_M;s__Clostridium_M sp001517625
P2.2	P2	P2.2.Sp.1982	P14.2.2277	P2.2.Sp.1982_01047	P14.2.2277_01978	100	1.8	1.9	3		d__Bacteria;p__Firmicutes_A;c__Clostridia;o__Lachnospirales;f__Lachnospiraceae;g__Blautia_A;s__Blautia_A obeum_B	d__Bacteria;p__Firmicutes_A;c__Clostridia;o__Lachnospirales;f__Lachnospiraceae;g__Clostridium_Q;s__Clostridium_Q sp003024715
P2.2	P2	P2.2.Sp.2301	P14.2.2277	P2.2.Sp.2301_00138	P14.2.2277_01982	100	0.61	0.78	2		d__Bacteria;p__Firmicutes_A;c__Clostridia;o__Lachnospirales;f__Lachnospiraceae;g__Blautia_A;s__Blautia_A obeum_B	d__Bacteria;p__Firmicutes_A;c__Clostridia;o__Oscillospirales;f__Acutalibacteraceae;g__CAG-180;s__CAG-180 sp000432435
P2.2	P2	P2.2.Sp.3895	P14.2.2277	P2.2.Sp.3895_00285	P14.2.2277_02951	99.903	1.5	1.4	3		d__Bacteria;p__Firmicutes_A;c__Clostridia;o__Lachnospirales;f__Lachnospiraceae;g__UBA7160;s__MGYG-HGUT-00092	d__Bacteria;p__Firmicutes_A;c__Clostridia;o__Lachnospirales;f__Lachnospiraceae;g__Blautia_A;s__Blautia_A obeum_B
P2.2	P2	P2.2.Sp.914	P12.3.1982	P2.2.Sp.914_03140	P12.3.1982_01291	100	1.2	0.99	2		d__Bacteria;p__Firmicutes_A;c__Clostridia;o__Lachnospirales;f__Lachnospiraceae;g__Eubacterium_G;s__Eubacterium_G ventriosum	d__Bacteria;p__Firmicutes_A;c__Clostridia;o__Lachnospirales;f__Lachnospiraceae;g__Clostridium_Q;s__Clostridium_Q fessum
P2.2	P2	P2.2.Sp.1982	P12.3.2043	P2.2.Sp.1982_01490	P12.3.2043_01542	100	2.2	2.1	7		d__Bacteria;p__Firmicutes_A;c__Clostridia;o__Lachnospirales;f__Lachnospiraceae;g__Blautia_A;s__Blautia_A obeum	d__Bacteria;p__Firmicutes_A;c__Clostridia;o__Lachnospirales;f__Lachnospiraceae;g__Clostridium_Q;s__Clostridium_Q sp003024715
P2.2	P2	P2.2.Sp.1982	P12.3.2043	P2.2.Sp.1982_01489	P12.3.2043_01543	100	2.2	2.1	5		d__Bacteria;p__Firmicutes_A;c__Clostridia;o__Lachnospirales;f__Lachnospiraceae;g__Blautia_A;s__Blautia_A obeum	d__Bacteria;p__Firmicutes_A;c__Clostridia;o__Lachnospirales;f__Lachnospiraceae;g__Clostridium_Q;s__Clostridium_Q sp003024715
P2.2	P2	P2.2.Sp.3895	P12.3.2043	P2.2.Sp.3895_00283	P12.3.2043_02255	100	1.9	1.6	5		d__Bacteria;p__Firmicutes_A;c__Clostridia;o__Lachnospirales;f__Lachnospiraceae;g__UBA7160;s__MGYG-HGUT-00092	d__Bacteria;p__Firmicutes_A;c__Clostridia;o__Lachnospirales;f__Lachnospiraceae;g__Blautia_A;s__Blautia_A obeum
P2.2	P2	P2.2.Sp.1982	P3.4.2020	P2.2.Sp.1982_01150	P3.4.2020_00911	99.927	0.8	1.4	1		d__Bacteria;p__Firmicutes_A;c__Clostridia;o__Lachnospirales;f__Lachnospiraceae;g__Blautia_A;s__Blautia_A faecis	d__Bacteria;p__Firmicutes_A;c__Clostridia;o__Lachnospirales;f__Lachnospiraceae;g__Clostridium_Q;s__Clostridium_Q sp003024715
P2.2	P2	P2.2.Sp.1982	P3.4.2020	P2.2.Sp.1982_01149	P3.4.2020_00912	100	0.8	1.4	5		d__Bacteria;p__Firmicutes_A;c__Clostridia;o__Lachnospirales;f__Lachnospiraceae;g__Blautia_A;s__Blautia_A faecis	d__Bacteria;p__Firmicutes_A;c__Clostridia;o__Lachnospirales;f__Lachnospiraceae;g__Clostridium_Q;s__Clostridium_Q sp003024715
P2.2	P2	P2.2.Sp.3050	P3.4.2020	P2.2.Sp.3050_01175	P3.4.2020_01773	100	0.71	0.82	2		d__Bacteria;p__Firmicutes_A;c__Clostridia;o__Oscillospirales;f__Butyricicoccaceae;g__Agathobaculum;s__MGYG-HGUT-01115	d__Bacteria;p__Firmicutes_A;c__Clostridia;o__Lachnospirales;f__Lachnospiraceae;g__Blautia_A;s__Blautia_A faecis
P2.2	P2	P2.2.Sp.3050	P3.4.2020	P2.2.Sp.3050_01171	P3.4.2020_01778	100	0.71	0.82	3		d__Bacteria;p__Firmicutes_A;c__Clostridia;o__Lachnospirales;f__Lachnospiraceae;g__Blautia_A;s__Blautia_A faecis	d__Bacteria;p__Firmicutes_A;c__Clostridia;o__Oscillospirales;f__Butyricicoccaceae;g__Agathobaculum;s__MGYG-HGUT-01115
P2.2	P2	P2.2.Sp.3050	P3.4.2020	P2.2.Sp.3050_01170	P3.4.2020_01779	100	0.71	0.82	3		d__Bacteria;p__Firmicutes_A;c__Clostridia;o__Oscillospirales;f__Butyricicoccaceae;g__Agathobaculum;s__MGYG-HGUT-01115	d__Bacteria;p__Firmicutes_A;c__Clostridia;o__Lachnospirales;f__Lachnospiraceae;g__Blautia_A;s__Blautia_A faecis
P2.2	P2	P2.2.Sp.3050	P3.4.2020	P2.2.Sp.3050_01169	P3.4.2020_01780	100	0.71	0.82	7		d__Bacteria;p__Firmicutes_A;c__Clostridia;o__Lachnospirales;f__Lachnospiraceae;g__Blautia_A;s__Blautia_A faecis	d__Bacteria;p__Firmicutes_A;c__Clostridia;o__Oscillospirales;f__Butyricicoccaceae;g__Agathobaculum;s__MGYG-HGUT-01115
P2.2	P2	P2.2.Sp.2271	P1.1.3851	P2.2.Sp.2271_00662	P1.1.3851_00112	99.643	0.74	1.1	3		d__Bacteria;p__Firmicutes_A;c__Clostridia;o__Lachnospirales;f__Lachnospiraceae;g__Blautia_A;s__Blautia_A sp003471165	d__Bacteria;p__Firmicutes_A;c__Clostridia;o__Lachnospirales;f__Lachnospiraceae;g__Anaerostipes;s__Anaerostipes hadrus
P2.2	P2	P2.2.Sp.2361	P1.1.3851	P2.2.Sp.2361_01041	P1.1.3851_00472	99.778	0.22	0.34	5		d__Bacteria;p__Firmicutes_A;c__Clostridia;o__Lachnospirales;f__Lachnospiraceae;g__Blautia_A;s__Blautia_A sp003471165	d__Bacteria;p__Firmicutes_A;c__Clostridia;o__Oscillospirales;f__Oscillospiraceae;g__CAG-103;s__CAG-103 sp000432375
P2.2	P2	P2.2.Sp.1327	P1.1.3851	P2.2.Sp.1327_00969	P1.1.3851_01530	100	1.3	1.6	4		d__Bacteria;p__Firmicutes_A;c__Clostridia;o__Lachnospirales;f__Lachnospiraceae;g__Blautia_A;s__Blautia_A sp003471165	d__Bacteria;p__Firmicutes_A;c__Clostridia;o__Oscillospirales;f__Butyricicoccaceae;g__Agathobaculum;s__Agathobaculum butyriciproducens
P2.2	P2	P2.2.Sp.2005	P1.1.3851	P2.2.Sp.2005_02188	P1.1.3851_01540	99.85	1.4	1.4	3		d__Bacteria;p__Firmicutes_A;c__Clostridia;o__Lachnospirales;f__Lachnospiraceae;g__Blautia_A;s__Blautia_A sp003471165	d__Bacteria;p__Firmicutes_A;c__Clostridia;o__Lachnospirales;f__Lachnospiraceae;g__Lachnospira;s__Lachnospira sp003537285
P2.2	P2	P2.2.Sp.2005	P1.1.3851	P2.2.Sp.2005_02187	P1.1.3851_01541	100	1.4	1.4	1		d__Bacteria;p__Firmicutes_A;c__Clostridia;o__Lachnospirales;f__Lachnospiraceae;g__Blautia_A;s__Blautia_A sp003471165	d__Bacteria;p__Firmicutes_A;c__Clostridia;o__Lachnospirales;f__Lachnospiraceae;g__Lachnospira;s__Lachnospira sp003537285
P2.2	P2	P2.2.Sp.2005	P10.1.1979	P2.2.Sp.2005_03216	P10.1.1979_01008	100	1.3	1.1	1		d__Bacteria;p__Firmicutes_A;c__Clostridia;o__Lachnospirales;f__Lachnospiraceae;g__Blautia_A;s__Blautia_A sp000285855	d__Bacteria;p__Firmicutes_A;c__Clostridia;o__Lachnospirales;f__Lachnospiraceae;g__Lachnospira;s__Lachnospira sp003537285
P2.2	P2	P2.2.Sp.1549	P10.1.1979	P2.2.Sp.1549_02099	P10.1.1979_02323	97.8	1	0.71	1		d__Bacteria;p__Firmicutes_A;c__Clostridia;o__Lachnospirales;f__Lachnospiraceae;g__Clostridium_M;s__Clostridium_M sp001517625	d__Bacteria;p__Firmicutes_A;c__Clostridia;o__Lachnospirales;f__Lachnospiraceae;g__Blautia_A;s__Blautia_A sp000285855
P2.2	P2	P2.2.Sp.1982	P10.1.1979	P2.2.Sp.1982_01152	P10.1.1979_02327	100	1.6	1.8	1		d__Bacteria;p__Firmicutes_A;c__Clostridia;o__Lachnospirales;f__Lachnospiraceae;g__Blautia_A;s__Blautia_A sp000285855	d__Bacteria;p__Firmicutes_A;c__Clostridia;o__Lachnospirales;f__Lachnospiraceae;g__Clostridium_Q;s__Clostridium_Q sp003024715
P2.2	P2	P2.2.Sp.1264	P19.2.2346	P2.2.Sp.1264_04450	P19.2.2346_00839	100	2.1	2	1		d__Bacteria;p__Bacteroidota;c__Bacteroidia;o__Bacteroidales;f__Tannerellaceae;g__Parabacteroides;s__Parabacteroides merdae	d__Bacteria;p__Bacteroidota;c__Bacteroidia;o__Bacteroidales;f__Bacteroidaceae;g__Phocaeicola;s__Phocaeicola vulgatus
P2.2	P2	P2.2.Sp.1264	P19.2.2346	P2.2.Sp.1264_04453	P19.2.2346_00842	100	2.1	2	6		d__Bacteria;p__Bacteroidota;c__Bacteroidia;o__Bacteroidales;f__Tannerellaceae;g__Parabacteroides;s__Parabacteroides merdae	d__Bacteria;p__Bacteroidota;c__Bacteroidia;o__Bacteroidales;f__Bacteroidaceae;g__Phocaeicola;s__Phocaeicola vulgatus
P2.2	P2	P2.2.Sp.1264	P19.2.2346	P2.2.Sp.1264_04456	P19.2.2346_00845	100	2.1	2	1		d__Bacteria;p__Bacteroidota;c__Bacteroidia;o__Bacteroidales;f__Tannerellaceae;g__Parabacteroides;s__Parabacteroides merdae	d__Bacteria;p__Bacteroidota;c__Bacteroidia;o__Bacteroidales;f__Bacteroidaceae;g__Phocaeicola;s__Phocaeicola vulgatus
P2.2	P2	P2.2.Sp.1316	P8.2.2056	P2.2.Sp.1316_01551	P8.2.2056_01553	100	1.6	0.94	3		d__Bacteria;p__Firmicutes_A;c__Clostridia;o__Lachnospirales;f__Lachnospiraceae;g__Enterocloster;s__Enterocloster sp000431375	d__Bacteria;p__Firmicutes_A;c__Clostridia;o__Lachnospirales;f__Lachnospiraceae;g__Blautia_A;s__Blautia_A sp900066145
P2.2	P2	P2.2.Sp.1326	P21.1.371	P2.2.Sp.1326_00045	P21.1.371_02564	99.654	0.33	0.84	4		d__Bacteria;p__Firmicutes_A;c__Clostridia;o__Lachnospirales;f__Lachnospiraceae;g__Lachnospira;s__Lachnospira eligens_A	d__Bacteria;p__Firmicutes_A;c__Clostridia;o__Lachnospirales;f__Lachnospiraceae;g__Blautia_A;s__Blautia_A wexlerae
P2.2	P2	P2.2.Sp.1326	P12.3.3895	P2.2.Sp.1326_02759	P12.3.3895_00085	99.619	1.4	1.8	5		d__Bacteria;p__Firmicutes_A;c__Clostridia;o__Lachnospirales;f__Lachnospiraceae;g__Blautia_A;s__Blautia_A wexlerae	d__Bacteria;p__Firmicutes_A;c__Clostridia;o__Lachnospirales;f__Lachnospiraceae;g__Choladousia;s__Choladousia sp902363135
P2.2	P2	P2.2.Sp.1326	P12.3.3895	P2.2.Sp.1326_04214	P12.3.3895_00085	99.619	1.4	1.8	5		d__Bacteria;p__Firmicutes_A;c__Clostridia;o__Lachnospirales;f__Lachnospiraceae;g__Blautia_A;s__Blautia_A wexlerae	d__Bacteria;p__Firmicutes_A;c__Clostridia;o__Lachnospirales;f__Lachnospiraceae;g__Choladousia;s__Choladousia sp902363135
P2.2	P2	P2.2.Sp.1327	P16.1.581	P2.2.Sp.1327_00114	P16.1.581_00228	99.877	0.93	0.83	1		d__Bacteria;p__Firmicutes_A;c__Clostridia;o__Oscillospirales;f__Butyricicoccaceae;g__Agathobaculum;s__Agathobaculum butyriciproducens	d__Bacteria;p__Firmicutes_A;c__Clostridia;o__Lachnospirales;f__Lachnospiraceae;g__Merdisoma;s__Merdisoma sp900066385
P2.2	P2	P2.2.Sp.1327	P4.4.2361	P2.2.Sp.1327_02494	P4.4.2361_00782	100	0.41	0.57	2		d__Bacteria;p__Firmicutes_A;c__Clostridia;o__Oscillospirales;f__Butyricicoccaceae;g__Agathobaculum;s__Agathobaculum butyriciproducens	d__Bacteria;p__Firmicutes_A;c__Clostridia;o__Oscillospirales;f__Oscillospiraceae;g__CAG-103;s__CAG-103 sp000432375
P2.2	P2	P2.2.Sp.1327	P7.1.1309	P2.2.Sp.1327_02495	P7.1.1309_01452	100	0.79	0.81	6		d__Bacteria;p__Firmicutes_A;c__Clostridia;o__Oscillospirales;f__Butyricicoccaceae;g__Agathobaculum;s__Agathobaculum butyriciproducens	d__Bacteria;p__Firmicutes_A;c__Clostridia;o__Lachnospirales;f__Lachnospiraceae;g__Dorea_A;s__Dorea_A longicatena_B
P2.2	P2	P2.2.Sp.1351	P10.2.1264	P2.2.Sp.1351_00740	P10.2.1264_03230	100	0.47	0.32	10	Y	d__Bacteria;p__Bacteroidota;c__Bacteroidia;o__Bacteroidales;f__Rikenellaceae;g__Alistipes;s__Alistipes putredinis	d__Bacteria;p__Bacteroidota;c__Bacteroidia;o__Bacteroidales;f__Tannerellaceae;g__Parabacteroides;s__Parabacteroides merdae
P2.2	P2	P2.2.Sp.1351	P10.2.1264	P2.2.Sp.1351_01237	P10.2.1264_03230	100	0.47	0.32	10	Y	d__Bacteria;p__Bacteroidota;c__Bacteroidia;o__Bacteroidales;f__Rikenellaceae;g__Alistipes;s__Alistipes putredinis	d__Bacteria;p__Bacteroidota;c__Bacteroidia;o__Bacteroidales;f__Tannerellaceae;g__Parabacteroides;s__Parabacteroides merdae
P2.2	P2	P2.2.Sp.1351	P17.1.646	P2.2.Sp.1351_01665	P17.1.646_00632	100	1.1	0.81	1		d__Bacteria;p__Bacteroidota;c__Bacteroidia;o__Bacteroidales;f__Rikenellaceae;g__Alistipes;s__Alistipes putredinis	d__Bacteria;p__Bacteroidota;c__Bacteroidia;o__Bacteroidales;f__Bacteroidaceae;g__Paraprevotella;s__Paraprevotella clara
P2.2	P2	P2.2.Sp.1780	P19.2.2346	P2.2.Sp.1780_03365	P19.2.2346_02349	99.889	1.1	1.3	1		d__Bacteria;p__Bacteroidota;c__Bacteroidia;o__Bacteroidales;f__Bacteroidaceae;g__Phocaeicola;s__Phocaeicola vulgatus	d__Bacteria;p__Bacteroidota;c__Bacteroidia;o__Bacteroidales;f__Bacteroidaceae;g__Bacteroides;s__Bacteroides thetaiotaomicron
P2.2	P2	P2.2.Sp.1982	P12.3.2043	P2.2.Sp.1982_01481	P12.3.2043_01551	99.922	2.1	2.1	2		d__Bacteria;p__Firmicutes_A;c__Clostridia;o__Lachnospirales;f__Lachnospiraceae;g__Clostridium_Q;s__Clostridium_Q sp003024715	d__Bacteria;p__Firmicutes_A;c__Clostridia;o__Lachnospirales;f__Lachnospiraceae;g__Blautia_A;s__Blautia_A obeum
P2.2	P2	P2.2.Sp.1982	P12.3.1375	P2.2.Sp.1982_02614	P12.3.1375_03400	100	1.6	1.1	3		d__Bacteria;p__Firmicutes_A;c__Clostridia;o__Lachnospirales;f__Lachnospiraceae;g__Clostridium_Q;s__Clostridium_Q sp003024715	d__Bacteria;p__Firmicutes_A;c__Clostridia;o__Lachnospirales;f__Lachnospiraceae;g__KLE1615;s__KLE1615 sp900066985
P2.2	P2	P2.2.Sp.1982	P10.3.4048	P2.2.Sp.1982_03453	P10.3.4048_00118	100	2.7	2.7	7		d__Bacteria;p__Firmicutes_A;c__Clostridia;o__Lachnospirales;f__Lachnospiraceae;g__Clostridium_Q;s__Clostridium_Q sp003024715	d__Bacteria;p__Firmicutes_A;c__Clostridia;o__Lachnospirales;f__Lachnospiraceae;g__Ventrimonas;s__Ventrimonas sp003480315
P2.2	P2	P2.2.Sp.2020	P10.3.1076	P2.2.Sp.2020_00710	P10.3.1076_00029	100	1.5	2.2	3		d__Bacteria;p__Firmicutes_A;c__Clostridia;o__Lachnospirales;f__Lachnospiraceae;g__Blautia_A;s__Blautia_A sp900066165	d__Bacteria;p__Firmicutes_A;c__Clostridia;o__Lachnospirales;f__Lachnospiraceae;g__Lachnospira;s__Lachnospira sp000437735
P2.2	P2	P2.2.Sp.2043	P12.3.3895	P2.2.Sp.2043_00048	P12.3.3895_00103	99.413	1.6	1.5	2		d__Bacteria;p__Firmicutes_A;c__Clostridia;o__Lachnospirales;f__Lachnospiraceae;g__Blautia_A;s__Blautia_A obeum	d__Bacteria;p__Firmicutes_A;c__Clostridia;o__Lachnospirales;f__Lachnospiraceae;g__Choladousia;s__Choladousia sp902363135
P2.2	P2	P2.2.Sp.2043	P9.1.3894	P2.2.Sp.2043_02316	P9.1.3894_01538	100	1.8	1.6	8		d__Bacteria;p__Firmicutes_A;c__Clostridia;o__Lachnospirales;f__Lachnospiraceae;g__Choladousia;s__Choladousia sp902363665	d__Bacteria;p__Firmicutes_A;c__Clostridia;o__Lachnospirales;f__Lachnospiraceae;g__Blautia_A;s__Blautia_A obeum
P2.2	P2	P2.2.Sp.2043	P12.3.3895	P2.2.Sp.2043_02323	P12.3.3895_00097	100	1.6	1.5	7		d__Bacteria;p__Firmicutes_A;c__Clostridia;o__Lachnospirales;f__Lachnospiraceae;g__Blautia_A;s__Blautia_A obeum	d__Bacteria;p__Firmicutes_A;c__Clostridia;o__Lachnospirales;f__Lachnospiraceae;g__Choladousia;s__Choladousia sp902363135
P2.2	P2	P2.2.Sp.2043	P1.1.1847	P2.2.Sp.2043_02325	P1.1.1847_00288	99.713	3.1	2.4	1		d__Bacteria;p__Firmicutes_A;c__Clostridia;o__Lachnospirales;f__Lachnospiraceae;g__Blautia_A;s__Blautia_A obeum	d__Bacteria;p__Firmicutes_A;c__Clostridia;o__Lachnospirales;f__Lachnospiraceae;g__Oliverpabstia;s__Oliverpabstia intestinalis
P2.2	P2	P2.2.Sp.2043	P9.1.3894	P2.2.Sp.2043_02342	P9.1.3894_01545	99.548	1.8	1.6	1		d__Bacteria;p__Firmicutes_A;c__Clostridia;o__Lachnospirales;f__Lachnospiraceae;g__Blautia_A;s__Blautia_A obeum	d__Bacteria;p__Firmicutes_A;c__Clostridia;o__Lachnospirales;f__Lachnospiraceae;g__Choladousia;s__Choladousia sp902363665
P2.2	P2	P2.2.Sp.2043	P1.1.631	P2.2.Sp.2043_02662	P1.1.631_02482	100	1.9	1.8	2		d__Bacteria;p__Firmicutes_A;c__Clostridia;o__Lachnospirales;f__Lachnospiraceae;g__Blautia_A;s__Blautia_A obeum	d__Bacteria;p__Firmicutes_A;c__Clostridia;o__Lachnospirales;f__Lachnospiraceae;g__Fusicatenibacter;s__Fusicatenibacter saccharivorans
P2.2	P2	P2.2.Sp.2239	P11.3.1351	P2.2.Sp.2239_01643	P11.3.1351_00056	100	0.66	1.3	7		d__Bacteria;p__Bacteroidota;c__Bacteroidia;o__Bacteroidales;f__Bacteroidaceae;g__Bacteroides;s__Bacteroides ovatus	d__Bacteria;p__Bacteroidota;c__Bacteroidia;o__Bacteroidales;f__Rikenellaceae;g__Alistipes;s__Alistipes putredinis
P2.2	P2	P2.2.Sp.2239	P2.7.1484	P2.2.Sp.2239_02467	P2.7.1484_01239	100	0.19	0.38	1		d__Bacteria;p__Bacteroidota;c__Bacteroidia;o__Bacteroidales;f__Bacteroidaceae;g__Bacteroides;s__Bacteroides ovatus	d__Bacteria;p__Bacteroidota;c__Bacteroidia;o__Bacteroidales;f__Bacteroidaceae;g__Prevotella;s__Prevotella sp003447235
P2.2	P2	P2.2.Sp.2397	P15.1.606	P2.2.Sp.2397_03048	P15.1.606_00021	100	0.32	0.7	1		d__Bacteria;p__Bacteroidota;c__Bacteroidia;o__Bacteroidales;f__Bacteroidaceae;g__Bacteroides;s__Bacteroides fragilis	d__Bacteria;p__Bacteroidota;c__Bacteroidia;o__Bacteroidales;f__Rikenellaceae;g__Alistipes;s__Alistipes shahii
P2.2	P2	P2.2.Sp.284	P2.7.1484	P2.2.Sp.284_02623	P2.7.1484_01270	99.919	0.53	0.57	1		d__Bacteria;p__Bacteroidota;c__Bacteroidia;o__Bacteroidales;f__Bacteroidaceae;g__Paraprevotella;s__Paraprevotella xylaniphila	d__Bacteria;p__Bacteroidota;c__Bacteroidia;o__Bacteroidales;f__Bacteroidaceae;g__Prevotella;s__Prevotella sp003447235
P2.2	P2	P2.2.Sp.3050	P12.3.3895	P2.2.Sp.3050_01168	P12.3.3895_02738	100	1.2	0.97	2		d__Bacteria;p__Firmicutes_A;c__Clostridia;o__Lachnospirales;f__Lachnospiraceae;g__Choladousia;s__Choladousia sp902363135	d__Bacteria;p__Firmicutes_A;c__Clostridia;o__Oscillospirales;f__Butyricicoccaceae;g__Agathobaculum;s__MGYG-HGUT-01115
P2.2	P2	P2.2.Sp.3050	P12.3.3895	P2.2.Sp.3050_01177	P12.3.3895_02728	100	1.2	0.97	3		d__Bacteria;p__Firmicutes_A;c__Clostridia;o__Oscillospirales;f__Butyricicoccaceae;g__Agathobaculum;s__MGYG-HGUT-01115	d__Bacteria;p__Firmicutes_A;c__Clostridia;o__Lachnospirales;f__Lachnospiraceae;g__Choladousia;s__Choladousia sp902363135
P2.2	P2	P2.2.Sp.511	P1.1.3811	P2.2.Sp.511_00001	P1.1.3811_01465	99.223	0.9	1.1	1		d__Bacteria;p__Firmicutes_A;c__Clostridia;o__Lachnospirales;f__Lachnospiraceae;g__Roseburia;s__Roseburia intestinalis	d__Bacteria;p__Firmicutes_A;c__Clostridia;o__Lachnospirales;f__Lachnospiraceae;g__Agathobacter;s__Agathobacter rectalis
P2.2	P2	P2.2.Sp.511	P10.3.4058	P2.2.Sp.511_00960	P10.3.4058_00679	98.262	0.56	0.56	1		d__Bacteria;p__Firmicutes_A;c__Clostridia;o__Lachnospirales;f__Lachnospiraceae;g__Roseburia;s__Roseburia intestinalis	d__Bacteria;p__Firmicutes_A;c__Clostridia;o__Lachnospirales;f__Lachnospiraceae;g__Enterocloster;s__Enterocloster sp900541315
P2.2	P2	P2.2.Sp.511	P9.1.2189	P2.2.Sp.511_01175	P9.1.2189_00986	99.811	0.77	1.2	1		d__Bacteria;p__Firmicutes_A;c__Clostridia;o__Lachnospirales;f__Lachnospiraceae;g__Roseburia;s__Roseburia intestinalis	d__Bacteria;p__Firmicutes_A;c__Clostridia;o__Lachnospirales;f__Lachnospiraceae;g__Lachnospira;s__Lachnospira rogosae_A
P2.2	P2	P2.2.Sp.511	P9.1.2189	P2.2.Sp.511_01179	P9.1.2189_00983	100	0.77	1.2	1		d__Bacteria;p__Firmicutes_A;c__Clostridia;o__Lachnospirales;f__Lachnospiraceae;g__Roseburia;s__Roseburia intestinalis	d__Bacteria;p__Firmicutes_A;c__Clostridia;o__Lachnospirales;f__Lachnospiraceae;g__Lachnospira;s__Lachnospira rogosae_A
P2.2	P2	P2.2.Sp.511	P10.3.337	P2.2.Sp.511_01559	P10.3.337_00833	99.86	0.7	0.85	2		d__Bacteria;p__Firmicutes_A;c__Clostridia;o__Lachnospirales;f__Lachnospiraceae;g__Roseburia;s__Roseburia intestinalis	d__Bacteria;p__Firmicutes_A;c__Clostridia;o__Lachnospirales;f__Lachnospiraceae;g__Coprococcus_A;s__Coprococcus_A catus
P2.2	P2	P2.2.Sp.554	P12.3.3895	P2.2.Sp.554_01767	P12.3.3895_03028	99.219	1.2	1.4	2		d__Bacteria;p__Firmicutes_A;c__Clostridia;o__Lachnospirales;f__Lachnospiraceae;g__Blautia_A;s__Blautia_A massiliensis	d__Bacteria;p__Firmicutes_A;c__Clostridia;o__Lachnospirales;f__Lachnospiraceae;g__Choladousia;s__Choladousia sp902363135
P2.2	P2	P2.2.Sp.554	P10.3.1721	P2.2.Sp.554_01769	P10.3.1721_00523	100	0.13	0.23	1		d__Bacteria;p__Firmicutes_A;c__Clostridia;o__Lachnospirales;f__Lachnospiraceae;g__Blautia_A;s__Blautia_A massiliensis	d__Bacteria;p__Firmicutes_A;c__Clostridia;o__Oscillospirales;f__Oscillospiraceae;g__ER4;s__ER4 sp000765235
P2.2	P2	P2.2.Sp.914	P14.2.1862	P2.2.Sp.914_02461	P14.2.1862_03066	100	1.2	1	9		d__Bacteria;p__Firmicutes_A;c__Clostridia;o__Lachnospirales;f__Lachnospiraceae;g__Eubacterium_G;s__Eubacterium_G ventriosum	d__Bacteria;p__Firmicutes_A;c__Clostridia;o__Lachnospirales;f__Lachnospiraceae;g__Roseburia;s__Roseburia inulinivorans
P2.2	P2	P2.2.Sp.914	P9.3.2271	P2.2.Sp.914_03127	P9.3.2271_00195	99.201	1.3	1.3	3		d__Bacteria;p__Firmicutes_A;c__Clostridia;o__Lachnospirales;f__Lachnospiraceae;g__Eubacterium_G;s__Eubacterium_G ventriosum	d__Bacteria;p__Firmicutes_A;c__Clostridia;o__Lachnospirales;f__Lachnospiraceae;g__Anaerostipes;s__Anaerostipes hadrus
P2.2	P2	P2.2.Sp.914	P1.1.631	P2.2.Sp.914_03633	P1.1.631_01832	98.793	0.94	0.89	7		d__Bacteria;p__Firmicutes_A;c__Clostridia;o__Lachnospirales;f__Lachnospiraceae;g__Eubacterium_G;s__Eubacterium_G ventriosum	d__Bacteria;p__Firmicutes_A;c__Clostridia;o__Lachnospirales;f__Lachnospiraceae;g__Fusicatenibacter;s__Fusicatenibacter saccharivorans
P2.2	P2	P2.2.Sp.914	P1.1.1795	P2.2.Sp.914_03635	P1.1.1795_00006	99.727	0.92	0.86	1		d__Bacteria;p__Firmicutes_A;c__Clostridia;o__Lachnospirales;f__Lachnospiraceae;g__Eubacterium_G;s__Eubacterium_G ventriosum	d__Bacteria;p__Firmicutes_A;c__Clostridia;o__Lachnospirales;f__Lachnospiraceae;g__CAG-127;s__CAG-127 sp900319515
P2.2	P2	P2.2.Sp.1264	P17.2.1310	P2.2.Sp.1264_04002	P17.2.1310_02386	100	0.93	1.2	6		d__Bacteria;p__Bacteroidota;c__Bacteroidia;o__Bacteroidales;f__Bacteroidaceae;g__Bacteroides;s__Bacteroides stercoris	d__Bacteria;p__Bacteroidota;c__Bacteroidia;o__Bacteroidales;f__Tannerellaceae;g__Parabacteroides;s__Parabacteroides merdae
P2.2	P2	P2.2.Sp.829	P10.2.1264	P2.2.Sp.829_00247	P10.2.1264_02727	100	1.8	1.7	4		d__Bacteria;p__Bacteroidota;c__Bacteroidia;o__Bacteroidales;f__Tannerellaceae;g__Parabacteroides;s__Parabacteroides merdae	d__Bacteria;p__Bacteroidota;c__Bacteroidia;o__Bacteroidales;f__Bacteroidaceae;g__Bacteroides;s__Bacteroides uniformis
P13.2	P13	P13.2.Sp.1377	P4.1.1326	P13.2.Sp.1377_00216	P4.1.1326_02276	100	1.3	1.7	3		d__Bacteria;p__Firmicutes_A;c__Clostridia;o__Lachnospirales;f__Lachnospiraceae;g__Tyzzerella;s__Tyzzerella sp000411335	d__Bacteria;p__Firmicutes_A;c__Clostridia;o__Lachnospirales;f__Lachnospiraceae;g__Blautia_A;s__Blautia_A wexlerae
P13.2	P13	P13.2.Sp.1547	P4.1.1326	P13.2.Sp.1547_02311	P4.1.1326_02457	100	0.038	0.063	2		d__Bacteria;p__Firmicutes_A;c__Clostridia;o__Lachnospirales;f__Lachnospiraceae;g__Blautia_A;s__Blautia_A wexlerae	d__Bacteria;p__Firmicutes_C;c__Negativicutes;o__Veillonellales;f__Veillonellaceae;g__Veillonella_A;s__Veillonella_A magna
P13.2	P13	P13.2.Sp.1547	P4.1.1326	P13.2.Sp.1547_02310	P4.1.1326_02458	100	0.038	0.063	2		d__Bacteria;p__Firmicutes_A;c__Clostridia;o__Lachnospirales;f__Lachnospiraceae;g__Blautia_A;s__Blautia_A wexlerae	d__Bacteria;p__Firmicutes_C;c__Negativicutes;o__Veillonellales;f__Veillonellaceae;g__Veillonella_A;s__Veillonella_A magna
P13.2	P13	P13.2.Sp.2196	P4.1.1326	P13.2.Sp.2196_02462	P4.1.1326_02574	100	2	2.5	1		d__Bacteria;p__Firmicutes_A;c__Clostridia;o__Lachnospirales;f__Lachnospiraceae;g__Blautia_A;s__Blautia_A wexlerae	d__Bacteria;p__Firmicutes_A;c__Clostridia;o__Lachnospirales;f__Lachnospiraceae;g__Dorea;s__Dorea formicigenerans
P13.2	P13	P13.2.Sp.2196	P4.1.1326	P13.2.Sp.2196_02461	P4.1.1326_02575	100	2	2.5	1		d__Bacteria;p__Firmicutes_A;c__Clostridia;o__Lachnospirales;f__Lachnospiraceae;g__Blautia_A;s__Blautia_A wexlerae	d__Bacteria;p__Firmicutes_A;c__Clostridia;o__Lachnospirales;f__Lachnospiraceae;g__Dorea;s__Dorea formicigenerans
P13.2	P13	P13.2.Sp.2196	P4.1.1326	P13.2.Sp.2196_02460	P4.1.1326_02576	99.921	2	2.5	1		d__Bacteria;p__Firmicutes_A;c__Clostridia;o__Lachnospirales;f__Lachnospiraceae;g__Blautia_A;s__Blautia_A wexlerae	d__Bacteria;p__Firmicutes_A;c__Clostridia;o__Lachnospirales;f__Lachnospiraceae;g__Dorea;s__Dorea formicigenerans
P13.2	P13	P13.2.Sp.1308	P14.1.1104	P13.2.Sp.1308_02802	P14.1.1104_02753	97.305	3.1	2.6	1		d__Bacteria;p__Proteobacteria;c__Gammaproteobacteria;o__Enterobacterales;f__Enterobacteriaceae;g__Escherichia;s__Escherichia coli	d__Bacteria;p__Proteobacteria;c__Gammaproteobacteria;o__Enterobacterales;f__Enterobacteriaceae;g__Klebsiella;s__Klebsiella pneumoniae
P13.2	P13	P13.2.Sp.1818	P20.1.1780	P13.2.Sp.1818_03875	P20.1.1780_01358	100	0.25	0.85	1		d__Bacteria;p__Bacteroidota;c__Bacteroidia;o__Bacteroidales;f__Bacteroidaceae;g__Bacteroides;s__Bacteroides thetaiotaomicron	d__Bacteria;p__Bacteroidota;c__Bacteroidia;o__Bacteroidales;f__Tannerellaceae;g__Parabacteroides;s__Parabacteroides distasonis
P13.2	P13	P13.2.Sp.1818	P20.1.1780	P13.2.Sp.1818_03877	P20.1.1780_01360	100	0.25	0.85	5		d__Bacteria;p__Bacteroidota;c__Bacteroidia;o__Bacteroidales;f__Bacteroidaceae;g__Bacteroides;s__Bacteroides thetaiotaomicron	d__Bacteria;p__Bacteroidota;c__Bacteroidia;o__Bacteroidales;f__Tannerellaceae;g__Parabacteroides;s__Parabacteroides distasonis
P13.2	P13	P13.2.Sp.1818	P20.1.1780	P13.2.Sp.1818_03878	P20.1.1780_01361	100	0.25	0.85	5		d__Bacteria;p__Bacteroidota;c__Bacteroidia;o__Bacteroidales;f__Bacteroidaceae;g__Bacteroides;s__Bacteroides thetaiotaomicron	d__Bacteria;p__Bacteroidota;c__Bacteroidia;o__Bacteroidales;f__Tannerellaceae;g__Parabacteroides;s__Parabacteroides distasonis
P13.2	P13	P13.2.Sp.1818	P20.1.1780	P13.2.Sp.1818_03879	P20.1.1780_01362	100	0.25	0.85	4		d__Bacteria;p__Bacteroidota;c__Bacteroidia;o__Bacteroidales;f__Bacteroidaceae;g__Bacteroides;s__Bacteroides thetaiotaomicron	d__Bacteria;p__Bacteroidota;c__Bacteroidia;o__Bacteroidales;f__Tannerellaceae;g__Parabacteroides;s__Parabacteroides distasonis
P13.2	P13	P13.2.Sp.1818	P20.1.1780	P13.2.Sp.1818_03881	P20.1.1780_01364	100	0.25	0.85	4		d__Bacteria;p__Bacteroidota;c__Bacteroidia;o__Bacteroidales;f__Bacteroidaceae;g__Bacteroides;s__Bacteroides thetaiotaomicron	d__Bacteria;p__Bacteroidota;c__Bacteroidia;o__Bacteroidales;f__Tannerellaceae;g__Parabacteroides;s__Parabacteroides distasonis
P13.2	P13	P13.2.Sp.1818	P20.1.1780	P13.2.Sp.1818_03883	P20.1.1780_01366	100	0.25	0.85	3		d__Bacteria;p__Bacteroidota;c__Bacteroidia;o__Bacteroidales;f__Bacteroidaceae;g__Bacteroides;s__Bacteroides thetaiotaomicron	d__Bacteria;p__Bacteroidota;c__Bacteroidia;o__Bacteroidales;f__Tannerellaceae;g__Parabacteroides;s__Parabacteroides distasonis
P13.2	P13	P13.2.Sp.1818	P20.1.1780	P13.2.Sp.1818_03885	P20.1.1780_01368	100	0.25	0.85	7		d__Bacteria;p__Bacteroidota;c__Bacteroidia;o__Bacteroidales;f__Bacteroidaceae;g__Bacteroides;s__Bacteroides thetaiotaomicron	d__Bacteria;p__Bacteroidota;c__Bacteroidia;o__Bacteroidales;f__Tannerellaceae;g__Parabacteroides;s__Parabacteroides distasonis
P13.2	P13	P13.2.Sp.1377	P3.4.2020	P13.2.Sp.1377_00216	P3.4.2020_01778	100	1.2	1.7	3		d__Bacteria;p__Firmicutes_A;c__Clostridia;o__Lachnospirales;f__Lachnospiraceae;g__Tyzzerella;s__Tyzzerella sp000411335	d__Bacteria;p__Firmicutes_A;c__Clostridia;o__Lachnospirales;f__Lachnospiraceae;g__Blautia_A;s__Blautia_A faecis
P13.2	P13	P13.2.Sp.1377	P3.4.2020	P13.2.Sp.1377_00217	P3.4.2020_01779	100	1.2	1.7	3		d__Bacteria;p__Firmicutes_A;c__Clostridia;o__Lachnospirales;f__Lachnospiraceae;g__Tyzzerella;s__Tyzzerella sp000411335	d__Bacteria;p__Firmicutes_A;c__Clostridia;o__Lachnospirales;f__Lachnospiraceae;g__Blautia_A;s__Blautia_A faecis
P13.2	P13	P13.2.Sp.1377	P3.4.2020	P13.2.Sp.1377_00218	P3.4.2020_01780	100	1.2	1.7	7		d__Bacteria;p__Firmicutes_A;c__Clostridia;o__Lachnospirales;f__Lachnospiraceae;g__Blautia_A;s__Blautia_A faecis	d__Bacteria;p__Firmicutes_A;c__Clostridia;o__Lachnospirales;f__Lachnospiraceae;g__Tyzzerella;s__Tyzzerella sp000411335
P13.2	P13	P13.2.Sp.1951	P1.1.3851	P13.2.Sp.1951_01737	P1.1.3851_00022	96.363	0.47	0.49	1		d__Bacteria;p__Firmicutes_A;c__Clostridia;o__Lachnospirales;f__Lachnospiraceae;g__Blautia_A;s__Blautia_A sp003471165	d__Bacteria;p__Firmicutes_A;c__Clostridia;o__Lachnospirales;f__Lachnospiraceae;g__Clostridium_Q;s__Clostridium_Q sp000435655
P13.2	P13	P13.2.Sp.1951	P1.1.3851	P13.2.Sp.1951_02552	P1.1.3851_00180	96.008	0.47	0.49	1		d__Bacteria;p__Firmicutes_A;c__Clostridia;o__Lachnospirales;f__Lachnospiraceae;g__Clostridium_Q;s__Clostridium_Q sp000435655	d__Bacteria;p__Firmicutes_A;c__Clostridia;o__Lachnospirales;f__Lachnospiraceae;g__Blautia_A;s__Blautia_A sp003471165
P13.2	P13	P13.2.Sp.4125	P1.1.3851	P13.2.Sp.4125_02224	P1.1.3851_01650	100	0.24	0.35	2		d__Bacteria;p__Firmicutes_A;c__Clostridia;o__Lachnospirales;f__Lachnospiraceae;g__Blautia_A;s__Blautia_A sp003471165	d__Bacteria;p__Firmicutes_A;c__Clostridia;o__Lachnospirales;f__CAG-274;g__CAG-274;s__MGYG-HGUT-02602
P13.2	P13	P13.2.Sp.1818	P12.1.902	P13.2.Sp.1818_03875	P12.1.902_00860	99.8	0.74	0.75	1		d__Bacteria;p__Bacteroidota;c__Bacteroidia;o__Bacteroidales;f__Bacteroidaceae;g__Phocaeicola;s__Phocaeicola massiliensis	d__Bacteria;p__Bacteroidota;c__Bacteroidia;o__Bacteroidales;f__Tannerellaceae;g__Parabacteroides;s__Parabacteroides distasonis
P13.2	P13	P13.2.Sp.1818	P12.1.902	P13.2.Sp.1818_03877	P12.1.902_00862	99.683	0.74	0.75	2		d__Bacteria;p__Bacteroidota;c__Bacteroidia;o__Bacteroidales;f__Bacteroidaceae;g__Phocaeicola;s__Phocaeicola massiliensis	d__Bacteria;p__Bacteroidota;c__Bacteroidia;o__Bacteroidales;f__Tannerellaceae;g__Parabacteroides;s__Parabacteroides distasonis
P13.2	P13	P13.2.Sp.1818	P12.1.902	P13.2.Sp.1818_03878	P12.1.902_00863	96.119	0.74	0.75	1		d__Bacteria;p__Bacteroidota;c__Bacteroidia;o__Bacteroidales;f__Bacteroidaceae;g__Phocaeicola;s__Phocaeicola massiliensis	d__Bacteria;p__Bacteroidota;c__Bacteroidia;o__Bacteroidales;f__Tannerellaceae;g__Parabacteroides;s__Parabacteroides distasonis
P13.2	P13	P13.2.Sp.1818	P12.1.902	P13.2.Sp.1818_03879	P12.1.902_00864	95.833	0.74	0.75	1		d__Bacteria;p__Bacteroidota;c__Bacteroidia;o__Bacteroidales;f__Bacteroidaceae;g__Phocaeicola;s__Phocaeicola massiliensis	d__Bacteria;p__Bacteroidota;c__Bacteroidia;o__Bacteroidales;f__Tannerellaceae;g__Parabacteroides;s__Parabacteroides distasonis
P13.2	P13	P13.2.Sp.1818	P12.1.902	P13.2.Sp.1818_03881	P12.1.902_00866	96.834	0.74	0.75	1		d__Bacteria;p__Bacteroidota;c__Bacteroidia;o__Bacteroidales;f__Bacteroidaceae;g__Phocaeicola;s__Phocaeicola massiliensis	d__Bacteria;p__Bacteroidota;c__Bacteroidia;o__Bacteroidales;f__Tannerellaceae;g__Parabacteroides;s__Parabacteroides distasonis
P13.2	P13	P13.2.Sp.1818	P12.1.902	P13.2.Sp.1818_03885	P12.1.902_00870	94.675	0.74	0.75	3		d__Bacteria;p__Bacteroidota;c__Bacteroidia;o__Bacteroidales;f__Bacteroidaceae;g__Phocaeicola;s__Phocaeicola massiliensis	d__Bacteria;p__Bacteroidota;c__Bacteroidia;o__Bacteroidales;f__Tannerellaceae;g__Parabacteroides;s__Parabacteroides distasonis
P13.2	P13	P13.2.Sp.1818	P12.1.902	P13.2.Sp.1818_03886	P12.1.902_00871	100	0.74	0.75	8		d__Bacteria;p__Bacteroidota;c__Bacteroidia;o__Bacteroidales;f__Bacteroidaceae;g__Phocaeicola;s__Phocaeicola massiliensis	d__Bacteria;p__Bacteroidota;c__Bacteroidia;o__Bacteroidales;f__Tannerellaceae;g__Parabacteroides;s__Parabacteroides distasonis
P13.2	P13	P13.2.Sp.1327	P1.1.631	P13.2.Sp.1327_02190	P1.1.631_00454	100	0.72	0.55	5		d__Bacteria;p__Firmicutes_A;c__Clostridia;o__Oscillospirales;f__Butyricicoccaceae;g__Agathobaculum;s__Agathobaculum butyriciproducens	d__Bacteria;p__Firmicutes_A;c__Clostridia;o__Lachnospirales;f__Lachnospiraceae;g__Fusicatenibacter;s__Fusicatenibacter saccharivorans
P13.2	P13	P13.2.Sp.1377	P4.1.1326	P13.2.Sp.1377_00208	P4.1.1326_02283	99.729	1.6	1.2	9		d__Bacteria;p__Firmicutes_A;c__Clostridia;o__Lachnospirales;f__Lachnospiraceae;g__Tyzzerella;s__Tyzzerella sp000411335	d__Bacteria;p__Firmicutes_A;c__Clostridia;o__Lachnospirales;f__Lachnospiraceae;g__Blautia_A;s__Blautia_A wexlerae
P13.2	P13	P13.2.Sp.1377	P16.3.1092	P13.2.Sp.1377_00701	P16.3.1092_02161	99.706	2.4	2.6	1		d__Bacteria;p__Firmicutes_A;c__Clostridia;o__Lachnospirales;f__Lachnospiraceae;g__Tyzzerella;s__Tyzzerella sp000411335	d__Bacteria;p__Firmicutes_A;c__Clostridia;o__Lachnospirales;f__Lachnospiraceae;g__Ruminococcus_B;s__Ruminococcus_B gnavus
P13.2	P13	P13.2.Sp.1377	P16.3.1092	P13.2.Sp.1377_02939	P16.3.1092_00232	100	2.4	2.6	2	Y	d__Bacteria;p__Firmicutes_A;c__Clostridia;o__Lachnospirales;f__Lachnospiraceae;g__Tyzzerella;s__Tyzzerella sp000411335	d__Bacteria;p__Firmicutes_A;c__Clostridia;o__Lachnospirales;f__Lachnospiraceae;g__Ruminococcus_B;s__Ruminococcus_B gnavus
P13.2	P13	P13.2.Sp.1780	P11.3.1351	P13.2.Sp.1780_03207	P11.3.1351_00046	100	0.62	1.3	5		d__Bacteria;p__Bacteroidota;c__Bacteroidia;o__Bacteroidales;f__Bacteroidaceae;g__Bacteroides;s__Bacteroides thetaiotaomicron	d__Bacteria;p__Bacteroidota;c__Bacteroidia;o__Bacteroidales;f__Rikenellaceae;g__Alistipes;s__Alistipes putredinis
P13.2	P13	P13.2.Sp.1780	P11.3.1351	P13.2.Sp.1780_03221	P11.3.1351_00056	100	0.62	1.3	7		d__Bacteria;p__Bacteroidota;c__Bacteroidia;o__Bacteroidales;f__Bacteroidaceae;g__Bacteroides;s__Bacteroides thetaiotaomicron	d__Bacteria;p__Bacteroidota;c__Bacteroidia;o__Bacteroidales;f__Rikenellaceae;g__Alistipes;s__Alistipes putredinis
P13.2	P13	P13.2.Sp.1780	P11.3.1351	P13.2.Sp.1780_03222	P11.3.1351_00057	100	0.62	1.3	6		d__Bacteria;p__Bacteroidota;c__Bacteroidia;o__Bacteroidales;f__Rikenellaceae;g__Alistipes;s__Alistipes putredinis	d__Bacteria;p__Bacteroidota;c__Bacteroidia;o__Bacteroidales;f__Bacteroidaceae;g__Bacteroides;s__Bacteroides thetaiotaomicron
P13.2	P13	P13.2.Sp.1780	P11.3.1351	P13.2.Sp.1780_03224	P11.3.1351_00059	100	0.62	1.3	5		d__Bacteria;p__Bacteroidota;c__Bacteroidia;o__Bacteroidales;f__Bacteroidaceae;g__Bacteroides;s__Bacteroides thetaiotaomicron	d__Bacteria;p__Bacteroidota;c__Bacteroidia;o__Bacteroidales;f__Rikenellaceae;g__Alistipes;s__Alistipes putredinis
P13.2	P13	P13.2.Sp.1818	P12.1.902	P13.2.Sp.1818_03833	P12.1.902_00126	95.227	0.74	0.75	2		d__Bacteria;p__Bacteroidota;c__Bacteroidia;o__Bacteroidales;f__Bacteroidaceae;g__Phocaeicola;s__Phocaeicola massiliensis	d__Bacteria;p__Bacteroidota;c__Bacteroidia;o__Bacteroidales;f__Tannerellaceae;g__Parabacteroides;s__Parabacteroides distasonis
P13.2	P13	P13.2.Sp.2196	P1.1.631	P13.2.Sp.2196_00931	P1.1.631_02411	99.565	1.3	1.1	1		d__Bacteria;p__Firmicutes_A;c__Clostridia;o__Lachnospirales;f__Lachnospiraceae;g__Fusicatenibacter;s__Fusicatenibacter saccharivorans	d__Bacteria;p__Firmicutes_A;c__Clostridia;o__Lachnospirales;f__Lachnospiraceae;g__Dorea;s__Dorea formicigenerans
P13.2	P13	P13.2.Sp.2196	P13.2.1418	P13.2.Sp.2196_02357	P13.2.1418_01235	100	1.8	2.1	1		d__Bacteria;p__Firmicutes_A;c__Clostridia;o__Lachnospirales;f__Lachnospiraceae;g__Dorea;s__Dorea formicigenerans	d__Bacteria;p__Firmicutes_A;c__Clostridia;o__Lachnospirales;f__Lachnospiraceae;g__Faecalimonas;s__Faecalimonas phoceensis
P13.2	P13	P13.2.Sp.2196	P13.2.1418	P13.2.Sp.2196_02358	P13.2.1418_01234	100	1.8	2.1	1		d__Bacteria;p__Firmicutes_A;c__Clostridia;o__Lachnospirales;f__Lachnospiraceae;g__Dorea;s__Dorea formicigenerans	d__Bacteria;p__Firmicutes_A;c__Clostridia;o__Lachnospirales;f__Lachnospiraceae;g__Faecalimonas;s__Faecalimonas phoceensis
P13.2	P13	P13.2.Sp.2196	P13.2.1418	P13.2.Sp.2196_02701	P13.2.1418_01235	100	1.8	2.1	1		d__Bacteria;p__Firmicutes_A;c__Clostridia;o__Lachnospirales;f__Lachnospiraceae;g__Dorea;s__Dorea formicigenerans	d__Bacteria;p__Firmicutes_A;c__Clostridia;o__Lachnospirales;f__Lachnospiraceae;g__Faecalimonas;s__Faecalimonas phoceensis
P13.2	P13	P13.2.Sp.2196	P13.2.1418	P13.2.Sp.2196_02702	P13.2.1418_01234	100	1.8	2.1	1		d__Bacteria;p__Firmicutes_A;c__Clostridia;o__Lachnospirales;f__Lachnospiraceae;g__Dorea;s__Dorea formicigenerans	d__Bacteria;p__Firmicutes_A;c__Clostridia;o__Lachnospirales;f__Lachnospiraceae;g__Faecalimonas;s__Faecalimonas phoceensis
P13.2	P13	P13.2.Sp.3851	P16.3.1092	P13.2.Sp.3851_00149	P16.3.1092_01738	99.765	1.3	1.9	1		d__Bacteria;p__Firmicutes_A;c__Clostridia;o__Lachnospirales;f__Lachnospiraceae;g__Ruminococcus_B;s__Ruminococcus_B gnavus	d__Bacteria;p__Firmicutes_A;c__Clostridia;o__Lachnospirales;f__Lachnospiraceae;g__Blautia_A;s__MGYG-HGUT-00200
P13.2	P13	P13.2.Sp.3851	P1.1.631	P13.2.Sp.3851_00482	P1.1.631_01212	99.08	1.6	1.9	8		d__Bacteria;p__Firmicutes_A;c__Clostridia;o__Lachnospirales;f__Lachnospiraceae;g__Blautia_A;s__MGYG-HGUT-00200	d__Bacteria;p__Firmicutes_A;c__Clostridia;o__Lachnospirales;f__Lachnospiraceae;g__Fusicatenibacter;s__Fusicatenibacter saccharivorans
P13.2	P13	P13.2.Sp.3851	P10.3.1076	P13.2.Sp.3851_00575	P10.3.1076_00383	98.79	1	1.4	2		d__Bacteria;p__Firmicutes_A;c__Clostridia;o__Lachnospirales;f__Lachnospiraceae;g__Blautia_A;s__MGYG-HGUT-00200	d__Bacteria;p__Firmicutes_A;c__Clostridia;o__Lachnospirales;f__Lachnospiraceae;g__Lachnospira;s__Lachnospira sp000437735
P13.2	P13	P13.2.Sp.3851	P1.1.631	P13.2.Sp.3851_01000	P1.1.631_00650	99.735	1.6	1.9	1		d__Bacteria;p__Firmicutes_A;c__Clostridia;o__Lachnospirales;f__Lachnospiraceae;g__Blautia_A;s__MGYG-HGUT-00200	d__Bacteria;p__Firmicutes_A;c__Clostridia;o__Lachnospirales;f__Lachnospiraceae;g__Fusicatenibacter;s__Fusicatenibacter saccharivorans
P13.2	P13	P13.2.Sp.3851	P1.1.631	P13.2.Sp.3851_01001	P1.1.631_00649	99.686	1.6	1.9	3		d__Bacteria;p__Firmicutes_A;c__Clostridia;o__Lachnospirales;f__Lachnospiraceae;g__Blautia_A;s__MGYG-HGUT-00200	d__Bacteria;p__Firmicutes_A;c__Clostridia;o__Lachnospirales;f__Lachnospiraceae;g__Fusicatenibacter;s__Fusicatenibacter saccharivorans
P13.2	P13	P13.2.Sp.3851	P4.4.4616	P13.2.Sp.3851_01287	P4.4.4616_00123	100	0.36	0.56	1		d__Bacteria;p__Firmicutes_A;c__Clostridia;o__Lachnospirales;f__Lachnospiraceae;g__Blautia_A;s__MGYG-HGUT-00200	d__Bacteria;p__Firmicutes;c__Bacilli;o__Erysipelotrichales;f__Erysipelotrichaceae;g__Amedibacterium;s__Amedibacterium intestinale
P13.2	P13	P13.2.Sp.3851	P10.3.1076	P13.2.Sp.3851_01288	P10.3.1076_01617	100	1	1.4	4		d__Bacteria;p__Firmicutes_A;c__Clostridia;o__Lachnospirales;f__Lachnospiraceae;g__Blautia_A;s__MGYG-HGUT-00200	d__Bacteria;p__Firmicutes_A;c__Clostridia;o__Lachnospirales;f__Lachnospiraceae;g__Lachnospira;s__Lachnospira sp000437735
P13.2	P13	P13.2.Sp.3851	P1.1.631	P13.2.Sp.3851_02971	P1.1.631_02149	98.528	1.6	1.9	1		d__Bacteria;p__Firmicutes_A;c__Clostridia;o__Lachnospirales;f__Lachnospiraceae;g__Blautia_A;s__MGYG-HGUT-00200	d__Bacteria;p__Firmicutes_A;c__Clostridia;o__Lachnospirales;f__Lachnospiraceae;g__Fusicatenibacter;s__Fusicatenibacter saccharivorans
P13.2	P13	P13.2.Sp.3851	P7.1.1309	P13.2.Sp.3851_02972	P7.1.1309_00286	99.696	1.3	1.8	2		d__Bacteria;p__Firmicutes_A;c__Clostridia;o__Lachnospirales;f__Lachnospiraceae;g__Blautia_A;s__MGYG-HGUT-00200	d__Bacteria;p__Firmicutes_A;c__Clostridia;o__Lachnospirales;f__Lachnospiraceae;g__Dorea_A;s__Dorea_A longicatena_B
P13.2	P13	P13.2.Sp.3851	P1.1.631	P13.2.Sp.3851_03056	P1.1.631_00123	99.074	1.6	1.9	7		d__Bacteria;p__Firmicutes_A;c__Clostridia;o__Lachnospirales;f__Lachnospiraceae;g__Blautia_A;s__MGYG-HGUT-00200	d__Bacteria;p__Firmicutes_A;c__Clostridia;o__Lachnospirales;f__Lachnospiraceae;g__Fusicatenibacter;s__Fusicatenibacter saccharivorans
P13.2	P13	P13.2.Sp.3862	P13.2.1549	P13.2.Sp.3862_00473	P13.2.1549_00430	99.487	1.1	1	1		d__Bacteria;p__Firmicutes_A;c__Clostridia;o__Lachnospirales;f__Lachnospiraceae;g__Blautia;s__MGYG-HGUT-00990	d__Bacteria;p__Firmicutes_A;c__Clostridia;o__Lachnospirales;f__Lachnospiraceae;g__Enterocloster;s__Enterocloster sp001517625
P13.2	P13	P13.2.Sp.3863	P10.3.1951	P13.2.Sp.3863_01241	P10.3.1951_01894	100	0.58	0.29	1		d__Bacteria;p__Firmicutes_A;c__Clostridia;o__Lachnospirales;f__Lachnospiraceae;g__Blautia;s__MGYG-HGUT-02598	d__Bacteria;p__Firmicutes_A;c__Clostridia;o__Lachnospirales;f__Lachnospiraceae;g__Clostridium_Q;s__Clostridium_Q sp000435655
P13.2	P13	P13.2.Sp.4058	P13.2.1418	P13.2.Sp.4058_03280	P13.2.1418_01347	100	0.3	0.59	2		d__Bacteria;p__Firmicutes_A;c__Clostridia;o__Lachnospirales;f__Lachnospiraceae;g__Clostridium_M;s__MGYG-HGUT-01246	d__Bacteria;p__Firmicutes_A;c__Clostridia;o__Lachnospirales;f__Lachnospiraceae;g__Faecalimonas;s__Faecalimonas phoceensis
P13.2	P13	P13.2.Sp.4616	P12.1.1485	P13.2.Sp.4616_00547	P12.1.1485_01602	100	0.78	0.66	1		d__Bacteria;p__Firmicutes;c__Bacilli;o__Erysipelotrichales;f__Erysipelotrichaceae;g__Absiella;s__MGYG-HGUT-00240	d__Bacteria;p__Firmicutes;c__Bacilli;o__Lactobacillales;f__Enterococcaceae;g__Enterococcus;s__Enterococcus faecalis
P13.2	P13	P13.2.Sp.618	P18.1.1818	P13.2.Sp.618_01968	P18.1.1818_01289	100	0.88	0.67	9		d__Bacteria;p__Bacteroidota;c__Bacteroidia;o__Bacteroidales;f__Bacteroidaceae;g__Bacteroides;s__Bacteroides caccae	d__Bacteria;p__Bacteroidota;c__Bacteroidia;o__Bacteroidales;f__Tannerellaceae;g__Parabacteroides;s__Parabacteroides distasonis
P13.2	P13	P13.2.Sp.1377	P4.1.1326	P13.2.Sp.1377_00217	P4.1.1326_02275	100	1.6	1.2	3		d__Bacteria;p__Firmicutes_A;c__Clostridia;o__Lachnospirales;f__Lachnospiraceae;g__Tyzzerella;s__Tyzzerella sp000411335	d__Bacteria;p__Firmicutes_A;c__Clostridia;o__Lachnospirales;f__Lachnospiraceae;g__Blautia_A;s__Blautia_A wexlerae
P13.2	P13	P13.2.Sp.618	P18.1.1818	P13.2.Sp.618_01963	P18.1.1818_01284	99.444	0.88	0.67	5		d__Bacteria;p__Bacteroidota;c__Bacteroidia;o__Bacteroidales;f__Bacteroidaceae;g__Bacteroides;s__Bacteroides caccae	d__Bacteria;p__Bacteroidota;c__Bacteroidia;o__Bacteroidales;f__Tannerellaceae;g__Parabacteroides;s__Parabacteroides distasonis
P10.2	P10	P10.2.Sp.2396	P17.1.1141	P10.2.Sp.2396_02229	P17.1.1141_00687	100	0.5	0.54	3		d__Bacteria;p__Firmicutes_A;c__Clostridia;o__Lachnospirales;f__Lachnospiraceae;g__Acetatifactor;s__Acetatifactor sp900066565	d__Bacteria;p__Firmicutes_A;c__Clostridia;o__Oscillospirales;f__Ruminococcaceae;g__Negativibacillus;s__Negativibacillus massiliensis
P10.2	P10	P10.2.Sp.3031	P17.1.1141	P10.2.Sp.3031_00769	P17.1.1141_03311	100	0.61	2	1		d__Bacteria;p__Firmicutes_A;c__Clostridia;o__Lachnospirales;f__Lachnospiraceae;g__Acetatifactor;s__Acetatifactor sp900066565	d__Bacteria;p__Firmicutes_A;c__Clostridia;o__Oscillospirales;f__Oscillospiraceae;g__CAG-103;s__MGYG-HGUT-02753
P10.2	P10	P10.2.Sp.3031	P17.1.1141	P10.2.Sp.3031_00784	P17.1.1141_03324	100	0.61	2	2		d__Bacteria;p__Firmicutes_A;c__Clostridia;o__Lachnospirales;f__Lachnospiraceae;g__Acetatifactor;s__Acetatifactor sp900066565	d__Bacteria;p__Firmicutes_A;c__Clostridia;o__Oscillospirales;f__Oscillospiraceae;g__CAG-103;s__MGYG-HGUT-02753
P10.2	P10	P10.2.Sp.1508	P13.2.1549	P10.2.Sp.1508_01399	P13.2.1549_02570	100	0.9	0.78	2		d__Bacteria;p__Firmicutes_A;c__Clostridia;o__Lachnospirales;f__Lachnospiraceae;g__Enterocloster;s__Enterocloster sp001517625	d__Bacteria;p__Firmicutes_A;c__Clostridia;o__Lachnospirales;f__Lachnospiraceae;g__Eisenbergiella;s__Eisenbergiella sp900066775
P10.2	P10	P10.2.Sp.2074	P10.2.882	P10.2.Sp.2074_01763	P10.2.882_00096	100	0.72	0.98	5		d__Bacteria;p__Bacteroidota;c__Bacteroidia;o__Bacteroidales;f__Bacteroidaceae;g__Phocaeicola;s__Phocaeicola plebeius_A	d__Bacteria;p__Bacteroidota;c__Bacteroidia;o__Bacteroidales;f__Muribaculaceae;g__CAG-279;s__CAG-279 sp000437795
P10.2	P10	P10.2.Sp.1264	P10.2.882	P10.2.Sp.1264_03228	P10.2.882_00918	100	1.2	1.1	2		d__Bacteria;p__Bacteroidota;c__Bacteroidia;o__Bacteroidales;f__Tannerellaceae;g__Parabacteroides;s__Parabacteroides merdae	d__Bacteria;p__Bacteroidota;c__Bacteroidia;o__Bacteroidales;f__Bacteroidaceae;g__Phocaeicola;s__Phocaeicola plebeius_A
P10.2	P10	P10.2.Sp.1459	P8.2.2056	P10.2.Sp.1459_04482	P8.2.2056_01714	100	1.2	0.93	5		d__Bacteria;p__Firmicutes_A;c__Clostridia;o__Lachnospirales;f__Lachnospiraceae;g__Enterocloster;s__Enterocloster sp000431375	d__Bacteria;p__Firmicutes_A;c__Clostridia;o__Lachnospirales;f__Lachnospiraceae;g__Eubacterium_I;s__Eubacterium_I ramulus_A
P10.2	P10	P10.2.Sp.4109	P1.2.1316	P10.2.Sp.4109_00831	P1.2.1316_00130	99.171	0.27	0.4	5		d__Bacteria;p__Firmicutes_A;c__Clostridia;o__Lachnospirales;f__Lachnospiraceae;g__Blautia_A;s__Blautia_A sp900066145	d__Bacteria;p__Firmicutes_A;c__Clostridia;o__Lachnospirales;f__Anaerotignaceae;g__MGYG-HGUT-01118;s__MGYG-HGUT-01118
P10.2	P10	P10.2.Sp.1508	P1.2.1316	P10.2.Sp.1508_01399	P1.2.1316_03440	99.615	1.7	2.9	1		d__Bacteria;p__Firmicutes_A;c__Clostridia;o__Lachnospirales;f__Lachnospiraceae;g__Blautia_A;s__Blautia_A sp900066145	d__Bacteria;p__Firmicutes_A;c__Clostridia;o__Lachnospirales;f__Lachnospiraceae;g__Eisenbergiella;s__Eisenbergiella sp900066775
P10.2	P10	P10.2.Sp.1982	P1.2.1316	P10.2.Sp.1982_03297	P1.2.1316_04159	99.662	1.4	1.7	1		d__Bacteria;p__Firmicutes_A;c__Clostridia;o__Lachnospirales;f__Lachnospiraceae;g__Blautia_A;s__Blautia_A sp900066145	d__Bacteria;p__Firmicutes_A;c__Clostridia;o__Lachnospirales;f__Lachnospiraceae;g__Clostridium_Q;s__Clostridium_Q sp003024715
P10.2	P10	P10.2.Sp.231	P8.1.1606	P10.2.Sp.231_03335	P8.1.1606_01070	100	0.92	0.8	3		d__Bacteria;p__Firmicutes_A;c__Clostridia;o__Lachnospirales;f__Lachnospiraceae;g__Agathobacter;s__Agathobacter faecis	d__Bacteria;p__Firmicutes_A;c__Clostridia;o__Lachnospirales;f__Lachnospiraceae;g__GCA-900066135;s__GCA-900066135 sp900066135
P10.2	P10	P10.2.Sp.4058	P7.1.554	P10.2.Sp.4058_01505	P7.1.554_01745	99.873	0.84	0.62	2		d__Bacteria;p__Firmicutes_A;c__Clostridia;o__Lachnospirales;f__Lachnospiraceae;g__Clostridium_M;s__MGYG-HGUT-01246	d__Bacteria;p__Firmicutes_A;c__Clostridia;o__Lachnospirales;f__Lachnospiraceae;g__Blautia_A;s__Blautia_A massiliensis
P10.2	P10	P10.2.Sp.3895	P7.1.554	P10.2.Sp.3895_01445	P7.1.554_03070	99.884	1.8	1.4	4		d__Bacteria;p__Firmicutes_A;c__Clostridia;o__Lachnospirales;f__Lachnospiraceae;g__Blautia_A;s__Blautia_A massiliensis	d__Bacteria;p__Firmicutes_A;c__Clostridia;o__Lachnospirales;f__Lachnospiraceae;g__UBA7160;s__MGYG-HGUT-00092
P10.2	P10	P10.2.Sp.2239	P21.1.2089	P10.2.Sp.2239_03765	P21.1.2089_00905	99.64	0.39	0.22	1		d__Bacteria;p__Bacteroidota;c__Bacteroidia;o__Bacteroidales;f__Bacteroidaceae;g__Bacteroides;s__Bacteroides ovatus	d__Bacteria;p__Bacteroidota;c__Bacteroidia;o__Bacteroidales;f__Bacteroidaceae;g__Prevotella;s__Prevotella copri
P10.2	P10	P10.2.Sp.2239	P21.1.2089	P10.2.Sp.2239_03771	P21.1.2089_00911	99.727	0.39	0.22	1		d__Bacteria;p__Bacteroidota;c__Bacteroidia;o__Bacteroidales;f__Bacteroidaceae;g__Prevotella;s__Prevotella copri	d__Bacteria;p__Bacteroidota;c__Bacteroidia;o__Bacteroidales;f__Bacteroidaceae;g__Bacteroides;s__Bacteroides ovatus
P10.2	P10	P10.2.Sp.2239	P21.1.2089	P10.2.Sp.2239_03736	P21.1.2089_01358	98.88	0.39	0.22	1		d__Bacteria;p__Bacteroidota;c__Bacteroidia;o__Bacteroidales;f__Bacteroidaceae;g__Prevotella;s__Prevotella copri	d__Bacteria;p__Bacteroidota;c__Bacteroidia;o__Bacteroidales;f__Bacteroidaceae;g__Bacteroides;s__Bacteroides ovatus
P10.2	P10	P10.2.Sp.2239	P21.1.2089	P10.2.Sp.2239_03737	P21.1.2089_01359	99.127	0.39	0.22	1		d__Bacteria;p__Bacteroidota;c__Bacteroidia;o__Bacteroidales;f__Bacteroidaceae;g__Prevotella;s__Prevotella copri	d__Bacteria;p__Bacteroidota;c__Bacteroidia;o__Bacteroidales;f__Bacteroidaceae;g__Bacteroides;s__Bacteroides ovatus
P10.2	P10	P10.2.Sp.2801	P4.1.1300	P10.2.Sp.2801_00332	P4.1.1300_00046	97.197	1.6	1.2	2		d__Bacteria;p__Firmicutes_A;c__Clostridia;o__Oscillospirales;f__Ruminococcaceae;g__Faecalibacterium;s__Faecalibacterium prausnitzii_D	d__Bacteria;p__Firmicutes_A;c__Clostridia;o__Oscillospirales;f__Ruminococcaceae;g__Gemmiger;s__MGYG-HGUT-03921
P10.2	P10	P10.2.Sp.2801	P4.1.1300	P10.2.Sp.2801_00330	P4.1.1300_00048	97.495	1.6	1.2	1		d__Bacteria;p__Firmicutes_A;c__Clostridia;o__Oscillospirales;f__Ruminococcaceae;g__Faecalibacterium;s__Faecalibacterium prausnitzii_D	d__Bacteria;p__Firmicutes_A;c__Clostridia;o__Oscillospirales;f__Ruminococcaceae;g__Gemmiger;s__MGYG-HGUT-03921
P10.2	P10	P10.2.Sp.2801	P4.1.1300	P10.2.Sp.2801_00332	P4.1.1300_00321	97.028	1.6	1.2	1		d__Bacteria;p__Firmicutes_A;c__Clostridia;o__Oscillospirales;f__Ruminococcaceae;g__Faecalibacterium;s__Faecalibacterium prausnitzii_D	d__Bacteria;p__Firmicutes_A;c__Clostridia;o__Oscillospirales;f__Ruminococcaceae;g__Gemmiger;s__MGYG-HGUT-03921
P10.2	P10	P10.2.Sp.3895	P4.1.1326	P10.2.Sp.3895_00730	P4.1.1326_00128	100	2.4	2.3	3		d__Bacteria;p__Firmicutes_A;c__Clostridia;o__Lachnospirales;f__Lachnospiraceae;g__UBA7160;s__MGYG-HGUT-00092	d__Bacteria;p__Firmicutes_A;c__Clostridia;o__Lachnospirales;f__Lachnospiraceae;g__Blautia_A;s__Blautia_A wexlerae
P10.2	P10	P10.2.Sp.3895	P4.1.1326	P10.2.Sp.3895_00727	P4.1.1326_00131	100	2.4	2.3	1		d__Bacteria;p__Firmicutes_A;c__Clostridia;o__Lachnospirales;f__Lachnospiraceae;g__Blautia_A;s__Blautia_A wexlerae	d__Bacteria;p__Firmicutes_A;c__Clostridia;o__Lachnospirales;f__Lachnospiraceae;g__UBA7160;s__MGYG-HGUT-00092
P10.2	P10	P10.2.Sp.231	P4.1.1326	P10.2.Sp.231_01180	P4.1.1326_00132	100	2.1	2	1		d__Bacteria;p__Firmicutes_A;c__Clostridia;o__Lachnospirales;f__Lachnospiraceae;g__Blautia_A;s__Blautia_A wexlerae	d__Bacteria;p__Firmicutes_A;c__Clostridia;o__Lachnospirales;f__Lachnospiraceae;g__GCA-900066135;s__GCA-900066135 sp900066135
P10.2	P10	P10.2.Sp.1375	P4.1.1326	P10.2.Sp.1375_03411	P4.1.1326_01645	99.173	0.82	0.49	3		d__Bacteria;p__Firmicutes_A;c__Clostridia;o__Lachnospirales;f__Lachnospiraceae;g__KLE1615;s__KLE1615 sp900066985	d__Bacteria;p__Firmicutes_A;c__Clostridia;o__Lachnospirales;f__Lachnospiraceae;g__Blautia_A;s__Blautia_A wexlerae
P10.2	P10	P10.2.Sp.3895	P4.1.1326	P10.2.Sp.3895_01127	P4.1.1326_02159	99.743	2.4	2.3	5		d__Bacteria;p__Firmicutes_A;c__Clostridia;o__Lachnospirales;f__Lachnospiraceae;g__UBA7160;s__MGYG-HGUT-00092	d__Bacteria;p__Firmicutes_A;c__Clostridia;o__Lachnospirales;f__Lachnospiraceae;g__Blautia_A;s__Blautia_A wexlerae
P10.2	P10	P10.2.Sp.1549	P4.1.1326	P10.2.Sp.1549_00916	P4.1.1326_03001	95.208	0.47	0.55	3		d__Bacteria;p__Firmicutes_A;c__Clostridia;o__Lachnospirales;f__Lachnospiraceae;g__Blautia_A;s__Blautia_A wexlerae	d__Bacteria;p__Firmicutes_A;c__Clostridia;o__Lachnospirales;f__Lachnospiraceae;g__Clostridium_M;s__Clostridium_M sp001517625
P10.2	P10	P10.2.Sp.2074	P15.1.606	P10.2.Sp.2074_00138	P15.1.606_01888	100	0.68	0.6	1		d__Bacteria;p__Bacteroidota;c__Bacteroidia;o__Bacteroidales;f__Rikenellaceae;g__Alistipes;s__Alistipes shahii	d__Bacteria;p__Bacteroidota;c__Bacteroidia;o__Bacteroidales;f__Muribaculaceae;g__CAG-279;s__CAG-279 sp000437795
P10.2	P10	P10.2.Sp.1264	P3.1.2239	P10.2.Sp.1264_03232	P3.1.2239_01522	100	0.51	0.77	1		d__Bacteria;p__Bacteroidota;c__Bacteroidia;o__Bacteroidales;f__Tannerellaceae;g__Parabacteroides;s__Parabacteroides merdae	d__Bacteria;p__Bacteroidota;c__Bacteroidia;o__Bacteroidales;f__Bacteroidaceae;g__Bacteroides;s__Bacteroides ovatus
P10.2	P10	P10.2.Sp.1264	P3.1.2239	P10.2.Sp.1264_03228	P3.1.2239_01526	100	0.51	0.77	5		d__Bacteria;p__Bacteroidota;c__Bacteroidia;o__Bacteroidales;f__Bacteroidaceae;g__Bacteroides;s__Bacteroides ovatus	d__Bacteria;p__Bacteroidota;c__Bacteroidia;o__Bacteroidales;f__Tannerellaceae;g__Parabacteroides;s__Parabacteroides merdae
P10.2	P10	P10.2.Sp.1327	P10.3.1721	P10.2.Sp.1327_03159	P10.3.1721_00398	100	2.2	2.1	1		d__Bacteria;p__Firmicutes_A;c__Clostridia;o__Oscillospirales;f__Butyricicoccaceae;g__Agathobaculum;s__Agathobaculum butyriciproducens	d__Bacteria;p__Firmicutes_A;c__Clostridia;o__Oscillospirales;f__Oscillospiraceae;g__ER4;s__ER4 sp000765235
P10.2	P10	P10.2.Sp.1481	P10.3.2852	P10.2.Sp.1481_00269	P10.3.2852_00312	100	0.39	0.44	1		d__Bacteria;p__Firmicutes_A;c__Clostridia;o__Oscillospirales;f__Oscillospiraceae;g__Lawsonibacter;s__Lawsonibacter sp900549405	d__Bacteria;p__Firmicutes_A;c__Clostridia;o__Oscillospirales;f__Acutalibacteraceae;g__UBA1417;s__UBA1417 sp003531055
P10.2	P10	P10.2.Sp.3833	P10.3.337	P10.2.Sp.3833_01401	P10.3.337_00001	100	0.59	1	1		d__Bacteria;p__Firmicutes_A;c__Clostridia;o__Lachnospirales;f__Lachnospiraceae;g__Coprococcus_A;s__Coprococcus_A catus	d__Bacteria;p__Firmicutes_A;c__Clostridia;o__Lachnospirales;f__Lachnospiraceae;g__Eubacterium_I;s__MGYG-HGUT-00969
P10.2	P10	P10.2.Sp.2396	P10.3.3933	P10.2.Sp.2396_02229	P10.3.3933_02413	100	0.41	0.48	1		d__Bacteria;p__Firmicutes_A;c__Clostridia;o__Lachnospirales;f__Lachnospiraceae;g__Mediterraneibacter;s__Mediterraneibacter sp900541505	d__Bacteria;p__Firmicutes_A;c__Clostridia;o__Oscillospirales;f__Ruminococcaceae;g__Negativibacillus;s__Negativibacillus massiliensis
P10.2	P10	P10.2.Sp.621	P10.3.4048	P10.2.Sp.621_00914	P10.3.4048_01272	96.014	0.45	0.82	1		d__Bacteria;p__Firmicutes_A;c__Clostridia;o__Lachnospirales;f__Lachnospiraceae;g__Ventrimonas;s__Ventrimonas sp003480315	d__Bacteria;p__Firmicutes_A;c__Clostridia;o__Lachnospirales;f__Lachnospiraceae;g__CAG-56;s__CAG-56 sp900066615
P10.2	P10	P10.2.Sp.621	P10.3.4048	P10.2.Sp.621_00914	P10.3.4048_02119	96.014	0.45	0.82	1		d__Bacteria;p__Firmicutes_A;c__Clostridia;o__Lachnospirales;f__Lachnospiraceae;g__Ventrimonas;s__Ventrimonas sp003480315	d__Bacteria;p__Firmicutes_A;c__Clostridia;o__Lachnospirales;f__Lachnospiraceae;g__CAG-56;s__CAG-56 sp900066615
P10.2	P10	P10.2.Sp.231	P10.3.4052	P10.2.Sp.231_01153	P10.3.4052_01023	99.084	0.55	0.46	1		d__Bacteria;p__Firmicutes_A;c__Clostridia;o__Lachnospirales;f__Lachnospiraceae;g__Ventrimonas;s__Ventrimonas sp900538475	d__Bacteria;p__Firmicutes_A;c__Clostridia;o__Lachnospirales;f__Lachnospiraceae;g__GCA-900066135;s__GCA-900066135 sp900066135
P10.2	P10	P10.2.Sp.4048	P16.2.3916	P10.2.Sp.4048_01826	P16.2.3916_01489	99.932	1.5	1.9	1		d__Bacteria;p__Firmicutes_A;c__Clostridia;o__Lachnospirales;f__Lachnospiraceae;g__Choladocola;s__Choladocola sp003480725	d__Bacteria;p__Firmicutes_A;c__Clostridia;o__Lachnospirales;f__Lachnospiraceae;g__UBA9502;s__MGYG-HGUT-00259
P10.2	P10	P10.2.Sp.231	P16.2.3916	P10.2.Sp.231_03217	P16.2.3916_01572	98.829	0.98	0.98	5		d__Bacteria;p__Firmicutes_A;c__Clostridia;o__Lachnospirales;f__Lachnospiraceae;g__Choladocola;s__Choladocola sp003480725	d__Bacteria;p__Firmicutes_A;c__Clostridia;o__Lachnospirales;f__Lachnospiraceae;g__GCA-900066135;s__GCA-900066135 sp900066135
P10.2	P10	P10.2.Sp.2074	P20.1.1780	P10.2.Sp.2074_02146	P20.1.1780_00557	100	0.28	0.69	4		d__Bacteria;p__Bacteroidota;c__Bacteroidia;o__Bacteroidales;f__Bacteroidaceae;g__Bacteroides;s__Bacteroides thetaiotaomicron	d__Bacteria;p__Bacteroidota;c__Bacteroidia;o__Bacteroidales;f__Muribaculaceae;g__CAG-279;s__CAG-279 sp000437795
P10.2	P10	P10.2.Sp.1264	P20.1.1780	P10.2.Sp.1264_01366	P20.1.1780_02827	99.929	0.39	0.73	4		d__Bacteria;p__Bacteroidota;c__Bacteroidia;o__Bacteroidales;f__Bacteroidaceae;g__Bacteroides;s__Bacteroides thetaiotaomicron	d__Bacteria;p__Bacteroidota;c__Bacteroidia;o__Bacteroidales;f__Tannerellaceae;g__Parabacteroides;s__Parabacteroides merdae
P10.2	P10	P10.2.Sp.1264	P20.1.1780	P10.2.Sp.1264_01363	P20.1.1780_02830	100	0.39	0.73	2		d__Bacteria;p__Bacteroidota;c__Bacteroidia;o__Bacteroidales;f__Tannerellaceae;g__Parabacteroides;s__Parabacteroides merdae	d__Bacteria;p__Bacteroidota;c__Bacteroidia;o__Bacteroidales;f__Bacteroidaceae;g__Bacteroides;s__Bacteroides thetaiotaomicron
P10.2	P10	P10.2.Sp.1264	P17.2.1310	P10.2.Sp.1264_01363	P17.2.1310_00463	100	0.95	0.8	3		d__Bacteria;p__Bacteroidota;c__Bacteroidia;o__Bacteroidales;f__Tannerellaceae;g__Parabacteroides;s__Parabacteroides merdae	d__Bacteria;p__Bacteroidota;c__Bacteroidia;o__Bacteroidales;f__Bacteroidaceae;g__Bacteroides;s__Bacteroides stercoris
P10.2	P10	P10.2.Sp.2396	P18.1.817	P10.2.Sp.2396_02229	P18.1.817_00186	99.844	0.29	0.47	2		d__Bacteria;p__Firmicutes_A;c__Clostridia;o__Lachnospirales;f__Lachnospiraceae;g__Enterocloster;s__Enterocloster bolteae	d__Bacteria;p__Firmicutes_A;c__Clostridia;o__Oscillospirales;f__Ruminococcaceae;g__Negativibacillus;s__Negativibacillus massiliensis
P10.2	P10	P10.2.Sp.337	P14.2.1862	P10.2.Sp.337_01398	P14.2.1862_00749	99.17	1.3	0.99	1		d__Bacteria;p__Firmicutes_A;c__Clostridia;o__Lachnospirales;f__Lachnospiraceae;g__Roseburia;s__Roseburia inulinivorans	d__Bacteria;p__Firmicutes_A;c__Clostridia;o__Lachnospirales;f__Lachnospiraceae;g__Coprococcus_A;s__Coprococcus_A catus
P10.2	P10	P10.2.Sp.231	P14.2.1862	P10.2.Sp.231_03330	P14.2.1862_03063	99.833	1.1	1.6	9		d__Bacteria;p__Firmicutes_A;c__Clostridia;o__Lachnospirales;f__Lachnospiraceae;g__Roseburia;s__Roseburia inulinivorans	d__Bacteria;p__Firmicutes_A;c__Clostridia;o__Lachnospirales;f__Lachnospiraceae;g__GCA-900066135;s__GCA-900066135 sp900066135
P10.2	P10	P10.2.Sp.231	P14.2.1862	P10.2.Sp.231_03333	P14.2.1862_03066	100	1.1	1.6	9		d__Bacteria;p__Firmicutes_A;c__Clostridia;o__Lachnospirales;f__Lachnospiraceae;g__Roseburia;s__Roseburia inulinivorans	d__Bacteria;p__Firmicutes_A;c__Clostridia;o__Lachnospirales;f__Lachnospiraceae;g__GCA-900066135;s__GCA-900066135 sp900066135
P10.2	P10	P10.2.Sp.231	P14.2.1862	P10.2.Sp.231_03337	P14.2.1862_03070	100	1.1	1.6	4		d__Bacteria;p__Firmicutes_A;c__Clostridia;o__Lachnospirales;f__Lachnospiraceae;g__GCA-900066135;s__GCA-900066135 sp900066135	d__Bacteria;p__Firmicutes_A;c__Clostridia;o__Lachnospirales;f__Lachnospiraceae;g__Roseburia;s__Roseburia inulinivorans
P10.2	P10	P10.2.Sp.2396	P14.2.1862	P10.2.Sp.2396_02229	P14.2.1862_03355	99.896	0.32	0.32	8		d__Bacteria;p__Firmicutes_A;c__Clostridia;o__Lachnospirales;f__Lachnospiraceae;g__Roseburia;s__Roseburia inulinivorans	d__Bacteria;p__Firmicutes_A;c__Clostridia;o__Oscillospirales;f__Ruminococcaceae;g__Negativibacillus;s__Negativibacillus massiliensis
P10.2	P10	P10.2.Sp.337	P14.2.1862	P10.2.Sp.337_01398	P14.2.1862_03513	99.644	1.3	0.99	1		d__Bacteria;p__Firmicutes_A;c__Clostridia;o__Lachnospirales;f__Lachnospiraceae;g__Roseburia;s__Roseburia inulinivorans	d__Bacteria;p__Firmicutes_A;c__Clostridia;o__Lachnospirales;f__Lachnospiraceae;g__Coprococcus_A;s__Coprococcus_A catus
P10.2	P10	P10.2.Sp.3916	P14.2.1862	P10.2.Sp.3916_01378	P14.2.1862_03836	95.707	0.29	0.5	3		d__Bacteria;p__Firmicutes_A;c__Clostridia;o__Lachnospirales;f__Lachnospiraceae;g__Roseburia;s__Roseburia inulinivorans	d__Bacteria;p__Firmicutes_A;c__Clostridia;o__Lachnospirales;f__Lachnospiraceae;g__MGYG-HGUT-00141;s__MGYG-HGUT-00141
P10.2	P10	P10.2.Sp.2188	P14.2.2277	P10.2.Sp.2188_02840	P14.2.2277_00157	97.672	1.8	1.1	1		d__Bacteria;p__Firmicutes_A;c__Clostridia;o__Lachnospirales;f__Lachnospiraceae;g__Coprococcus_B;s__Coprococcus_B comes	d__Bacteria;p__Firmicutes_A;c__Clostridia;o__Lachnospirales;f__Lachnospiraceae;g__Blautia_A;s__Blautia_A obeum_B
P10.2	P10	P10.2.Sp.231	P14.2.2277	P10.2.Sp.231_03335	P14.2.2277_00695	100	1.8	2.3	10		d__Bacteria;p__Firmicutes_A;c__Clostridia;o__Lachnospirales;f__Lachnospiraceae;g__Blautia_A;s__Blautia_A obeum_B	d__Bacteria;p__Firmicutes_A;c__Clostridia;o__Lachnospirales;f__Lachnospiraceae;g__GCA-900066135;s__GCA-900066135 sp900066135
P10.2	P10	P10.2.Sp.914	P14.2.2277	P10.2.Sp.914_02813	P14.2.2277_00698	100	1.1	1	7		d__Bacteria;p__Firmicutes_A;c__Clostridia;o__Lachnospirales;f__Lachnospiraceae;g__Blautia_A;s__Blautia_A obeum_B	d__Bacteria;p__Firmicutes_A;c__Clostridia;o__Lachnospirales;f__Lachnospiraceae;g__Eubacterium_G;s__Eubacterium_G ventriosum
P10.2	P10	P10.2.Sp.914	P14.2.2277	P10.2.Sp.914_01336	P14.2.2277_02928	100	1.1	1	1		d__Bacteria;p__Firmicutes_A;c__Clostridia;o__Lachnospirales;f__Lachnospiraceae;g__Eubacterium_G;s__Eubacterium_G ventriosum	d__Bacteria;p__Firmicutes_A;c__Clostridia;o__Lachnospirales;f__Lachnospiraceae;g__Blautia_A;s__Blautia_A obeum_B
P10.2	P10	P10.2.Sp.3916	P14.2.853	P10.2.Sp.3916_01401	P14.2.853_02320	87.199	0.51	0.73	1		d__Bacteria;p__Firmicutes_A;c__Clostridia;o__Lachnospirales;f__Lachnospiraceae;g__Blautia_A;s__Blautia_A sp000436615	d__Bacteria;p__Firmicutes_A;c__Clostridia;o__Lachnospirales;f__Lachnospiraceae;g__MGYG-HGUT-00141;s__MGYG-HGUT-00141
P10.2	P10	P10.2.Sp.1163	P14.2.853	P10.2.Sp.1163_00783	P14.2.853_03309	100	1.1	1.1	4		d__Bacteria;p__Firmicutes_A;c__Clostridia;o__Lachnospirales;f__Lachnospiraceae;g__Blautia_A;s__Blautia_A sp000436615	d__Bacteria;p__Firmicutes_A;c__Clostridia;o__Lachnospirales;f__Lachnospiraceae;g__Acetatifactor;s__Acetatifactor sp900066365
P10.2	P10	P10.2.Sp.2874	P12.3.1375	P10.2.Sp.2874_01189	P12.3.1375_00581	100	0.32	0.64	1		d__Bacteria;p__Firmicutes_A;c__Clostridia;o__Lachnospirales;f__Lachnospiraceae;g__KLE1615;s__KLE1615 sp900066985	d__Bacteria;p__Firmicutes_A;c__Clostridia;o__Oscillospirales;f__Oscillospiraceae;g__CAG-83;s__MGYG-HGUT-04071
P10.2	P10	P10.2.Sp.3895	P12.3.1375	P10.2.Sp.3895_00727	P12.3.1375_02874	99.597	0.84	0.78	1		d__Bacteria;p__Firmicutes_A;c__Clostridia;o__Lachnospirales;f__Lachnospiraceae;g__KLE1615;s__KLE1615 sp900066985	d__Bacteria;p__Firmicutes_A;c__Clostridia;o__Lachnospirales;f__Lachnospiraceae;g__UBA7160;s__MGYG-HGUT-00092
P10.2	P10	P10.2.Sp.1459	P12.3.1982	P10.2.Sp.1459_04482	P12.3.1982_01287	100	0.9	0.56	2		d__Bacteria;p__Firmicutes_A;c__Clostridia;o__Lachnospirales;f__Lachnospiraceae;g__Clostridium_Q;s__Clostridium_Q fessum	d__Bacteria;p__Firmicutes_A;c__Clostridia;o__Lachnospirales;f__Lachnospiraceae;g__Eubacterium_I;s__Eubacterium_I ramulus_A
P10.2	P10	P10.2.Sp.1459	P12.3.1982	P10.2.Sp.1459_04484	P12.3.1982_01289	100	0.9	0.56	1		d__Bacteria;p__Firmicutes_A;c__Clostridia;o__Lachnospirales;f__Lachnospiraceae;g__Clostridium_Q;s__Clostridium_Q fessum	d__Bacteria;p__Firmicutes_A;c__Clostridia;o__Lachnospirales;f__Lachnospiraceae;g__Eubacterium_I;s__Eubacterium_I ramulus_A
P10.2	P10	P10.2.Sp.2396	P12.3.1982	P10.2.Sp.2396_00536	P12.3.1982_02238	100	0.67	0.51	7		d__Bacteria;p__Firmicutes_A;c__Clostridia;o__Oscillospirales;f__Ruminococcaceae;g__Negativibacillus;s__Negativibacillus massiliensis	d__Bacteria;p__Firmicutes_A;c__Clostridia;o__Lachnospirales;f__Lachnospiraceae;g__Clostridium_Q;s__Clostridium_Q fessum
P10.2	P10	P10.2.Sp.2874	P12.3.1982	P10.2.Sp.2874_01189	P12.3.1982_02576	100	0.6	0.91	1		d__Bacteria;p__Firmicutes_A;c__Clostridia;o__Lachnospirales;f__Lachnospiraceae;g__Clostridium_Q;s__Clostridium_Q fessum	d__Bacteria;p__Firmicutes_A;c__Clostridia;o__Oscillospirales;f__Oscillospiraceae;g__CAG-83;s__MGYG-HGUT-04071
P10.2	P10	P10.2.Sp.1498	P12.3.2043	P10.2.Sp.1498_01191	P12.3.2043_02308	99.746	1.1	0.89	2		d__Bacteria;p__Firmicutes_A;c__Clostridia;o__Lachnospirales;f__Lachnospiraceae;g__Blautia_A;s__Blautia_A obeum	d__Bacteria;p__Firmicutes_A;c__Clostridia;o__Lachnospirales;f__Lachnospiraceae;g__UBA11774;s__UBA11774 sp003507655
P10.2	P10	P10.2.Sp.231	P12.3.2043	P10.2.Sp.231_03207	P12.3.2043_02309	99.852	1.3	1.1	2		d__Bacteria;p__Firmicutes_A;c__Clostridia;o__Lachnospirales;f__Lachnospiraceae;g__Blautia_A;s__Blautia_A obeum	d__Bacteria;p__Firmicutes_A;c__Clostridia;o__Lachnospirales;f__Lachnospiraceae;g__GCA-900066135;s__GCA-900066135 sp900066135
P10.2	P10	P10.2.Sp.231	P3.4.2020	P10.2.Sp.231_02505	P3.4.2020_00558	100	1.5	1.7	1		d__Bacteria;p__Firmicutes_A;c__Clostridia;o__Lachnospirales;f__Lachnospiraceae;g__Blautia_A;s__Blautia_A faecis	d__Bacteria;p__Firmicutes_A;c__Clostridia;o__Lachnospirales;f__Lachnospiraceae;g__GCA-900066135;s__GCA-900066135 sp900066135
P10.2	P10	P10.2.Sp.337	P3.4.2020	P10.2.Sp.337_03254	P3.4.2020_00564	100	1.2	1.3	3		d__Bacteria;p__Firmicutes_A;c__Clostridia;o__Lachnospirales;f__Lachnospiraceae;g__Coprococcus_A;s__Coprococcus_A catus	d__Bacteria;p__Firmicutes_A;c__Clostridia;o__Lachnospirales;f__Lachnospiraceae;g__Blautia_A;s__Blautia_A faecis
P10.2	P10	P10.2.Sp.1498	P3.4.2020	P10.2.Sp.1498_01206	P3.4.2020_01048	99.275	0.3	0.44	2		d__Bacteria;p__Firmicutes_A;c__Clostridia;o__Lachnospirales;f__Lachnospiraceae;g__UBA11774;s__UBA11774 sp003507655	d__Bacteria;p__Firmicutes_A;c__Clostridia;o__Lachnospirales;f__Lachnospiraceae;g__Blautia_A;s__Blautia_A faecis
P10.2	P10	P10.2.Sp.1584	P3.4.2020	P10.2.Sp.1584_02263	P3.4.2020_01790	99.928	0.7	1.1	3		d__Bacteria;p__Firmicutes_A;c__Clostridia;o__Lachnospirales;f__Lachnospiraceae;g__CAG-81;s__CAG-81 sp900066785	d__Bacteria;p__Firmicutes_A;c__Clostridia;o__Lachnospirales;f__Lachnospiraceae;g__Blautia_A;s__Blautia_A faecis
P10.2	P10	P10.2.Sp.703	P3.4.2020	P10.2.Sp.703_02277	P3.4.2020_02687	100	0.4	0.5	1		d__Bacteria;p__Firmicutes_A;c__Clostridia;o__Lachnospirales;f__Lachnospiraceae;g__CAG-95;s__CAG-95 sp000438155	d__Bacteria;p__Firmicutes_A;c__Clostridia;o__Lachnospirales;f__Lachnospiraceae;g__Blautia_A;s__Blautia_A faecis
P10.2	P10	P10.2.Sp.1606	P11.4.380	P10.2.Sp.1606_00301	P11.4.380_00813	95.32	1.4	1.2	1		d__Bacteria;p__Firmicutes_A;c__Clostridia;o__Lachnospirales;f__Lachnospiraceae;g__Mediterraneibacter;s__Mediterraneibacter faecis	d__Bacteria;p__Firmicutes_A;c__Clostridia;o__Lachnospirales;f__Lachnospiraceae;g__Agathobacter;s__Agathobacter faecis
P10.2	P10	P10.2.Sp.1606	P11.4.380	P10.2.Sp.1606_00299	P11.4.380_00815	98.771	1.4	1.2	1		d__Bacteria;p__Firmicutes_A;c__Clostridia;o__Lachnospirales;f__Lachnospiraceae;g__Mediterraneibacter;s__Mediterraneibacter faecis	d__Bacteria;p__Firmicutes_A;c__Clostridia;o__Lachnospirales;f__Lachnospiraceae;g__Agathobacter;s__Agathobacter faecis
P10.2	P10	P10.2.Sp.2056	P11.4.380	P10.2.Sp.2056_04138	P11.4.380_01579	99.09	1.9	1.1	1		d__Bacteria;p__Firmicutes_A;c__Clostridia;o__Lachnospirales;f__Lachnospiraceae;g__Mediterraneibacter;s__Mediterraneibacter faecis	d__Bacteria;p__Firmicutes_A;c__Clostridia;o__Lachnospirales;f__Lachnospiraceae;g__Clostridium_M;s__Clostridium_M sp000431375
P10.2	P10	P10.2.Sp.2056	P11.4.380	P10.2.Sp.2056_04122	P11.4.380_01595	99.216	1.9	1.1	1		d__Bacteria;p__Firmicutes_A;c__Clostridia;o__Lachnospirales;f__Lachnospiraceae;g__Mediterraneibacter;s__Mediterraneibacter faecis	d__Bacteria;p__Firmicutes_A;c__Clostridia;o__Lachnospirales;f__Lachnospiraceae;g__Clostridium_M;s__Clostridium_M sp000431375
P10.2	P10	P10.2.Sp.2056	P11.4.380	P10.2.Sp.2056_04068	P11.4.380_01646	98.988	1.9	1.1	1		d__Bacteria;p__Firmicutes_A;c__Clostridia;o__Lachnospirales;f__Lachnospiraceae;g__Mediterraneibacter;s__Mediterraneibacter faecis	d__Bacteria;p__Firmicutes_A;c__Clostridia;o__Lachnospirales;f__Lachnospiraceae;g__Clostridium_M;s__Clostridium_M sp000431375
P10.2	P10	P10.2.Sp.3895	P1.7.523	P10.2.Sp.3895_01178	P1.7.523_00172	99.937	0.84	0.62	1		d__Bacteria;p__Firmicutes_A;c__Clostridia;o__Oscillospirales;f__Ruminococcaceae;g__Faecalibacterium;s__Faecalibacterium prausnitzii_J	d__Bacteria;p__Firmicutes_A;c__Clostridia;o__Lachnospirales;f__Lachnospiraceae;g__UBA7160;s__MGYG-HGUT-00092
P10.2	P10	P10.2.Sp.1862	P1.1.3811	P10.2.Sp.1862_00345	P1.1.3811_01466	99.02	1.2	0.67	4		d__Bacteria;p__Firmicutes_A;c__Clostridia;o__Lachnospirales;f__Lachnospiraceae;g__Agathobacter;s__Agathobacter rectalis	d__Bacteria;p__Firmicutes_A;c__Clostridia;o__Lachnospirales;f__Lachnospiraceae;g__Roseburia;s__Roseburia inulinivorans
P10.2	P10	P10.2.Sp.2188	P1.1.3851	P10.2.Sp.2188_00025	P1.1.3851_00038	100	1.7	1.2	2		d__Bacteria;p__Firmicutes_A;c__Clostridia;o__Lachnospirales;f__Lachnospiraceae;g__Blautia_A;s__Blautia_A sp003471165	d__Bacteria;p__Firmicutes_A;c__Clostridia;o__Lachnospirales;f__Lachnospiraceae;g__Coprococcus_B;s__Coprococcus_B comes
P10.2	P10	P10.2.Sp.231	P1.1.3851	P10.2.Sp.231_02518	P1.1.3851_00892	99.883	1.8	1.9	1		d__Bacteria;p__Firmicutes_A;c__Clostridia;o__Lachnospirales;f__Lachnospiraceae;g__Blautia_A;s__Blautia_A sp003471165	d__Bacteria;p__Firmicutes_A;c__Clostridia;o__Lachnospirales;f__Lachnospiraceae;g__GCA-900066135;s__GCA-900066135 sp900066135
P10.2	P10	P10.2.Sp.1795	P1.1.3851	P10.2.Sp.1795_00725	P1.1.3851_01540	99.399	0.71	0.6	3		d__Bacteria;p__Firmicutes_A;c__Clostridia;o__Lachnospirales;f__Lachnospiraceae;g__CAG-127;s__CAG-127 sp900319515	d__Bacteria;p__Firmicutes_A;c__Clostridia;o__Lachnospirales;f__Lachnospiraceae;g__Blautia_A;s__Blautia_A sp003471165
P10.2	P10	P10.2.Sp.1180	P1.1.3851	P10.2.Sp.1180_01095	P1.1.3851_01652	100	0.36	0.42	5		d__Bacteria;p__Firmicutes_A;c__Clostridia;o__Lachnospirales;f__Lachnospiraceae;g__Blautia_A;s__Blautia_A sp003471165	d__Bacteria;p__Firmicutes_A;c__Clostridia;o__Monoglobales;f__UBA1381;g__CAG-41;s__CAG-41 sp900066215
P10.2	P10	P10.2.Sp.914	P11.1.1069	P10.2.Sp.914_01336	P11.1.1069_02090	100	0.61	0.66	1		d__Bacteria;p__Firmicutes_A;c__Clostridia;o__Lachnospirales;f__Lachnospiraceae;g__Eubacterium_G;s__Eubacterium_G ventriosum	d__Bacteria;p__Firmicutes_A;c__Clostridia;o__Lachnospirales;f__Lachnospiraceae;g__Blautia_A;s__Blautia_A sp900120195
P10.2	P10	P10.2.Sp.1481	P13.1.3821	P10.2.Sp.1481_00269	P13.1.3821_00150	100	0.28	0.38	2		d__Bacteria;p__Firmicutes_A;c__Clostridia;o__Oscillospirales;f__Acutalibacteraceae;g__UBA1417;s__UBA1417 sp003531055	d__Bacteria;p__Firmicutes_A;c__Clostridia;o__Lachnospirales;f__Lachnospiraceae;g__Roseburia;s__Roseburia sp003470905
P10.2	P10	P10.2.Sp.3811	P13.1.3821	P10.2.Sp.3811_01580	P13.1.3821_00411	99.38	1	1.7	1		d__Bacteria;p__Firmicutes_A;c__Clostridia;o__Lachnospirales;f__Lachnospiraceae;g__Roseburia;s__Roseburia sp003470905	d__Bacteria;p__Firmicutes_A;c__Clostridia;o__Lachnospirales;f__Lachnospiraceae;g__Agathobacter;s__MGYG-HGUT-02670
P10.2	P10	P10.2.Sp.3811	P13.1.3821	P10.2.Sp.3811_01581	P13.1.3821_00412	99.602	1	1.7	1		d__Bacteria;p__Firmicutes_A;c__Clostridia;o__Lachnospirales;f__Lachnospiraceae;g__Roseburia;s__Roseburia sp003470905	d__Bacteria;p__Firmicutes_A;c__Clostridia;o__Lachnospirales;f__Lachnospiraceae;g__Agathobacter;s__MGYG-HGUT-02670
P10.2	P10	P10.2.Sp.3811	P13.1.3821	P10.2.Sp.3811_01582	P13.1.3821_00413	98.478	1	1.7	1		d__Bacteria;p__Firmicutes_A;c__Clostridia;o__Lachnospirales;f__Lachnospiraceae;g__Roseburia;s__Roseburia sp003470905	d__Bacteria;p__Firmicutes_A;c__Clostridia;o__Lachnospirales;f__Lachnospiraceae;g__Agathobacter;s__MGYG-HGUT-02670
P10.2	P10	P10.2.Sp.1584	P13.1.3821	P10.2.Sp.1584_02697	P13.1.3821_00846	100	0.74	0.82	1		d__Bacteria;p__Firmicutes_A;c__Clostridia;o__Lachnospirales;f__Lachnospiraceae;g__CAG-81;s__CAG-81 sp900066785	d__Bacteria;p__Firmicutes_A;c__Clostridia;o__Lachnospirales;f__Lachnospiraceae;g__Roseburia;s__Roseburia sp003470905
P10.2	P10	P10.2.Sp.703	P13.1.3821	P10.2.Sp.703_02278	P13.1.3821_03398	100	0.8	0.77	1		d__Bacteria;p__Firmicutes_A;c__Clostridia;o__Lachnospirales;f__Lachnospiraceae;g__CAG-95;s__CAG-95 sp000438155	d__Bacteria;p__Firmicutes_A;c__Clostridia;o__Lachnospirales;f__Lachnospiraceae;g__Roseburia;s__Roseburia sp003470905
P10.2	P10	P10.2.Sp.2185	P13.1.3821	P10.2.Sp.2185_00998	P13.1.3821_03590	100	1	1.4	1		d__Bacteria;p__Firmicutes_A;c__Clostridia;o__Lachnospirales;f__Lachnospiraceae;g__Roseburia;s__Roseburia sp003470905	d__Bacteria;p__Firmicutes_A;c__Clostridia;o__Lachnospirales;f__Lachnospiraceae;g__Acetatifactor;s__Acetatifactor sp003447295
P10.2	P10	P10.2.Sp.2185	P13.1.3821	P10.2.Sp.2185_00997	P13.1.3821_03591	100	1	1.4	1		d__Bacteria;p__Firmicutes_A;c__Clostridia;o__Lachnospirales;f__Lachnospiraceae;g__Roseburia;s__Roseburia sp003470905	d__Bacteria;p__Firmicutes_A;c__Clostridia;o__Lachnospirales;f__Lachnospiraceae;g__Acetatifactor;s__Acetatifactor sp003447295
P10.2	P10	P10.2.Sp.2185	P13.1.3821	P10.2.Sp.2185_00996	P13.1.3821_03592	100	1	1.4	1		d__Bacteria;p__Firmicutes_A;c__Clostridia;o__Lachnospirales;f__Lachnospiraceae;g__Roseburia;s__Roseburia sp003470905	d__Bacteria;p__Firmicutes_A;c__Clostridia;o__Lachnospirales;f__Lachnospiraceae;g__Acetatifactor;s__Acetatifactor sp003447295
P10.2	P10	P10.2.Sp.787	P10.1.1268	P10.2.Sp.787_02066	P10.1.1268_01566	100	0.66	0.47	2		d__Bacteria;p__Firmicutes_A;c__Clostridia;o__Oscillospirales;f__Oscillospiraceae;g__CAG-83;s__CAG-83 sp000431575	d__Bacteria;p__Firmicutes_A;c__Clostridia;o__Lachnospirales;f__Anaerotignaceae;g__Anaerotignum;s__Anaerotignum sp000436415
P10.2	P10	P10.2.Sp.2202	P10.1.1268	P10.2.Sp.2202_00118	P10.1.1268_01729	99.502	0.57	0.47	1		d__Bacteria;p__Firmicutes_A;c__Clostridia;o__Oscillospirales;f__Oscillospiraceae;g__CAG-83;s__CAG-83 sp000431575	d__Bacteria;p__Firmicutes_A;c__Clostridia;o__Oscillospirales;f__Acutalibacteraceae;g__CAG-217;s__CAG-217 sp000436335
P10.2	P10	P10.2.Sp.231	P10.1.1979	P10.2.Sp.231_03210	P10.1.1979_01478	99.861	1.9	2.1	2		d__Bacteria;p__Firmicutes_A;c__Clostridia;o__Lachnospirales;f__Lachnospiraceae;g__Blautia_A;s__Blautia_A sp000285855	d__Bacteria;p__Firmicutes_A;c__Clostridia;o__Lachnospirales;f__Lachnospiraceae;g__GCA-900066135;s__GCA-900066135 sp900066135
P10.2	P10	P10.2.Sp.914	P10.1.1979	P10.2.Sp.914_01336	P10.1.1979_01840	100	0.89	0.85	2		d__Bacteria;p__Firmicutes_A;c__Clostridia;o__Lachnospirales;f__Lachnospiraceae;g__Eubacterium_G;s__Eubacterium_G ventriosum	d__Bacteria;p__Firmicutes_A;c__Clostridia;o__Lachnospirales;f__Lachnospiraceae;g__Blautia_A;s__Blautia_A sp000285855
P10.2	P10	P10.2.Sp.337	P10.1.1979	P10.2.Sp.337_01522	P10.1.1979_02342	100	1.8	1.7	2		d__Bacteria;p__Firmicutes_A;c__Clostridia;o__Lachnospirales;f__Lachnospiraceae;g__Blautia_A;s__Blautia_A sp000285855	d__Bacteria;p__Firmicutes_A;c__Clostridia;o__Lachnospirales;f__Lachnospiraceae;g__Coprococcus_A;s__Coprococcus_A catus
P10.2	P10	P10.2.Sp.231	P9.1.1459	P10.2.Sp.231_02724	P9.1.1459_00252	100	0.84	0.94	9		d__Bacteria;p__Firmicutes_A;c__Clostridia;o__Lachnospirales;f__Lachnospiraceae;g__Eubacterium_I;s__Eubacterium_I ramulus_A	d__Bacteria;p__Firmicutes_A;c__Clostridia;o__Lachnospirales;f__Lachnospiraceae;g__GCA-900066135;s__GCA-900066135 sp900066135
P10.2	P10	P10.2.Sp.4109	P2.1.1260	P10.2.Sp.4109_00831	P2.1.1260_00086	99.171	0.024	0.041	3		d__Bacteria;p__Firmicutes_A;c__Clostridia;o__Oscillospirales;f__Ruminococcaceae;g__Gemmiger;s__Gemmiger qucibialis	d__Bacteria;p__Firmicutes_A;c__Clostridia;o__Lachnospirales;f__Anaerotignaceae;g__MGYG-HGUT-01118;s__MGYG-HGUT-01118
P10.2	P10	P10.2.Sp.1069	P7.1.1309	P10.2.Sp.1069_01184	P7.1.1309_00293	100	1.6	2	3		d__Bacteria;p__Firmicutes_A;c__Clostridia;o__Lachnospirales;f__Lachnospiraceae;g__Blautia_A;s__Blautia_A sp900120195	d__Bacteria;p__Firmicutes_A;c__Clostridia;o__Lachnospirales;f__Lachnospiraceae;g__Dorea_A;s__Dorea_A longicatena_B
P10.2	P10	P10.2.Sp.1092	P13.2.1418	P10.2.Sp.1092_00081	P13.2.1418_01347	100	4.3	1.9	2		d__Bacteria;p__Firmicutes_A;c__Clostridia;o__Lachnospirales;f__Lachnospiraceae;g__Faecalicatena;s__Faecalicatena gnavus	d__Bacteria;p__Firmicutes_A;c__Clostridia;o__Lachnospirales;f__Lachnospiraceae;g__Faecalimonas;s__Faecalimonas phoceensis
P10.2	P10	P10.2.Sp.1141	P21.1.1508	P10.2.Sp.1141_01489	P21.1.1508_01124	100	1.4	1.2	1		d__Bacteria;p__Firmicutes_A;c__Clostridia;o__Lachnospirales;f__Lachnospiraceae;g__Acetatifactor;s__Acetatifactor sp900066565	d__Bacteria;p__Firmicutes_A;c__Clostridia;o__Lachnospirales;f__Lachnospiraceae;g__Eisenbergiella;s__Eisenbergiella sp900066775
P10.2	P10	P10.2.Sp.1141	P1.1.1795	P10.2.Sp.1141_02310	P1.1.1795_02373	99.683	0.51	0.58	1		d__Bacteria;p__Firmicutes_A;c__Clostridia;o__Lachnospirales;f__Lachnospiraceae;g__Acetatifactor;s__Acetatifactor sp900066565	d__Bacteria;p__Firmicutes_A;c__Clostridia;o__Lachnospirales;f__Lachnospiraceae;g__CAG-127;s__CAG-127 sp900319515
P10.2	P10	P10.2.Sp.1264	P19.2.2346	P10.2.Sp.1264_03290	P19.2.2346_00842	100	2.1	2.1	6		d__Bacteria;p__Bacteroidota;c__Bacteroidia;o__Bacteroidales;f__Tannerellaceae;g__Parabacteroides;s__Parabacteroides merdae	d__Bacteria;p__Bacteroidota;c__Bacteroidia;o__Bacteroidales;f__Bacteroidaceae;g__Phocaeicola;s__Phocaeicola vulgatus
P10.2	P10	P10.2.Sp.1264	P19.2.2346	P10.2.Sp.1264_03296	P19.2.2346_00848	100	2.1	2.1	3		d__Bacteria;p__Bacteroidota;c__Bacteroidia;o__Bacteroidales;f__Tannerellaceae;g__Parabacteroides;s__Parabacteroides merdae	d__Bacteria;p__Bacteroidota;c__Bacteroidia;o__Bacteroidales;f__Bacteroidaceae;g__Phocaeicola;s__Phocaeicola vulgatus
P10.2	P10	P10.2.Sp.1300	P10.3.1327	P10.2.Sp.1300_01768	P10.3.1327_00005	99.16	2.8	1.2	1		d__Bacteria;p__Firmicutes_A;c__Clostridia;o__Oscillospirales;f__Butyricicoccaceae;g__Agathobaculum;s__Agathobaculum butyriciproducens	d__Bacteria;p__Firmicutes_A;c__Clostridia;o__Oscillospirales;f__Ruminococcaceae;g__Faecalibacterium;s__Faecalibacterium prausnitzii_D
P10.2	P10	P10.2.Sp.1300	P4.4.2361	P10.2.Sp.1300_01975	P4.4.2361_00117	100	1.2	0.55	2		d__Bacteria;p__Firmicutes_A;c__Clostridia;o__Oscillospirales;f__Ruminococcaceae;g__Faecalibacterium;s__Faecalibacterium prausnitzii_D	d__Bacteria;p__Firmicutes_A;c__Clostridia;o__Oscillospirales;f__Oscillospiraceae;g__CAG-103;s__CAG-103 sp000432375
P10.2	P10	P10.2.Sp.1300	P10.3.2852	P10.2.Sp.1300_01976	P10.3.2852_00006	100	0.9	0.71	1		d__Bacteria;p__Firmicutes_A;c__Clostridia;o__Oscillospirales;f__Ruminococcaceae;g__Faecalibacterium;s__Faecalibacterium prausnitzii_D	d__Bacteria;p__Firmicutes_A;c__Clostridia;o__Oscillospirales;f__Oscillospiraceae;g__Lawsonibacter;s__Lawsonibacter sp900549405
P10.2	P10	P10.2.Sp.1300	P4.4.2361	P10.2.Sp.1300_01979	P4.4.2361_00121	100	1.2	0.55	1		d__Bacteria;p__Firmicutes_A;c__Clostridia;o__Oscillospirales;f__Oscillospiraceae;g__CAG-103;s__CAG-103 sp000432375	d__Bacteria;p__Firmicutes_A;c__Clostridia;o__Oscillospirales;f__Ruminococcaceae;g__Faecalibacterium;s__Faecalibacterium prausnitzii_D
P10.2	P10	P10.2.Sp.1309	P1.1.631	P10.2.Sp.1309_02327	P1.1.631_01641	100	0.89	0.73	2		d__Bacteria;p__Firmicutes_A;c__Clostridia;o__Lachnospirales;f__Lachnospiraceae;g__Fusicatenibacter;s__Fusicatenibacter saccharivorans	d__Bacteria;p__Firmicutes_A;c__Clostridia;o__Lachnospirales;f__Lachnospiraceae;g__Dorea;s__Dorea longicatena_B
P10.2	P10	P10.2.Sp.1309	P1.2.1316	P10.2.Sp.1309_02329	P1.2.1316_02233	99.721	1.3	0.84	2		d__Bacteria;p__Firmicutes_A;c__Clostridia;o__Lachnospirales;f__Lachnospiraceae;g__Blautia_A;s__Blautia_A sp900066145	d__Bacteria;p__Firmicutes_A;c__Clostridia;o__Lachnospirales;f__Lachnospiraceae;g__Dorea;s__Dorea longicatena_B
P10.2	P10	P10.2.Sp.1316	P1.2.4037	P10.2.Sp.1316_00049	P1.2.4037_01745	100	0.61	1	1		d__Bacteria;p__Firmicutes_A;c__Clostridia;o__Lachnospirales;f__Lachnospiraceae;g__Blautia_A;s__Blautia_A sp900066145	d__Bacteria;p__Firmicutes_A;c__Clostridia;o__Lachnospirales;f__Lachnospiraceae;g__Copromonas;s__Copromonas sp900066535
P10.2	P10	P10.2.Sp.1316	P12.3.231	P10.2.Sp.1316_00926	P12.3.231_00048	100	1.5	2.1	1		d__Bacteria;p__Firmicutes_A;c__Clostridia;o__Lachnospirales;f__Lachnospiraceae;g__Blautia_A;s__Blautia_A sp900066145	d__Bacteria;p__Firmicutes_A;c__Clostridia;o__Lachnospirales;f__Lachnospiraceae;g__Limivivens;s__Limivivens sp900066135
P10.2	P10	P10.2.Sp.1316	P13.2.1418	P10.2.Sp.1316_01311	P13.2.1418_01040	100	0.94	1.8	1		d__Bacteria;p__Firmicutes_A;c__Clostridia;o__Lachnospirales;f__Lachnospiraceae;g__Blautia_A;s__Blautia_A sp900066145	d__Bacteria;p__Firmicutes_A;c__Clostridia;o__Lachnospirales;f__Lachnospiraceae;g__Faecalimonas;s__Faecalimonas phoceensis
P10.2	P10	P10.2.Sp.1316	P13.2.1418	P10.2.Sp.1316_02528	P13.2.1418_00505	99.806	0.94	1.8	1		d__Bacteria;p__Firmicutes_A;c__Clostridia;o__Lachnospirales;f__Lachnospiraceae;g__Blautia_A;s__Blautia_A sp900066145	d__Bacteria;p__Firmicutes_A;c__Clostridia;o__Lachnospirales;f__Lachnospiraceae;g__Faecalimonas;s__Faecalimonas phoceensis
P10.2	P10	P10.2.Sp.1316	P13.1.3821	P10.2.Sp.1316_03609	P13.1.3821_00341	99.544	1.4	1.7	3		d__Bacteria;p__Firmicutes_A;c__Clostridia;o__Lachnospirales;f__Lachnospiraceae;g__Blautia_A;s__Blautia_A sp900066145	d__Bacteria;p__Firmicutes_A;c__Clostridia;o__Lachnospirales;f__Lachnospiraceae;g__Roseburia;s__Roseburia sp003470905
P10.2	P10	P10.2.Sp.1316	P13.1.3821	P10.2.Sp.1316_03610	P13.1.3821_00342	100	1.4	1.7	4		d__Bacteria;p__Firmicutes_A;c__Clostridia;o__Lachnospirales;f__Lachnospiraceae;g__Blautia_A;s__Blautia_A sp900066145	d__Bacteria;p__Firmicutes_A;c__Clostridia;o__Lachnospirales;f__Lachnospiraceae;g__Roseburia;s__Roseburia sp003470905
P10.2	P10	P10.2.Sp.1316	P13.1.3821	P10.2.Sp.1316_03611	P13.1.3821_00343	99.782	1.4	1.7	4		d__Bacteria;p__Firmicutes_A;c__Clostridia;o__Lachnospirales;f__Lachnospiraceae;g__Blautia_A;s__Blautia_A sp900066145	d__Bacteria;p__Firmicutes_A;c__Clostridia;o__Lachnospirales;f__Lachnospiraceae;g__Roseburia;s__Roseburia sp003470905
P10.2	P10	P10.2.Sp.1316	P13.1.3821	P10.2.Sp.1316_03612	P13.1.3821_00344	100	1.4	1.7	4		d__Bacteria;p__Firmicutes_A;c__Clostridia;o__Lachnospirales;f__Lachnospiraceae;g__Blautia_A;s__Blautia_A sp900066145	d__Bacteria;p__Firmicutes_A;c__Clostridia;o__Lachnospirales;f__Lachnospiraceae;g__Roseburia;s__Roseburia sp003470905
P10.2	P10	P10.2.Sp.1316	P10.3.621	P10.2.Sp.1316_03975	P10.3.621_02398	98.855	1.5	2.1	1		d__Bacteria;p__Firmicutes_A;c__Clostridia;o__Lachnospirales;f__Lachnospiraceae;g__Blautia_A;s__Blautia_A sp900066145	d__Bacteria;p__Firmicutes_A;c__Clostridia;o__Lachnospirales;f__Lachnospiraceae;g__UMGS1375;s__UMGS1375 sp900066615
P10.2	P10	P10.2.Sp.1316	P10.3.621	P10.2.Sp.1316_04385	P10.3.621_02398	99.109	1.5	2.1	1		d__Bacteria;p__Firmicutes_A;c__Clostridia;o__Lachnospirales;f__Lachnospiraceae;g__Blautia_A;s__Blautia_A sp900066145	d__Bacteria;p__Firmicutes_A;c__Clostridia;o__Lachnospirales;f__Lachnospiraceae;g__UMGS1375;s__UMGS1375 sp900066615
P10.2	P10	P10.2.Sp.1316	P10.3.621	P10.2.Sp.1316_04386	P10.3.621_02399	99.869	1.5	2.1	1		d__Bacteria;p__Firmicutes_A;c__Clostridia;o__Lachnospirales;f__Lachnospiraceae;g__UMGS1375;s__UMGS1375 sp900066615	d__Bacteria;p__Firmicutes_A;c__Clostridia;o__Lachnospirales;f__Lachnospiraceae;g__Blautia_A;s__Blautia_A sp900066145
P10.2	P10	P10.2.Sp.1326	P1.1.631	P10.2.Sp.1326_00799	P1.1.631_01489	99.565	1.5	1.5	4		d__Bacteria;p__Firmicutes_A;c__Clostridia;o__Lachnospirales;f__Lachnospiraceae;g__Fusicatenibacter;s__Fusicatenibacter saccharivorans	d__Bacteria;p__Firmicutes_A;c__Clostridia;o__Lachnospirales;f__Lachnospiraceae;g__Blautia_A;s__Blautia_A wexlerae
P10.2	P10	P10.2.Sp.1326	P1.1.3811	P10.2.Sp.1326_01474	P1.1.3811_01786	100	0.64	0.86	2		d__Bacteria;p__Firmicutes_A;c__Clostridia;o__Lachnospirales;f__Lachnospiraceae;g__Blautia_A;s__Blautia_A wexlerae	d__Bacteria;p__Firmicutes_A;c__Clostridia;o__Lachnospirales;f__Lachnospiraceae;g__Agathobacter;s__Agathobacter rectalis
P10.2	P10	P10.2.Sp.1326	P16.3.4617	P10.2.Sp.1326_01493	P16.3.4617_01524	100	0.35	0.5	2		d__Bacteria;p__Firmicutes_A;c__Clostridia;o__Lachnospirales;f__Lachnospiraceae;g__Blautia_A;s__Blautia_A wexlerae	d__Bacteria;p__Firmicutes;c__Bacilli;o__Erysipelotrichales;f__Erysipelotrichaceae;g__NSJ-61;s__NSJ-61 sp003433845
P10.2	P10	P10.2.Sp.1326	P12.3.3895	P10.2.Sp.1326_02888	P12.3.3895_00049	99.776	2.1	1.8	5		d__Bacteria;p__Firmicutes_A;c__Clostridia;o__Lachnospirales;f__Lachnospiraceae;g__Choladousia;s__Choladousia sp902363135	d__Bacteria;p__Firmicutes_A;c__Clostridia;o__Lachnospirales;f__Lachnospiraceae;g__Blautia_A;s__Blautia_A wexlerae
P10.2	P10	P10.2.Sp.1326	P12.3.3895	P10.2.Sp.1326_02919	P12.3.3895_00049	99.776	2.1	1.8	5		d__Bacteria;p__Firmicutes_A;c__Clostridia;o__Lachnospirales;f__Lachnospiraceae;g__Choladousia;s__Choladousia sp902363135	d__Bacteria;p__Firmicutes_A;c__Clostridia;o__Lachnospirales;f__Lachnospiraceae;g__Blautia_A;s__Blautia_A wexlerae
P10.2	P10	P10.2.Sp.1327	P16.2.3916	P10.2.Sp.1327_00431	P16.2.3916_00575	100	1.4	1.5	2		d__Bacteria;p__Firmicutes_A;c__Clostridia;o__Oscillospirales;f__Butyricicoccaceae;g__Agathobaculum;s__Agathobaculum butyriciproducens	d__Bacteria;p__Firmicutes_A;c__Clostridia;o__Lachnospirales;f__Lachnospiraceae;g__Choladocola;s__Choladocola sp003480725
P10.2	P10	P10.2.Sp.1327	P12.3.1375	P10.2.Sp.1327_02316	P12.3.1375_02199	100	0.68	0.67	1		d__Bacteria;p__Firmicutes_A;c__Clostridia;o__Lachnospirales;f__Lachnospiraceae;g__KLE1615;s__KLE1615 sp900066985	d__Bacteria;p__Firmicutes_A;c__Clostridia;o__Oscillospirales;f__Butyricicoccaceae;g__Agathobaculum;s__Agathobaculum butyriciproducens
P10.2	P10	P10.2.Sp.1327	P10.3.2948	P10.2.Sp.1327_03234	P10.3.2948_01692	99.834	0.31	0.49	2		d__Bacteria;p__Firmicutes_A;c__Clostridia;o__Oscillospirales;f__Butyricicoccaceae;g__Agathobaculum;s__Agathobaculum butyriciproducens	d__Bacteria;p__Firmicutes_A;c__Clostridia;o__Oscillospirales;f__Oscillospiraceae;g__Faecousia;s__Faecousia sp900549705
P10.2	P10	P10.2.Sp.1375	P1.1.631	P10.2.Sp.1375_02958	P1.1.631_02587	99.876	1.2	2	4		d__Bacteria;p__Firmicutes_A;c__Clostridia;o__Lachnospirales;f__Lachnospiraceae;g__KLE1615;s__KLE1615 sp900066985	d__Bacteria;p__Firmicutes_A;c__Clostridia;o__Lachnospirales;f__Lachnospiraceae;g__Fusicatenibacter;s__Fusicatenibacter saccharivorans
P10.2	P10	P10.2.Sp.1375	P10.3.3913	P10.2.Sp.1375_03021	P10.3.3913_00485	99.856	0.89	2	2		d__Bacteria;p__Firmicutes_A;c__Clostridia;o__Lachnospirales;f__Lachnospiraceae;g__KLE1615;s__KLE1615 sp900066985	d__Bacteria;p__Firmicutes_A;c__Clostridia;o__Lachnospirales;f__Lachnospiraceae;g__Choladocola;s__Choladocola sp003481535
P10.2	P10	P10.2.Sp.1375	P11.1.3940	P10.2.Sp.1375_03274	P11.1.3940_00565	99.869	0.32	0.83	9		d__Bacteria;p__Firmicutes_A;c__Clostridia;o__Lachnospirales;f__Lachnospiraceae;g__KLE1615;s__KLE1615 sp900066985	d__Bacteria;p__Firmicutes_A;c__Clostridia;o__Lachnospirales;f__Lachnospiraceae;g__Mediterraneibacter_A;s__Mediterraneibacter_A butyricigenes
P10.2	P10	P10.2.Sp.1375	P20.2.2188	P10.2.Sp.1375_04779	P20.2.2188_00362	99.138	0.54	1.3	3		d__Bacteria;p__Firmicutes_A;c__Clostridia;o__Lachnospirales;f__Lachnospiraceae;g__KLE1615;s__KLE1615 sp900066985	d__Bacteria;p__Firmicutes_A;c__Clostridia;o__Lachnospirales;f__Lachnospiraceae;g__Bariatricus;s__Bariatricus comes
P10.2	P10	P10.2.Sp.1375	P20.2.2188	P10.2.Sp.1375_04846	P20.2.2188_00362	99.138	0.54	1.3	3		d__Bacteria;p__Firmicutes_A;c__Clostridia;o__Lachnospirales;f__Lachnospiraceae;g__KLE1615;s__KLE1615 sp900066985	d__Bacteria;p__Firmicutes_A;c__Clostridia;o__Lachnospirales;f__Lachnospiraceae;g__Bariatricus;s__Bariatricus comes
P10.2	P10	P10.2.Sp.1375	P10.3.337	P10.2.Sp.1375_05694	P10.3.337_02455	100	0.69	1.4	1		d__Bacteria;p__Firmicutes_A;c__Clostridia;o__Lachnospirales;f__Lachnospiraceae;g__KLE1615;s__KLE1615 sp900066985	d__Bacteria;p__Firmicutes_A;c__Clostridia;o__Lachnospirales;f__Lachnospiraceae;g__Coprococcus_A;s__Coprococcus_A catus
P10.2	P10	P10.2.Sp.1375	P10.3.337	P10.2.Sp.1375_05695	P10.3.337_02456	100	0.69	1.4	1		d__Bacteria;p__Firmicutes_A;c__Clostridia;o__Lachnospirales;f__Lachnospiraceae;g__KLE1615;s__KLE1615 sp900066985	d__Bacteria;p__Firmicutes_A;c__Clostridia;o__Lachnospirales;f__Lachnospiraceae;g__Coprococcus_A;s__Coprococcus_A catus
P10.2	P10	P10.2.Sp.1375	P1.1.631	P10.2.Sp.1375_05714	P1.1.631_02587	100	1.2	2	4		d__Bacteria;p__Firmicutes_A;c__Clostridia;o__Lachnospirales;f__Lachnospiraceae;g__KLE1615;s__KLE1615 sp900066985	d__Bacteria;p__Firmicutes_A;c__Clostridia;o__Lachnospirales;f__Lachnospiraceae;g__Fusicatenibacter;s__Fusicatenibacter saccharivorans
P10.2	P10	P10.2.Sp.1459	P1.1.1795	P10.2.Sp.1459_00755	P1.1.1795_01726	100	0.73	0.75	2		d__Bacteria;p__Firmicutes_A;c__Clostridia;o__Lachnospirales;f__Lachnospiraceae;g__CAG-127;s__CAG-127 sp900319515	d__Bacteria;p__Firmicutes_A;c__Clostridia;o__Lachnospirales;f__Lachnospiraceae;g__Eubacterium_I;s__Eubacterium_I ramulus_A
P10.2	P10	P10.2.Sp.1459	P1.1.1795	P10.2.Sp.1459_03097	P1.1.1795_01726	100	0.73	0.75	2		d__Bacteria;p__Firmicutes_A;c__Clostridia;o__Lachnospirales;f__Lachnospiraceae;g__CAG-127;s__CAG-127 sp900319515	d__Bacteria;p__Firmicutes_A;c__Clostridia;o__Lachnospirales;f__Lachnospiraceae;g__Eubacterium_I;s__Eubacterium_I ramulus_A
P10.2	P10	P10.2.Sp.1508	P1.1.631	P10.2.Sp.1508_01314	P1.1.631_02594	100	2.2	1.6	7		d__Bacteria;p__Firmicutes_A;c__Clostridia;o__Lachnospirales;f__Lachnospiraceae;g__Eisenbergiella;s__Eisenbergiella sp900066775	d__Bacteria;p__Firmicutes_A;c__Clostridia;o__Lachnospirales;f__Lachnospiraceae;g__Fusicatenibacter;s__Fusicatenibacter saccharivorans
P10.2	P10	P10.2.Sp.1508	P1.1.631	P10.2.Sp.1508_01753	P1.1.631_02482	100	2.2	1.6	2		d__Bacteria;p__Firmicutes_A;c__Clostridia;o__Lachnospirales;f__Lachnospiraceae;g__Eisenbergiella;s__Eisenbergiella sp900066775	d__Bacteria;p__Firmicutes_A;c__Clostridia;o__Lachnospirales;f__Lachnospiraceae;g__Fusicatenibacter;s__Fusicatenibacter saccharivorans
P10.2	P10	P10.2.Sp.1508	P1.1.1795	P10.2.Sp.1508_01937	P1.1.1795_01549	99.353	0.82	0.75	1		d__Bacteria;p__Firmicutes_A;c__Clostridia;o__Lachnospirales;f__Lachnospiraceae;g__Eisenbergiella;s__Eisenbergiella sp900066775	d__Bacteria;p__Firmicutes_A;c__Clostridia;o__Lachnospirales;f__Lachnospiraceae;g__CAG-127;s__CAG-127 sp900319515
P10.2	P10	P10.2.Sp.1508	P14.1.4033	P10.2.Sp.1508_02529	P14.1.4033_02164	100	1.4	1.1	4		d__Bacteria;p__Firmicutes_A;c__Clostridia;o__Lachnospirales;f__Lachnospiraceae;g__Eisenbergiella;s__Eisenbergiella sp900066775	d__Bacteria;p__Firmicutes_A;c__Clostridia;o__Lachnospirales;f__Lachnospiraceae;g__UBA3402;s__UBA3402 sp003478355
P10.2	P10	P10.2.Sp.1508	P10.3.3913	P10.2.Sp.1508_02586	P10.3.3913_02588	99.718	2.5	2.4	4		d__Bacteria;p__Firmicutes_A;c__Clostridia;o__Lachnospirales;f__Lachnospiraceae;g__Eisenbergiella;s__Eisenbergiella sp900066775	d__Bacteria;p__Firmicutes_A;c__Clostridia;o__Lachnospirales;f__Lachnospiraceae;g__Choladocola;s__Choladocola sp003481535
P10.2	P10	P10.2.Sp.1549	P1.2.1316	P10.2.Sp.1549_02013	P1.2.1316_04116	98.652	0.82	0.75	1		d__Bacteria;p__Firmicutes_A;c__Clostridia;o__Lachnospirales;f__Lachnospiraceae;g__Clostridium_M;s__Clostridium_M sp001517625	d__Bacteria;p__Firmicutes_A;c__Clostridia;o__Lachnospirales;f__Lachnospiraceae;g__Blautia_A;s__Blautia_A sp900066145
P10.2	P10	P10.2.Sp.1584	P10.3.2948	P10.2.Sp.1584_00939	P10.3.2948_02342	97.77	0.15	0.14	1		d__Bacteria;p__Firmicutes_A;c__Clostridia;o__Lachnospirales;f__Lachnospiraceae;g__CAG-81;s__CAG-81 sp900066785	d__Bacteria;p__Firmicutes_A;c__Clostridia;o__Oscillospirales;f__Oscillospiraceae;g__Faecousia;s__Faecousia sp900549705
P10.2	P10	P10.2.Sp.1606	P9.3.2271	P10.2.Sp.1606_00174	P9.3.2271_00072	99.317	0.98	1.1	8		d__Bacteria;p__Firmicutes_A;c__Clostridia;o__Lachnospirales;f__Lachnospiraceae;g__Agathobacter;s__Agathobacter faecis	d__Bacteria;p__Firmicutes_A;c__Clostridia;o__Lachnospirales;f__Lachnospiraceae;g__Anaerostipes;s__Anaerostipes hadrus
P10.2	P10	P10.2.Sp.1606	P9.3.2271	P10.2.Sp.1606_00175	P9.3.2271_00071	99.747	0.98	1.1	6		d__Bacteria;p__Firmicutes_A;c__Clostridia;o__Lachnospirales;f__Lachnospiraceae;g__Agathobacter;s__Agathobacter faecis	d__Bacteria;p__Firmicutes_A;c__Clostridia;o__Lachnospirales;f__Lachnospiraceae;g__Anaerostipes;s__Anaerostipes hadrus
P10.2	P10	P10.2.Sp.1606	P9.3.2271	P10.2.Sp.1606_00176	P9.3.2271_00070	99.213	0.98	1.1	13		d__Bacteria;p__Firmicutes_A;c__Clostridia;o__Lachnospirales;f__Lachnospiraceae;g__Agathobacter;s__Agathobacter faecis	d__Bacteria;p__Firmicutes_A;c__Clostridia;o__Lachnospirales;f__Lachnospiraceae;g__Anaerostipes;s__Anaerostipes hadrus
P10.2	P10	P10.2.Sp.1606	P1.2.1316	P10.2.Sp.1606_01588	P1.2.1316_02174	100	2.2	2	7		d__Bacteria;p__Firmicutes_A;c__Clostridia;o__Lachnospirales;f__Lachnospiraceae;g__Agathobacter;s__Agathobacter faecis	d__Bacteria;p__Firmicutes_A;c__Clostridia;o__Lachnospirales;f__Lachnospiraceae;g__Blautia_A;s__Blautia_A sp900066145
P10.2	P10	P10.2.Sp.1606	P10.3.621	P10.2.Sp.1606_01837	P10.3.621_00281	98.894	0.7	0.95	6		d__Bacteria;p__Firmicutes_A;c__Clostridia;o__Lachnospirales;f__Lachnospiraceae;g__Agathobacter;s__Agathobacter faecis	d__Bacteria;p__Firmicutes_A;c__Clostridia;o__Lachnospirales;f__Lachnospiraceae;g__UMGS1375;s__UMGS1375 sp900066615
P10.2	P10	P10.2.Sp.1606	P17.1.3049	P10.2.Sp.1606_02073	P17.1.3049_00207	100	0.24	0.46	7		d__Bacteria;p__Firmicutes_A;c__Clostridia;o__Lachnospirales;f__Lachnospiraceae;g__Agathobacter;s__Agathobacter faecis	d__Bacteria;p__Firmicutes_A;c__Clostridia;o__Oscillospirales;f__Butyricicoccaceae;g__Agathobaculum;s__Agathobaculum sp003481705
P10.2	P10	P10.2.Sp.1606	P17.1.3049	P10.2.Sp.1606_02074	P17.1.3049_00206	100	0.24	0.46	2		d__Bacteria;p__Firmicutes_A;c__Clostridia;o__Lachnospirales;f__Lachnospiraceae;g__Agathobacter;s__Agathobacter faecis	d__Bacteria;p__Firmicutes_A;c__Clostridia;o__Oscillospirales;f__Butyricicoccaceae;g__Agathobaculum;s__Agathobaculum sp003481705
P10.2	P10	P10.2.Sp.1606	P17.1.3049	P10.2.Sp.1606_02076	P17.1.3049_00204	100	0.24	0.46	10		d__Bacteria;p__Firmicutes_A;c__Clostridia;o__Lachnospirales;f__Lachnospiraceae;g__Agathobacter;s__Agathobacter faecis	d__Bacteria;p__Firmicutes_A;c__Clostridia;o__Oscillospirales;f__Butyricicoccaceae;g__Agathobaculum;s__Agathobaculum sp003481705
P10.2	P10	P10.2.Sp.1606	P14.2.1862	P10.2.Sp.1606_02978	P14.2.1862_03712	100	2.3	2.6	1		d__Bacteria;p__Firmicutes_A;c__Clostridia;o__Lachnospirales;f__Lachnospiraceae;g__Roseburia;s__Roseburia inulinivorans	d__Bacteria;p__Firmicutes_A;c__Clostridia;o__Lachnospirales;f__Lachnospiraceae;g__Agathobacter;s__Agathobacter faecis
P10.2	P10	P10.2.Sp.1606	P14.2.1862	P10.2.Sp.1606_03054	P14.2.1862_03712	100	2.3	2.6	1		d__Bacteria;p__Firmicutes_A;c__Clostridia;o__Lachnospirales;f__Lachnospiraceae;g__Roseburia;s__Roseburia inulinivorans	d__Bacteria;p__Firmicutes_A;c__Clostridia;o__Lachnospirales;f__Lachnospiraceae;g__Agathobacter;s__Agathobacter faecis
P10.2	P10	P10.2.Sp.1606	P14.2.1862	P10.2.Sp.1606_03059	P14.2.1862_03707	100	2.3	2.6	1		d__Bacteria;p__Firmicutes_A;c__Clostridia;o__Lachnospirales;f__Lachnospiraceae;g__Agathobacter;s__Agathobacter faecis	d__Bacteria;p__Firmicutes_A;c__Clostridia;o__Lachnospirales;f__Lachnospiraceae;g__Roseburia;s__Roseburia inulinivorans
P10.2	P10	P10.2.Sp.1606	P17.1.1141	P10.2.Sp.1606_03063	P17.1.1141_02320	99.111	1.7	1.9	2		d__Bacteria;p__Firmicutes_A;c__Clostridia;o__Lachnospirales;f__Lachnospiraceae;g__Acetatifactor;s__Acetatifactor sp900066565	d__Bacteria;p__Firmicutes_A;c__Clostridia;o__Lachnospirales;f__Lachnospiraceae;g__Agathobacter;s__Agathobacter faecis
P10.2	P10	P10.2.Sp.1606	P9.3.2271	P10.2.Sp.1606_03085	P9.3.2271_00072	99.317	0.98	1.1	8		d__Bacteria;p__Firmicutes_A;c__Clostridia;o__Lachnospirales;f__Lachnospiraceae;g__Agathobacter;s__Agathobacter faecis	d__Bacteria;p__Firmicutes_A;c__Clostridia;o__Lachnospirales;f__Lachnospiraceae;g__Anaerostipes;s__Anaerostipes hadrus
P10.2	P10	P10.2.Sp.1606	P9.3.2271	P10.2.Sp.1606_03086	P9.3.2271_00071	99.747	0.98	1.1	6		d__Bacteria;p__Firmicutes_A;c__Clostridia;o__Lachnospirales;f__Lachnospiraceae;g__Agathobacter;s__Agathobacter faecis	d__Bacteria;p__Firmicutes_A;c__Clostridia;o__Lachnospirales;f__Lachnospiraceae;g__Anaerostipes;s__Anaerostipes hadrus
P10.2	P10	P10.2.Sp.1606	P9.3.2271	P10.2.Sp.1606_03087	P9.3.2271_00070	99.213	0.98	1.1	13		d__Bacteria;p__Firmicutes_A;c__Clostridia;o__Lachnospirales;f__Lachnospiraceae;g__Agathobacter;s__Agathobacter faecis	d__Bacteria;p__Firmicutes_A;c__Clostridia;o__Lachnospirales;f__Lachnospiraceae;g__Anaerostipes;s__Anaerostipes hadrus
P10.2	P10	P10.2.Sp.1606	P10.3.3913	P10.2.Sp.1606_03247	P10.3.3913_02992	98.673	1.1	1.5	2		d__Bacteria;p__Firmicutes_A;c__Clostridia;o__Lachnospirales;f__Lachnospiraceae;g__Agathobacter;s__Agathobacter faecis	d__Bacteria;p__Firmicutes_A;c__Clostridia;o__Lachnospirales;f__Lachnospiraceae;g__Choladocola;s__Choladocola sp003481535
P10.2	P10	P10.2.Sp.1723	P11.3.1728	P10.2.Sp.1723_01487	P11.3.1728_01590	98.521	0.22	0.17	1		d__Bacteria;p__Firmicutes_A;c__Clostridia;o__Oscillospirales;f__Oscillospiraceae;g__Flavonifractor;s__Flavonifractor plautii	d__Bacteria;p__Firmicutes_A;c__Clostridia;o__Christensenellales;f__CAG-138;g__PeH17;s__PeH17 sp000435055
P10.2	P10	P10.2.Sp.1817	P1.1.631	P10.2.Sp.1817_01312	P1.1.631_02587	100	2.7	2.1	4		d__Bacteria;p__Firmicutes_A;c__Clostridia;o__Lachnospirales;f__Lachnospiraceae;g__Fusicatenibacter;s__Fusicatenibacter saccharivorans	d__Bacteria;p__Firmicutes_A;c__Clostridia;o__Lachnospirales;f__Lachnospiraceae;g__CAG-81;s__CAG-81 sp900066535
P10.2	P10	P10.2.Sp.1817	P1.1.631	P10.2.Sp.1817_01441	P1.1.631_02594	100	2.7	2.1	7		d__Bacteria;p__Firmicutes_A;c__Clostridia;o__Lachnospirales;f__Lachnospiraceae;g__Fusicatenibacter;s__Fusicatenibacter saccharivorans	d__Bacteria;p__Firmicutes_A;c__Clostridia;o__Lachnospirales;f__Lachnospiraceae;g__CAG-81;s__CAG-81 sp900066535
P10.2	P10	P10.2.Sp.1862	P20.2.2188	P10.2.Sp.1862_01012	P20.2.2188_02526	100	1.8	2.6	1		d__Bacteria;p__Firmicutes_A;c__Clostridia;o__Lachnospirales;f__Lachnospiraceae;g__Roseburia;s__Roseburia inulinivorans	d__Bacteria;p__Firmicutes_A;c__Clostridia;o__Lachnospirales;f__Lachnospiraceae;g__Bariatricus;s__Bariatricus comes
P10.2	P10	P10.2.Sp.1862	P10.3.3913	P10.2.Sp.1862_02242	P10.3.3913_02592	99.619	1.1	1.5	2		d__Bacteria;p__Firmicutes_A;c__Clostridia;o__Lachnospirales;f__Lachnospiraceae;g__Roseburia;s__Roseburia inulinivorans	d__Bacteria;p__Firmicutes_A;c__Clostridia;o__Lachnospirales;f__Lachnospiraceae;g__Choladocola;s__Choladocola sp003481535
P10.2	P10	P10.2.Sp.1862	P10.3.2852	P10.2.Sp.1862_03308	P10.3.2852_00992	100	0.33	0.37	3		d__Bacteria;p__Firmicutes_A;c__Clostridia;o__Lachnospirales;f__Lachnospiraceae;g__Roseburia;s__Roseburia inulinivorans	d__Bacteria;p__Firmicutes_A;c__Clostridia;o__Oscillospirales;f__Oscillospiraceae;g__Lawsonibacter;s__Lawsonibacter sp900549405
P10.2	P10	P10.2.Sp.1862	P10.3.2852	P10.2.Sp.1862_03313	P10.3.2852_00987	100	0.33	0.37	6		d__Bacteria;p__Firmicutes_A;c__Clostridia;o__Lachnospirales;f__Lachnospiraceae;g__Roseburia;s__Roseburia inulinivorans	d__Bacteria;p__Firmicutes_A;c__Clostridia;o__Oscillospirales;f__Oscillospiraceae;g__Lawsonibacter;s__Lawsonibacter sp900549405
P10.2	P10	P10.2.Sp.1951	P1.1.631	P10.2.Sp.1951_00988	P1.1.631_01221	100	0.78	0.66	1		d__Bacteria;p__Firmicutes_A;c__Clostridia;o__Lachnospirales;f__Lachnospiraceae;g__Clostridium_Q;s__Clostridium_Q sp000435655	d__Bacteria;p__Firmicutes_A;c__Clostridia;o__Lachnospirales;f__Lachnospiraceae;g__Fusicatenibacter;s__Fusicatenibacter saccharivorans
P10.2	P10	P10.2.Sp.1982	P10.3.621	P10.2.Sp.1982_02423	P10.3.621_00081	100	1.8	1.4	4		d__Bacteria;p__Firmicutes_A;c__Clostridia;o__Lachnospirales;f__Lachnospiraceae;g__Clostridium_Q;s__Clostridium_Q sp003024715	d__Bacteria;p__Firmicutes_A;c__Clostridia;o__Lachnospirales;f__Lachnospiraceae;g__UMGS1375;s__UMGS1375 sp900066615
P10.2	P10	P10.2.Sp.1982	P10.3.3913	P10.2.Sp.1982_02580	P10.3.3913_00485	100	3.9	2.4	2		d__Bacteria;p__Firmicutes_A;c__Clostridia;o__Lachnospirales;f__Lachnospiraceae;g__Clostridium_Q;s__Clostridium_Q sp003024715	d__Bacteria;p__Firmicutes_A;c__Clostridia;o__Lachnospirales;f__Lachnospiraceae;g__Choladocola;s__Choladocola sp003481535
P10.2	P10	P10.2.Sp.1982	P10.3.3913	P10.2.Sp.1982_02588	P10.3.3913_00476	99.891	3.9	2.4	1		d__Bacteria;p__Firmicutes_A;c__Clostridia;o__Lachnospirales;f__Lachnospiraceae;g__Clostridium_Q;s__Clostridium_Q sp003024715	d__Bacteria;p__Firmicutes_A;c__Clostridia;o__Lachnospirales;f__Lachnospiraceae;g__Choladocola;s__Choladocola sp003481535
P10.2	P10	P10.2.Sp.1982	P8.1.1606	P10.2.Sp.1982_02847	P8.1.1606_02289	100	1.4	1.3	4		d__Bacteria;p__Firmicutes_A;c__Clostridia;o__Lachnospirales;f__Lachnospiraceae;g__Clostridium_Q;s__Clostridium_Q sp003024715	d__Bacteria;p__Firmicutes_A;c__Clostridia;o__Lachnospirales;f__Lachnospiraceae;g__Agathobacter;s__Agathobacter faecis
P10.2	P10	P10.2.Sp.1982	P11.4.380	P10.2.Sp.1982_02921	P11.4.380_01237	100	1.2	1	9		d__Bacteria;p__Firmicutes_A;c__Clostridia;o__Lachnospirales;f__Lachnospiraceae;g__Clostridium_Q;s__Clostridium_Q sp003024715	d__Bacteria;p__Firmicutes_A;c__Clostridia;o__Lachnospirales;f__Lachnospiraceae;g__Mediterraneibacter;s__Mediterraneibacter faecis
P10.2	P10	P10.2.Sp.1982	P12.3.3895	P10.2.Sp.1982_02922	P12.3.3895_00998	99.526	1.3	1.3	7		d__Bacteria;p__Firmicutes_A;c__Clostridia;o__Lachnospirales;f__Lachnospiraceae;g__Clostridium_Q;s__Clostridium_Q sp003024715	d__Bacteria;p__Firmicutes_A;c__Clostridia;o__Lachnospirales;f__Lachnospiraceae;g__Choladousia;s__Choladousia sp902363135
P10.2	P10	P10.2.Sp.1982	P10.3.621	P10.2.Sp.1982_02923	P10.3.621_00280	99.111	1.8	1.4	2		d__Bacteria;p__Firmicutes_A;c__Clostridia;o__Lachnospirales;f__Lachnospiraceae;g__Clostridium_Q;s__Clostridium_Q sp003024715	d__Bacteria;p__Firmicutes_A;c__Clostridia;o__Lachnospirales;f__Lachnospiraceae;g__UMGS1375;s__UMGS1375 sp900066615
P10.2	P10	P10.2.Sp.2020	P10.3.621	P10.2.Sp.2020_01681	P10.3.621_00284	99.742	1.7	1.7	2		d__Bacteria;p__Firmicutes_A;c__Clostridia;o__Lachnospirales;f__Lachnospiraceae;g__UMGS1375;s__UMGS1375 sp900066615	d__Bacteria;p__Firmicutes_A;c__Clostridia;o__Lachnospirales;f__Lachnospiraceae;g__Blautia_A;s__Blautia_A sp900066165
P10.2	P10	P10.2.Sp.2043	P8.2.2056	P10.2.Sp.2043_00147	P8.2.2056_00923	100	1.2	1.4	3		d__Bacteria;p__Firmicutes_A;c__Clostridia;o__Lachnospirales;f__Lachnospiraceae;g__Enterocloster;s__Enterocloster sp000431375	d__Bacteria;p__Firmicutes_A;c__Clostridia;o__Lachnospirales;f__Lachnospiraceae;g__Blautia_A;s__Blautia_A obeum
P10.2	P10	P10.2.Sp.2043	P8.1.1606	P10.2.Sp.2043_00913	P8.1.1606_00470	100	0.8	1	6		d__Bacteria;p__Firmicutes_A;c__Clostridia;o__Lachnospirales;f__Lachnospiraceae;g__Blautia_A;s__Blautia_A obeum	d__Bacteria;p__Firmicutes_A;c__Clostridia;o__Lachnospirales;f__Lachnospiraceae;g__Agathobacter;s__Agathobacter faecis
P10.2	P10	P10.2.Sp.2043	P11.1.3940	P10.2.Sp.2043_00921	P11.1.3940_01601	99.948	2	2.2	5		d__Bacteria;p__Firmicutes_A;c__Clostridia;o__Lachnospirales;f__Lachnospiraceae;g__Mediterraneibacter_A;s__Mediterraneibacter_A butyricigenes	d__Bacteria;p__Firmicutes_A;c__Clostridia;o__Lachnospirales;f__Lachnospiraceae;g__Blautia_A;s__Blautia_A obeum
P10.2	P10	P10.2.Sp.2043	P12.3.3895	P10.2.Sp.2043_01106	P12.3.3895_00514	99.839	1.8	1.8	2		d__Bacteria;p__Firmicutes_A;c__Clostridia;o__Lachnospirales;f__Lachnospiraceae;g__Blautia_A;s__Blautia_A obeum	d__Bacteria;p__Firmicutes_A;c__Clostridia;o__Lachnospirales;f__Lachnospiraceae;g__Choladousia;s__Choladousia sp902363135
P10.2	P10	P10.2.Sp.2043	P12.3.3895	P10.2.Sp.2043_01111	P12.3.3895_00519	99.638	1.8	1.8	5		d__Bacteria;p__Firmicutes_A;c__Clostridia;o__Lachnospirales;f__Lachnospiraceae;g__Blautia_A;s__Blautia_A obeum	d__Bacteria;p__Firmicutes_A;c__Clostridia;o__Lachnospirales;f__Lachnospiraceae;g__Choladousia;s__Choladousia sp902363135
P10.2	P10	P10.2.Sp.2043	P12.3.3895	P10.2.Sp.2043_01114	P12.3.3895_00522	99.879	1.8	1.8	5		d__Bacteria;p__Firmicutes_A;c__Clostridia;o__Lachnospirales;f__Lachnospiraceae;g__Choladousia;s__Choladousia sp902363135	d__Bacteria;p__Firmicutes_A;c__Clostridia;o__Lachnospirales;f__Lachnospiraceae;g__Blautia_A;s__Blautia_A obeum
P10.2	P10	P10.2.Sp.2043	P12.3.231	P10.2.Sp.2043_03276	P12.3.231_00776	99.464	1.4	1.7	1		d__Bacteria;p__Firmicutes_A;c__Clostridia;o__Lachnospirales;f__Lachnospiraceae;g__Blautia_A;s__Blautia_A obeum	d__Bacteria;p__Firmicutes_A;c__Clostridia;o__Lachnospirales;f__Lachnospiraceae;g__Limivivens;s__Limivivens sp900066135
P10.2	P10	P10.2.Sp.2043	P1.1.631	P10.2.Sp.2043_03278	P1.1.631_00123	100	1.5	1.5	7		d__Bacteria;p__Firmicutes_A;c__Clostridia;o__Lachnospirales;f__Lachnospiraceae;g__Blautia_A;s__Blautia_A obeum	d__Bacteria;p__Firmicutes_A;c__Clostridia;o__Lachnospirales;f__Lachnospiraceae;g__Fusicatenibacter;s__Fusicatenibacter saccharivorans
P10.2	P10	P10.2.Sp.2043	P1.1.631	P10.2.Sp.2043_03279	P1.1.631_00124	99.681	1.5	1.5	1		d__Bacteria;p__Firmicutes_A;c__Clostridia;o__Lachnospirales;f__Lachnospiraceae;g__Fusicatenibacter;s__Fusicatenibacter saccharivorans	d__Bacteria;p__Firmicutes_A;c__Clostridia;o__Lachnospirales;f__Lachnospiraceae;g__Blautia_A;s__Blautia_A obeum
P10.2	P10	P10.2.Sp.2077	P2.1.1260	P10.2.Sp.2077_01022	P2.1.1260_00943	99.308	1.3	1.5	6		d__Bacteria;p__Firmicutes_A;c__Clostridia;o__Oscillospirales;f__Ruminococcaceae;g__Gemmiger;s__Gemmiger qucibialis	d__Bacteria;p__Firmicutes_A;c__Clostridia;o__Oscillospirales;f__Ruminococcaceae;g__Faecalibacterium;s__Faecalibacterium prausnitzii_C
P10.2	P10	P10.2.Sp.2077	P10.3.1327	P10.2.Sp.2077_03573	P10.3.1327_00931	100	1.2	1.2	2		d__Bacteria;p__Firmicutes_A;c__Clostridia;o__Oscillospirales;f__Ruminococcaceae;g__Faecalibacterium;s__Faecalibacterium prausnitzii_C	d__Bacteria;p__Firmicutes_A;c__Clostridia;o__Oscillospirales;f__Butyricicoccaceae;g__Agathobaculum;s__Agathobaculum butyriciproducens
P10.2	P10	P10.2.Sp.2077	P10.3.1327	P10.2.Sp.2077_03574	P10.3.1327_00930	100	1.2	1.2	2		d__Bacteria;p__Firmicutes_A;c__Clostridia;o__Oscillospirales;f__Ruminococcaceae;g__Faecalibacterium;s__Faecalibacterium prausnitzii_C	d__Bacteria;p__Firmicutes_A;c__Clostridia;o__Oscillospirales;f__Butyricicoccaceae;g__Agathobaculum;s__Agathobaculum butyriciproducens
P10.2	P10	P10.2.Sp.2114	P14.1.4033	P10.2.Sp.2114_00504	P14.1.4033_01043	100	1.1	1.2	3		d__Bacteria;p__Firmicutes_A;c__Clostridia;o__Lachnospirales;f__Lachnospiraceae;g__Roseburia;s__Roseburia hominis	d__Bacteria;p__Firmicutes_A;c__Clostridia;o__Lachnospirales;f__Lachnospiraceae;g__UBA3402;s__UBA3402 sp003478355
P10.2	P10	P10.2.Sp.2114	P10.3.337	P10.2.Sp.2114_00589	P10.3.337_02087	99.619	0.91	1.2	10		d__Bacteria;p__Firmicutes_A;c__Clostridia;o__Lachnospirales;f__Lachnospiraceae;g__Roseburia;s__Roseburia hominis	d__Bacteria;p__Firmicutes_A;c__Clostridia;o__Lachnospirales;f__Lachnospiraceae;g__Coprococcus_A;s__Coprococcus_A catus
P10.2	P10	P10.2.Sp.2114	P1.1.631	P10.2.Sp.2114_02630	P1.1.631_00657	100	1.1	1.2	2		d__Bacteria;p__Firmicutes_A;c__Clostridia;o__Lachnospirales;f__Lachnospiraceae;g__Roseburia;s__Roseburia hominis	d__Bacteria;p__Firmicutes_A;c__Clostridia;o__Lachnospirales;f__Lachnospiraceae;g__Fusicatenibacter;s__Fusicatenibacter saccharivorans
P10.2	P10	P10.2.Sp.2114	P16.2.3916	P10.2.Sp.2114_02762	P16.2.3916_01568	99.846	1.8	2.1	8	Y	d__Bacteria;p__Firmicutes_A;c__Clostridia;o__Lachnospirales;f__Lachnospiraceae;g__Roseburia;s__Roseburia hominis	d__Bacteria;p__Firmicutes_A;c__Clostridia;o__Lachnospirales;f__Lachnospiraceae;g__Choladocola;s__Choladocola sp003480725
P10.2	P10	P10.2.Sp.2114	P10.3.621	P10.2.Sp.2114_02776	P10.3.621_00081	100	0.81	0.91	4		d__Bacteria;p__Firmicutes_A;c__Clostridia;o__Lachnospirales;f__Lachnospiraceae;g__Roseburia;s__Roseburia hominis	d__Bacteria;p__Firmicutes_A;c__Clostridia;o__Lachnospirales;f__Lachnospiraceae;g__UMGS1375;s__UMGS1375 sp900066615
P10.2	P10	P10.2.Sp.2114	P10.3.1481	P10.2.Sp.2114_02779	P10.3.1481_01144	100	0.48	0.62	1		d__Bacteria;p__Firmicutes_A;c__Clostridia;o__Lachnospirales;f__Lachnospiraceae;g__Roseburia;s__Roseburia hominis	d__Bacteria;p__Firmicutes_A;c__Clostridia;o__Oscillospirales;f__Acutalibacteraceae;g__UBA1417;s__UBA1417 sp003531055
P10.2	P10	P10.2.Sp.2114	P10.3.3913	P10.2.Sp.2114_02780	P10.3.3913_00485	100	2.8	3.3	2		d__Bacteria;p__Firmicutes_A;c__Clostridia;o__Lachnospirales;f__Lachnospiraceae;g__Roseburia;s__Roseburia hominis	d__Bacteria;p__Firmicutes_A;c__Clostridia;o__Lachnospirales;f__Lachnospiraceae;g__Choladocola;s__Choladocola sp003481535
P10.2	P10	P10.2.Sp.2114	P11.1.3940	P10.2.Sp.2114_03133	P11.1.3940_01601	100	0.8	1.1	5		d__Bacteria;p__Firmicutes_A;c__Clostridia;o__Lachnospirales;f__Lachnospiraceae;g__Roseburia;s__Roseburia hominis	d__Bacteria;p__Firmicutes_A;c__Clostridia;o__Lachnospirales;f__Lachnospiraceae;g__Mediterraneibacter_A;s__Mediterraneibacter_A butyricigenes
P10.2	P10	P10.2.Sp.2114	P4.4.2361	P10.2.Sp.2114_03134	P4.4.2361_00782	100	0.36	0.39	2		d__Bacteria;p__Firmicutes_A;c__Clostridia;o__Lachnospirales;f__Lachnospiraceae;g__Roseburia;s__Roseburia hominis	d__Bacteria;p__Firmicutes_A;c__Clostridia;o__Oscillospirales;f__Oscillospiraceae;g__CAG-103;s__CAG-103 sp000432375
P10.2	P10	P10.2.Sp.2185	P13.1.3821	P10.2.Sp.2185_02052	P13.1.3821_01478	99.923	1.4	1	3		d__Bacteria;p__Firmicutes_A;c__Clostridia;o__Lachnospirales;f__Lachnospiraceae;g__Acetatifactor;s__Acetatifactor sp003447295	d__Bacteria;p__Firmicutes_A;c__Clostridia;o__Lachnospirales;f__Lachnospiraceae;g__Roseburia;s__Roseburia sp003470905
P10.2	P10	P10.2.Sp.2185	P21.1.1508	P10.2.Sp.2185_02542	P21.1.1508_02410	99.839	1.1	0.86	10		d__Bacteria;p__Firmicutes_A;c__Clostridia;o__Lachnospirales;f__Lachnospiraceae;g__Acetatifactor;s__Acetatifactor sp003447295	d__Bacteria;p__Firmicutes_A;c__Clostridia;o__Lachnospirales;f__Lachnospiraceae;g__Eisenbergiella;s__Eisenbergiella sp900066775
P10.2	P10	P10.2.Sp.2185	P21.1.1508	P10.2.Sp.2185_02547	P21.1.1508_02405	99.556	1.1	0.86	2		d__Bacteria;p__Firmicutes_A;c__Clostridia;o__Lachnospirales;f__Lachnospiraceae;g__Acetatifactor;s__Acetatifactor sp003447295	d__Bacteria;p__Firmicutes_A;c__Clostridia;o__Lachnospirales;f__Lachnospiraceae;g__Eisenbergiella;s__Eisenbergiella sp900066775
P10.2	P10	P10.2.Sp.2185	P12.3.231	P10.2.Sp.2185_02548	P12.3.231_02654	99.107	0.57	0.61	3		d__Bacteria;p__Firmicutes_A;c__Clostridia;o__Lachnospirales;f__Lachnospiraceae;g__Acetatifactor;s__Acetatifactor sp003447295	d__Bacteria;p__Firmicutes_A;c__Clostridia;o__Lachnospirales;f__Lachnospiraceae;g__Limivivens;s__Limivivens sp900066135
P10.2	P10	P10.2.Sp.2185	P13.1.3821	P10.2.Sp.2185_02782	P13.1.3821_01478	99.923	1.4	1	3		d__Bacteria;p__Firmicutes_A;c__Clostridia;o__Lachnospirales;f__Lachnospiraceae;g__Acetatifactor;s__Acetatifactor sp003447295	d__Bacteria;p__Firmicutes_A;c__Clostridia;o__Lachnospirales;f__Lachnospiraceae;g__Roseburia;s__Roseburia sp003470905
P10.2	P10	P10.2.Sp.2215	P10.2.882	P10.2.Sp.2215_01387	P10.2.882_00922	99.906	1.6	1.4	4		d__Bacteria;p__Bacteroidota;c__Bacteroidia;o__Bacteroidales;f__Bacteroidaceae;g__Bacteroides;s__Bacteroides xylanisolvens	d__Bacteria;p__Bacteroidota;c__Bacteroidia;o__Bacteroidales;f__Bacteroidaceae;g__Phocaeicola;s__Phocaeicola plebeius_A
P10.2	P10	P10.2.Sp.2215	P1.2.1551	P10.2.Sp.2215_02429	P1.2.1551_01946	100	1.2	0.96	1		d__Bacteria;p__Bacteroidota;c__Bacteroidia;o__Bacteroidales;f__Bacteroidaceae;g__Bacteroides;s__Bacteroides xylanisolvens	d__Bacteria;p__Bacteroidota;c__Bacteroidia;o__Bacteroidales;f__Marinifilaceae;g__Odoribacter;s__Odoribacter splanchnicus
P10.2	P10	P10.2.Sp.2215	P18.1.1818	P10.2.Sp.2215_02431	P18.1.1818_03756	99.698	0.9	0.66	3		d__Bacteria;p__Bacteroidota;c__Bacteroidia;o__Bacteroidales;f__Bacteroidaceae;g__Bacteroides;s__Bacteroides xylanisolvens	d__Bacteria;p__Bacteroidota;c__Bacteroidia;o__Bacteroidales;f__Tannerellaceae;g__Parabacteroides;s__Parabacteroides distasonis
P10.2	P10	P10.2.Sp.2239	P1.2.1551	P10.2.Sp.2239_02631	P1.2.1551_01935	100	0.37	0.59	4		d__Bacteria;p__Bacteroidota;c__Bacteroidia;o__Bacteroidales;f__Marinifilaceae;g__Odoribacter;s__Odoribacter splanchnicus	d__Bacteria;p__Bacteroidota;c__Bacteroidia;o__Bacteroidales;f__Bacteroidaceae;g__Bacteroides;s__Bacteroides ovatus
P10.2	P10	P10.2.Sp.2239	P21.1.2089	P10.2.Sp.2239_03784	P21.1.2089_00924	98.584	0.25	0.46	1		d__Bacteria;p__Bacteroidota;c__Bacteroidia;o__Bacteroidales;f__Bacteroidaceae;g__Prevotella;s__Prevotella copri	d__Bacteria;p__Bacteroidota;c__Bacteroidia;o__Bacteroidales;f__Bacteroidaceae;g__Bacteroides;s__Bacteroides ovatus
P10.2	P10	P10.2.Sp.2277	P12.3.3895	P10.2.Sp.2277_00900	P12.3.3895_00522	99.879	1.3	1.5	5		d__Bacteria;p__Firmicutes_A;c__Clostridia;o__Lachnospirales;f__Lachnospiraceae;g__Blautia_A;s__Blautia_A obeum_B	d__Bacteria;p__Firmicutes_A;c__Clostridia;o__Lachnospirales;f__Lachnospiraceae;g__Choladousia;s__Choladousia sp902363135
P10.2	P10	P10.2.Sp.2277	P9.1.1459	P10.2.Sp.2277_00965	P9.1.1459_00279	100	1	1.5	5		d__Bacteria;p__Firmicutes_A;c__Clostridia;o__Lachnospirales;f__Lachnospiraceae;g__Blautia_A;s__Blautia_A obeum_B	d__Bacteria;p__Firmicutes_A;c__Clostridia;o__Lachnospirales;f__Lachnospiraceae;g__Eubacterium_I;s__Eubacterium_I ramulus_A
P10.2	P10	P10.2.Sp.2277	P13.1.3821	P10.2.Sp.2277_02763	P13.1.3821_00861	100	0.94	1.1	1		d__Bacteria;p__Firmicutes_A;c__Clostridia;o__Lachnospirales;f__Lachnospiraceae;g__Blautia_A;s__Blautia_A obeum_B	d__Bacteria;p__Firmicutes_A;c__Clostridia;o__Lachnospirales;f__Lachnospiraceae;g__Roseburia;s__Roseburia sp003470905
P10.2	P10	P10.2.Sp.2277	P12.3.231	P10.2.Sp.2277_02764	P12.3.231_01887	100	1.8	1.9	2		d__Bacteria;p__Firmicutes_A;c__Clostridia;o__Lachnospirales;f__Lachnospiraceae;g__Limivivens;s__Limivivens sp900066135	d__Bacteria;p__Firmicutes_A;c__Clostridia;o__Lachnospirales;f__Lachnospiraceae;g__Blautia_A;s__Blautia_A obeum_B
P10.2	P10	P10.2.Sp.2277	P12.3.231	P10.2.Sp.2277_02876	P12.3.231_01746	99.808	1.8	1.9	4		d__Bacteria;p__Firmicutes_A;c__Clostridia;o__Lachnospirales;f__Lachnospiraceae;g__Blautia_A;s__Blautia_A obeum_B	d__Bacteria;p__Firmicutes_A;c__Clostridia;o__Lachnospirales;f__Lachnospiraceae;g__Limivivens;s__Limivivens sp900066135
P10.2	P10	P10.2.Sp.2277	P1.1.1795	P10.2.Sp.2277_03955	P1.1.1795_02373	100	0.42	0.63	1		d__Bacteria;p__Firmicutes_A;c__Clostridia;o__Lachnospirales;f__Lachnospiraceae;g__CAG-127;s__CAG-127 sp900319515	d__Bacteria;p__Firmicutes_A;c__Clostridia;o__Lachnospirales;f__Lachnospiraceae;g__Blautia_A;s__Blautia_A obeum_B
P10.2	P10	P10.2.Sp.2361	P10.3.2948	P10.2.Sp.2361_00366	P10.3.2948_01692	99.668	0.27	0.19	2		d__Bacteria;p__Firmicutes_A;c__Clostridia;o__Oscillospirales;f__Oscillospiraceae;g__Faecousia;s__Faecousia sp900549705	d__Bacteria;p__Firmicutes_A;c__Clostridia;o__Oscillospirales;f__Oscillospiraceae;g__CAG-103;s__CAG-103 sp000432375
P10.2	P10	P10.2.Sp.2361	P1.1.631	P10.2.Sp.2361_01550	P1.1.631_02593	100	0.55	0.3	1		d__Bacteria;p__Firmicutes_A;c__Clostridia;o__Oscillospirales;f__Oscillospiraceae;g__CAG-103;s__CAG-103 sp000432375	d__Bacteria;p__Firmicutes_A;c__Clostridia;o__Lachnospirales;f__Lachnospiraceae;g__Fusicatenibacter;s__Fusicatenibacter saccharivorans
P10.2	P10	P10.2.Sp.2626	P1.1.631	P10.2.Sp.2626_00650	P1.1.631_02594	100	0.85	0.41	7		d__Bacteria;p__Firmicutes_A;c__Clostridia;o__Oscillospirales;f__Acutalibacteraceae;g__UBA737;s__MGYG-HGUT-01244	d__Bacteria;p__Firmicutes_A;c__Clostridia;o__Lachnospirales;f__Lachnospiraceae;g__Fusicatenibacter;s__Fusicatenibacter saccharivorans
P10.2	P10	P10.2.Sp.3032	P10.3.337	P10.2.Sp.3032_01105	P10.3.337_02437	100	2.4	1.1	1		d__Bacteria;p__Firmicutes_A;c__Clostridia;o__Oscillospirales;f__Oscillospiraceae;g__CAG-103;s__MGYG-HGUT-01136	d__Bacteria;p__Firmicutes_A;c__Clostridia;o__Lachnospirales;f__Lachnospiraceae;g__Coprococcus_A;s__Coprococcus_A catus
P10.2	P10	P10.2.Sp.3032	P10.3.1327	P10.2.Sp.3032_01123	P10.3.1327_01452	100	1.4	0.84	1		d__Bacteria;p__Firmicutes_A;c__Clostridia;o__Oscillospirales;f__Oscillospiraceae;g__CAG-103;s__MGYG-HGUT-01136	d__Bacteria;p__Firmicutes_A;c__Clostridia;o__Oscillospirales;f__Butyricicoccaceae;g__Agathobaculum;s__Agathobaculum butyriciproducens
P10.2	P10	P10.2.Sp.371	P10.1.1498	P10.2.Sp.371_00025	P10.1.1498_01624	100	0.75	1.2	2		d__Bacteria;p__Firmicutes_A;c__Clostridia;o__Lachnospirales;f__Lachnospiraceae;g__Lachnospira;s__Lachnospira eligens_B	d__Bacteria;p__Firmicutes_A;c__Clostridia;o__Lachnospirales;f__Lachnospiraceae;g__UBA11774;s__UBA11774 sp003507655
P10.2	P10	P10.2.Sp.3849	P12.3.3895	P10.2.Sp.3849_00645	P12.3.3895_00998	100	0.81	0.47	7		d__Bacteria;p__Firmicutes_A;c__Clostridia;o__Lachnospirales;f__Lachnospiraceae;g__Choladousia;s__Choladousia sp902363135	d__Bacteria;p__Firmicutes_A;c__Clostridia;o__Lachnospirales;f__Lachnospiraceae;g__Blautia_A;s__MGYG-HGUT-00954
P10.2	P10	P10.2.Sp.3849	P11.4.380	P10.2.Sp.3849_00646	P11.4.380_01237	99.855	1.5	0.66	9		d__Bacteria;p__Firmicutes_A;c__Clostridia;o__Lachnospirales;f__Lachnospiraceae;g__Blautia_A;s__MGYG-HGUT-00954	d__Bacteria;p__Firmicutes_A;c__Clostridia;o__Lachnospirales;f__Lachnospiraceae;g__Mediterraneibacter;s__Mediterraneibacter faecis
P10.2	P10	P10.2.Sp.3851	P12.3.3895	P10.2.Sp.3851_01275	P12.3.3895_00521	99.94	1.8	2	4		d__Bacteria;p__Firmicutes_A;c__Clostridia;o__Lachnospirales;f__Lachnospiraceae;g__Choladousia;s__Choladousia sp902363135	d__Bacteria;p__Firmicutes_A;c__Clostridia;o__Lachnospirales;f__Lachnospiraceae;g__Blautia_A;s__MGYG-HGUT-00200
P10.2	P10	P10.2.Sp.3851	P12.3.3895	P10.2.Sp.3851_01281	P12.3.3895_00516	100	1.8	2	3		d__Bacteria;p__Firmicutes_A;c__Clostridia;o__Lachnospirales;f__Lachnospiraceae;g__Choladousia;s__Choladousia sp902363135	d__Bacteria;p__Firmicutes_A;c__Clostridia;o__Lachnospirales;f__Lachnospiraceae;g__Blautia_A;s__MGYG-HGUT-00200
P10.2	P10	P10.2.Sp.3851	P12.3.3895	P10.2.Sp.3851_01282	P12.3.3895_00515	99.848	1.8	2	4		d__Bacteria;p__Firmicutes_A;c__Clostridia;o__Lachnospirales;f__Lachnospiraceae;g__Blautia_A;s__MGYG-HGUT-00200	d__Bacteria;p__Firmicutes_A;c__Clostridia;o__Lachnospirales;f__Lachnospiraceae;g__Choladousia;s__Choladousia sp902363135
P10.2	P10	P10.2.Sp.3851	P11.4.380	P10.2.Sp.3851_02072	P11.4.380_02745	100	1.7	2.3	4		d__Bacteria;p__Firmicutes_A;c__Clostridia;o__Lachnospirales;f__Lachnospiraceae;g__Mediterraneibacter;s__Mediterraneibacter faecis	d__Bacteria;p__Firmicutes_A;c__Clostridia;o__Lachnospirales;f__Lachnospiraceae;g__Blautia_A;s__MGYG-HGUT-00200
P10.2	P10	P10.2.Sp.3851	P12.3.3895	P10.2.Sp.3851_03125	P12.3.3895_01497	99.942	1.8	2	4		d__Bacteria;p__Firmicutes_A;c__Clostridia;o__Lachnospirales;f__Lachnospiraceae;g__Blautia_A;s__MGYG-HGUT-00200	d__Bacteria;p__Firmicutes_A;c__Clostridia;o__Lachnospirales;f__Lachnospiraceae;g__Choladousia;s__Choladousia sp902363135
P10.2	P10	P10.2.Sp.4050	P1.1.631	P10.2.Sp.4050_00241	P1.1.631_02591	100	3.9	1.3	4		d__Bacteria;p__Firmicutes_A;c__Clostridia;o__Lachnospirales;f__Lachnospiraceae;g__UBA9502;s__MGYG-HGUT-00194	d__Bacteria;p__Firmicutes_A;c__Clostridia;o__Lachnospirales;f__Lachnospiraceae;g__Fusicatenibacter;s__Fusicatenibacter saccharivorans
P10.2	P10	P10.2.Sp.4050	P1.1.631	P10.2.Sp.4050_00756	P1.1.631_02587	100	3.9	1.3	4		d__Bacteria;p__Firmicutes_A;c__Clostridia;o__Lachnospirales;f__Lachnospiraceae;g__UBA9502;s__MGYG-HGUT-00194	d__Bacteria;p__Firmicutes_A;c__Clostridia;o__Lachnospirales;f__Lachnospiraceae;g__Fusicatenibacter;s__Fusicatenibacter saccharivorans
P10.2	P10	P10.2.Sp.4052	P8.2.2056	P10.2.Sp.4052_01057	P8.2.2056_00566	99.366	1.8	1.4	2		d__Bacteria;p__Firmicutes_A;c__Clostridia;o__Lachnospirales;f__Lachnospiraceae;g__UBA9502;s__MGYG-HGUT-00909	d__Bacteria;p__Firmicutes_A;c__Clostridia;o__Lachnospirales;f__Lachnospiraceae;g__Enterocloster;s__Enterocloster sp000431375
P10.2	P10	P10.2.Sp.556	P10.3.2074	P10.2.Sp.556_02339	P10.3.2074_01699	100	0.54	0.7	1		d__Bacteria;p__Bacteroidota;c__Bacteroidia;o__Bacteroidales;f__Bacteroidaceae;g__Prevotella;s__Prevotella sp000434975	d__Bacteria;p__Bacteroidota;c__Bacteroidia;o__Bacteroidales;f__Muribaculaceae;g__Limisoma;s__Limisoma sp000437795
P10.2	P10	P10.2.Sp.829	P10.3.2074	P10.2.Sp.829_02698	P10.3.2074_00798	100	2	3.3	1		d__Bacteria;p__Bacteroidota;c__Bacteroidia;o__Bacteroidales;f__Muribaculaceae;g__Limisoma;s__Limisoma sp000437795	d__Bacteria;p__Bacteroidota;c__Bacteroidia;o__Bacteroidales;f__Bacteroidaceae;g__Bacteroides;s__Bacteroides uniformis
P10.2	P10	P10.2.Sp.829	P10.2.882	P10.2.Sp.829_02720	P10.2.882_02918	100	1.8	2.2	1		d__Bacteria;p__Bacteroidota;c__Bacteroidia;o__Bacteroidales;f__Bacteroidaceae;g__Phocaeicola;s__Phocaeicola plebeius_A	d__Bacteria;p__Bacteroidota;c__Bacteroidia;o__Bacteroidales;f__Bacteroidaceae;g__Bacteroides;s__Bacteroides uniformis
P10.2	P10	P10.2.Sp.829	P10.2.882	P10.2.Sp.829_02723	P10.2.882_02915	100	1.8	2.2	1		d__Bacteria;p__Bacteroidota;c__Bacteroidia;o__Bacteroidales;f__Bacteroidaceae;g__Phocaeicola;s__Phocaeicola plebeius_A	d__Bacteria;p__Bacteroidota;c__Bacteroidia;o__Bacteroidales;f__Bacteroidaceae;g__Bacteroides;s__Bacteroides uniformis
P10.2	P10	P10.2.Sp.882	P10.3.2074	P10.2.Sp.882_00380	P10.3.2074_01699	100	1.7	2.4	1		d__Bacteria;p__Bacteroidota;c__Bacteroidia;o__Bacteroidales;f__Bacteroidaceae;g__Bacteroides_A;s__Bacteroides_A plebeius_A	d__Bacteria;p__Bacteroidota;c__Bacteroidia;o__Bacteroidales;f__Muribaculaceae;g__Limisoma;s__Limisoma sp000437795
P10.2	P10	P10.2.Sp.914	P10.3.2852	P10.2.Sp.914_00750	P10.3.2852_00992	100	0.14	0.16	3		d__Bacteria;p__Firmicutes_A;c__Clostridia;o__Lachnospirales;f__Lachnospiraceae;g__Eubacterium_G;s__Eubacterium_G ventriosum	d__Bacteria;p__Firmicutes_A;c__Clostridia;o__Oscillospirales;f__Oscillospiraceae;g__Lawsonibacter;s__Lawsonibacter sp900549405
P10.2	P10	P10.2.Sp.914	P10.3.2852	P10.2.Sp.914_00751	P10.3.2852_00991	100	0.14	0.16	4		d__Bacteria;p__Firmicutes_A;c__Clostridia;o__Lachnospirales;f__Lachnospiraceae;g__Eubacterium_G;s__Eubacterium_G ventriosum	d__Bacteria;p__Firmicutes_A;c__Clostridia;o__Oscillospirales;f__Oscillospiraceae;g__Lawsonibacter;s__Lawsonibacter sp900549405
P10.2	P10	P10.2.Sp.914	P9.3.2271	P10.2.Sp.914_01315	P9.3.2271_00193	99.318	0.63	0.64	4		d__Bacteria;p__Firmicutes_A;c__Clostridia;o__Lachnospirales;f__Lachnospiraceae;g__Eubacterium_G;s__Eubacterium_G ventriosum	d__Bacteria;p__Firmicutes_A;c__Clostridia;o__Lachnospirales;f__Lachnospiraceae;g__Anaerostipes;s__Anaerostipes hadrus
P10.2	P10	P10.2.Sp.914	P14.2.2277	P10.2.Sp.914_02814	P14.2.2277_00699	100	1	1.1	6		d__Bacteria;p__Firmicutes_A;c__Clostridia;o__Lachnospirales;f__Lachnospiraceae;g__Eubacterium_G;s__Eubacterium_G ventriosum	d__Bacteria;p__Firmicutes_A;c__Clostridia;o__Lachnospirales;f__Lachnospiraceae;g__Blautia_A;s__Blautia_A obeum_B
P10.2	P10	P10.2.Sp.1163	P20.1.2790	P10.2.Sp.1163_03231	P20.1.2790_00746	99.856	0.27	0.37	1		d__Bacteria;p__Firmicutes_A;c__Clostridia;o__Lachnospirales;f__Lachnospiraceae;g__Acetatifactor;s__Acetatifactor sp900066365	d__Bacteria;p__Firmicutes_A;c__Clostridia;o__Oscillospirales;f__Ruminococcaceae;g__Faecalibacterium;s__Faecalibacterium sp900539945
P8.3	P8	P8.3.Sp.3913	P17.1.1141	P8.3.Sp.3913_01347	P17.1.1141_03323	100	0.66	1.4	6		d__Bacteria;p__Firmicutes_A;c__Clostridia;o__Lachnospirales;f__Lachnospiraceae;g__UBA7182;s__MGYG-HGUT-02304	d__Bacteria;p__Firmicutes_A;c__Clostridia;o__Lachnospirales;f__Lachnospiraceae;g__Acetatifactor;s__Acetatifactor sp900066565
P8.3	P8	P8.3.Sp.3913	P17.1.1141	P8.3.Sp.3913_01345	P17.1.1141_03325	100	0.66	1.4	2		d__Bacteria;p__Firmicutes_A;c__Clostridia;o__Lachnospirales;f__Lachnospiraceae;g__Acetatifactor;s__Acetatifactor sp900066565	d__Bacteria;p__Firmicutes_A;c__Clostridia;o__Lachnospirales;f__Lachnospiraceae;g__UBA7182;s__MGYG-HGUT-02304
P8.3	P8	P8.3.Sp.1721	P17.1.1141	P8.3.Sp.1721_01417	P17.1.1141_03485	100	1	1.4	3		d__Bacteria;p__Firmicutes_A;c__Clostridia;o__Lachnospirales;f__Lachnospiraceae;g__Acetatifactor;s__Acetatifactor sp900066565	d__Bacteria;p__Firmicutes_A;c__Clostridia;o__Oscillospirales;f__Oscillospiraceae;g__ER4;s__ER4 sp000765235
P8.3	P8	P8.3.Sp.1824	P8.2.2791	P8.3.Sp.1824_01668	P8.2.2791_01758	100	1.5	1.4	2		d__Bacteria;p__Firmicutes_A;c__Clostridia;o__Oscillospirales;f__Ruminococcaceae;g__Faecalibacterium;s__Faecalibacterium sp900539885	d__Bacteria;p__Firmicutes_A;c__Clostridia;o__Oscillospirales;f__Ruminococcaceae;g__Gemmiger;s__Gemmiger formicilis
P8.3	P8	P8.3.Sp.2346	P9.2.262	P8.3.Sp.2346_02884	P9.2.262_01059	100	1.4	1.2	1		d__Bacteria;p__Bacteroidota;c__Bacteroidia;o__Bacteroidales;f__Bacteroidaceae;g__Bacteroides;s__Bacteroides finegoldii	d__Bacteria;p__Bacteroidota;c__Bacteroidia;o__Bacteroidales;f__Bacteroidaceae;g__Bacteroides_B;s__Bacteroides_B dorei
P8.3	P8	P8.3.Sp.902	P9.2.262	P8.3.Sp.902_02870	P9.2.262_02495	100	1.4	1.5	3		d__Bacteria;p__Bacteroidota;c__Bacteroidia;o__Bacteroidales;f__Bacteroidaceae;g__Bacteroides_B;s__Bacteroides_B massiliensis	d__Bacteria;p__Bacteroidota;c__Bacteroidia;o__Bacteroidales;f__Bacteroidaceae;g__Bacteroides;s__Bacteroides finegoldii
P8.3	P8	P8.3.Sp.621	P1.2.1316	P8.3.Sp.621_02784	P1.2.1316_00279	99.21	1.4	1.6	1		d__Bacteria;p__Firmicutes_A;c__Clostridia;o__Lachnospirales;f__Lachnospiraceae;g__CAG-56;s__CAG-56 sp900066615	d__Bacteria;p__Firmicutes_A;c__Clostridia;o__Lachnospirales;f__Lachnospiraceae;g__Blautia_A;s__Blautia_A sp900066145
P8.3	P8	P8.3.Sp.2188	P1.2.1316	P8.3.Sp.2188_01721	P1.2.1316_02131	99.604	1.5	1.8	4		d__Bacteria;p__Firmicutes_A;c__Clostridia;o__Lachnospirales;f__Lachnospiraceae;g__Blautia_A;s__Blautia_A sp900066145	d__Bacteria;p__Firmicutes_A;c__Clostridia;o__Lachnospirales;f__Lachnospiraceae;g__Coprococcus_B;s__Coprococcus_B comes
P8.3	P8	P8.3.Sp.1375	P1.2.1316	P8.3.Sp.1375_02014	P1.2.1316_02146	99.856	1.5	1.6	3		d__Bacteria;p__Firmicutes_A;c__Clostridia;o__Lachnospirales;f__Lachnospiraceae;g__Blautia_A;s__Blautia_A sp900066145	d__Bacteria;p__Firmicutes_A;c__Clostridia;o__Lachnospirales;f__Lachnospiraceae;g__KLE1615;s__KLE1615 sp900066985
P8.3	P8	P8.3.Sp.2056	P1.2.1316	P8.3.Sp.2056_01454	P1.2.1316_02231	100	1.7	1.9	4		d__Bacteria;p__Firmicutes_A;c__Clostridia;o__Lachnospirales;f__Lachnospiraceae;g__Blautia_A;s__Blautia_A sp900066145	d__Bacteria;p__Firmicutes_A;c__Clostridia;o__Lachnospirales;f__Lachnospiraceae;g__Clostridium_M;s__Clostridium_M sp000431375
P8.3	P8	P8.3.Sp.1309	P1.2.1316	P8.3.Sp.1309_00414	P1.2.1316_02234	100	1.5	2	2		d__Bacteria;p__Firmicutes_A;c__Clostridia;o__Lachnospirales;f__Lachnospiraceae;g__Blautia_A;s__Blautia_A sp900066145	d__Bacteria;p__Firmicutes_A;c__Clostridia;o__Lachnospirales;f__Lachnospiraceae;g__Dorea;s__Dorea longicatena_B
P8.3	P8	P8.3.Sp.1449	P1.2.3050	P8.3.Sp.1449_01266	P1.2.3050_00389	99.834	0.12	0.085	4		d__Bacteria;p__Firmicutes_A;c__Clostridia;o__Christensenellales;f__CAG-74;g__UBA11524;s__UBA11524 sp000437595	d__Bacteria;p__Firmicutes_A;c__Clostridia;o__Oscillospirales;f__Butyricicoccaceae;g__Agathobaculum;s__Agathobaculum sp900544475
P8.3	P8	P8.3.Sp.1449	P1.2.3050	P8.3.Sp.1449_01266	P1.2.3050_02020	100	0.12	0.085	4		d__Bacteria;p__Firmicutes_A;c__Clostridia;o__Christensenellales;f__CAG-74;g__UBA11524;s__UBA11524 sp000437595	d__Bacteria;p__Firmicutes_A;c__Clostridia;o__Oscillospirales;f__Butyricicoccaceae;g__Agathobaculum;s__Agathobaculum sp900544475
P8.3	P8	P8.3.Sp.2214	P1.2.3050	P8.3.Sp.2214_01906	P1.2.3050_02027	100	0.87	0.65	1		d__Bacteria;p__Firmicutes_A;c__Clostridia;o__Oscillospirales;f__Butyricicoccaceae;g__Agathobaculum;s__Agathobaculum sp900544475	d__Bacteria;p__Firmicutes_A;c__Clostridia;o__Lachnospirales;f__Lachnospiraceae;g__TF01-11;s__TF01-11 sp001414325
P8.3	P8	P8.3.Sp.3821	P8.1.1606	P8.3.Sp.3821_01385	P8.1.1606_00298	100	2.2	3.5	1		d__Bacteria;p__Firmicutes_A;c__Clostridia;o__Lachnospirales;f__Lachnospiraceae;g__Agathobacter;s__Agathobacter faecis	d__Bacteria;p__Firmicutes_A;c__Clostridia;o__Lachnospirales;f__Lachnospiraceae;g__Roseburia;s__MGYG-HGUT-00245
P8.3	P8	P8.3.Sp.1375	P8.1.1606	P8.3.Sp.1375_00451	P8.1.1606_02256	100	1	1	1		d__Bacteria;p__Firmicutes_A;c__Clostridia;o__Lachnospirales;f__Lachnospiraceae;g__KLE1615;s__KLE1615 sp900066985	d__Bacteria;p__Firmicutes_A;c__Clostridia;o__Lachnospirales;f__Lachnospiraceae;g__Agathobacter;s__Agathobacter faecis
P8.3	P8	P8.3.Sp.1982	P7.1.1584	P8.3.Sp.1982_00341	P7.1.1584_01058	99.754	2.4	2.3	2		d__Bacteria;p__Firmicutes_A;c__Clostridia;o__Lachnospirales;f__Lachnospiraceae;g__Copromonas;s__Copromonas sp900066785	d__Bacteria;p__Firmicutes_A;c__Clostridia;o__Lachnospirales;f__Lachnospiraceae;g__Clostridium_Q;s__Clostridium_Q sp003024715
P8.3	P8	P8.3.Sp.1982	P7.1.1584	P8.3.Sp.1982_00340	P7.1.1584_01059	100	2.4	2.3	3		d__Bacteria;p__Firmicutes_A;c__Clostridia;o__Lachnospirales;f__Lachnospiraceae;g__Copromonas;s__Copromonas sp900066785	d__Bacteria;p__Firmicutes_A;c__Clostridia;o__Lachnospirales;f__Lachnospiraceae;g__Clostridium_Q;s__Clostridium_Q sp003024715
P8.3	P8	P8.3.Sp.1982	P7.1.1584	P8.3.Sp.1982_00336	P7.1.1584_01063	100	2.4	2.3	3		d__Bacteria;p__Firmicutes_A;c__Clostridia;o__Lachnospirales;f__Lachnospiraceae;g__Copromonas;s__Copromonas sp900066785	d__Bacteria;p__Firmicutes_A;c__Clostridia;o__Lachnospirales;f__Lachnospiraceae;g__Clostridium_Q;s__Clostridium_Q sp003024715
P8.3	P8	P8.3.Sp.1982	P7.1.1584	P8.3.Sp.1982_00335	P7.1.1584_01064	100	2.4	2.3	3		d__Bacteria;p__Firmicutes_A;c__Clostridia;o__Lachnospirales;f__Lachnospiraceae;g__Copromonas;s__Copromonas sp900066785	d__Bacteria;p__Firmicutes_A;c__Clostridia;o__Lachnospirales;f__Lachnospiraceae;g__Clostridium_Q;s__Clostridium_Q sp003024715
P8.3	P8	P8.3.Sp.1982	P7.1.1584	P8.3.Sp.1982_00332	P7.1.1584_01067	100	2.4	2.3	4	Y	d__Bacteria;p__Firmicutes_A;c__Clostridia;o__Lachnospirales;f__Lachnospiraceae;g__Copromonas;s__Copromonas sp900066785	d__Bacteria;p__Firmicutes_A;c__Clostridia;o__Lachnospirales;f__Lachnospiraceae;g__Clostridium_Q;s__Clostridium_Q sp003024715
P8.3	P8	P8.3.Sp.2056	P7.1.554	P8.3.Sp.2056_01727	P7.1.554_00164	99.615	1.3	1.1	4		d__Bacteria;p__Firmicutes_A;c__Clostridia;o__Lachnospirales;f__Lachnospiraceae;g__Blautia_A;s__Blautia_A massiliensis	d__Bacteria;p__Firmicutes_A;c__Clostridia;o__Lachnospirales;f__Lachnospiraceae;g__Clostridium_M;s__Clostridium_M sp000431375
P8.3	P8	P8.3.Sp.2056	P7.1.554	P8.3.Sp.2056_01727	P7.1.554_01754	99.615	1.3	1.1	6		d__Bacteria;p__Firmicutes_A;c__Clostridia;o__Lachnospirales;f__Lachnospiraceae;g__Blautia_A;s__Blautia_A massiliensis	d__Bacteria;p__Firmicutes_A;c__Clostridia;o__Lachnospirales;f__Lachnospiraceae;g__Clostridium_M;s__Clostridium_M sp000431375
P8.3	P8	P8.3.Sp.1176	P21.1.1508	P8.3.Sp.1176_01242	P21.1.1508_02208	99.929	0.46	0.55	2		d__Bacteria;p__Firmicutes_A;c__Clostridia;o__Oscillospirales;f__Ruminococcaceae;g__Ruminiclostridium_E;s__Ruminiclostridium_E siraeum	d__Bacteria;p__Firmicutes_A;c__Clostridia;o__Lachnospirales;f__Lachnospiraceae;g__Eisenbergiella;s__Eisenbergiella sp900066775
P8.3	P8	P8.3.Sp.511	P21.1.1508	P8.3.Sp.511_00555	P21.1.1508_02411	100	1.4	1.5	5		d__Bacteria;p__Firmicutes_A;c__Clostridia;o__Lachnospirales;f__Lachnospiraceae;g__Eisenbergiella;s__Eisenbergiella sp900066775	d__Bacteria;p__Firmicutes_A;c__Clostridia;o__Lachnospirales;f__Lachnospiraceae;g__Roseburia;s__Roseburia intestinalis
P8.3	P8	P8.3.Sp.1982	P21.1.371	P8.3.Sp.1982_01281	P21.1.371_00856	100	1.4	1.1	8	Y	d__Bacteria;p__Firmicutes_A;c__Clostridia;o__Lachnospirales;f__Lachnospiraceae;g__Lachnospira;s__Lachnospira eligens_A	d__Bacteria;p__Firmicutes_A;c__Clostridia;o__Lachnospirales;f__Lachnospiraceae;g__Clostridium_Q;s__Clostridium_Q sp003024715
P8.3	P8	P8.3.Sp.1982	P21.1.371	P8.3.Sp.1982_01282	P21.1.371_00857	99.841	1.4	1.1	2		d__Bacteria;p__Firmicutes_A;c__Clostridia;o__Lachnospirales;f__Lachnospiraceae;g__Clostridium_Q;s__Clostridium_Q sp003024715	d__Bacteria;p__Firmicutes_A;c__Clostridia;o__Lachnospirales;f__Lachnospiraceae;g__Lachnospira;s__Lachnospira eligens_A
P8.3	P8	P8.3.Sp.2188	P4.1.1326	P8.3.Sp.2188_01907	P4.1.1326_02693	99.373	1.4	1.7	2		d__Bacteria;p__Firmicutes_A;c__Clostridia;o__Lachnospirales;f__Lachnospiraceae;g__Blautia_A;s__Blautia_A wexlerae	d__Bacteria;p__Firmicutes_A;c__Clostridia;o__Lachnospirales;f__Lachnospiraceae;g__Coprococcus_B;s__Coprococcus_B comes
P8.3	P8	P8.3.Sp.2189	P4.1.2302	P8.3.Sp.2189_01415	P4.1.2302_01827	100	0.65	0.62	1		d__Bacteria;p__Firmicutes_A;c__Clostridia;o__Lachnospirales;f__Lachnospiraceae;g__Mediterraneibacter;s__Mediterraneibacter torques	d__Bacteria;p__Firmicutes_A;c__Clostridia;o__Lachnospirales;f__Lachnospiraceae;g__Lachnospira;s__Lachnospira rogosae
P8.3	P8	P8.3.Sp.2189	P4.1.2302	P8.3.Sp.2189_01412	P4.1.2302_01830	100	0.65	0.62	1		d__Bacteria;p__Firmicutes_A;c__Clostridia;o__Lachnospirales;f__Lachnospiraceae;g__Mediterraneibacter;s__Mediterraneibacter torques	d__Bacteria;p__Firmicutes_A;c__Clostridia;o__Lachnospirales;f__Lachnospiraceae;g__Lachnospira;s__Lachnospira rogosae
P8.3	P8	P8.3.Sp.1418	P4.1.2302	P8.3.Sp.1418_01905	P4.1.2302_02472	100	3.1	3	2		d__Bacteria;p__Firmicutes_A;c__Clostridia;o__Lachnospirales;f__Lachnospiraceae;g__Mediterraneibacter;s__Mediterraneibacter torques	d__Bacteria;p__Firmicutes_A;c__Clostridia;o__Lachnospirales;f__Lachnospiraceae;g__Tyzzerella;s__Tyzzerella nexilis
P8.3	P8	P8.3.Sp.2225	P15.1.606	P8.3.Sp.2225_01482	P15.1.606_02615	100	1.6	1.2	4		d__Bacteria;p__Bacteroidota;c__Bacteroidia;o__Bacteroidales;f__Bacteroidaceae;g__Bacteroides_A;s__Bacteroides_A plebeius	d__Bacteria;p__Bacteroidota;c__Bacteroidia;o__Bacteroidales;f__Rikenellaceae;g__Alistipes;s__Alistipes shahii
P8.3	P8	P8.3.Sp.2346	P3.1.829	P8.3.Sp.2346_03326	P3.1.829_01517	100	1.6	1.7	2		d__Bacteria;p__Bacteroidota;c__Bacteroidia;o__Bacteroidales;f__Bacteroidaceae;g__Bacteroides_B;s__Bacteroides_B dorei	d__Bacteria;p__Bacteroidota;c__Bacteroidia;o__Bacteroidales;f__Bacteroidaceae;g__Bacteroides;s__Bacteroides uniformis
P8.3	P8	P8.3.Sp.2346	P3.1.829	P8.3.Sp.2346_03340	P3.1.829_01531	99.933	1.6	1.7	2		d__Bacteria;p__Bacteroidota;c__Bacteroidia;o__Bacteroidales;f__Bacteroidaceae;g__Bacteroides_B;s__Bacteroides_B dorei	d__Bacteria;p__Bacteroidota;c__Bacteroidia;o__Bacteroidales;f__Bacteroidaceae;g__Bacteroides;s__Bacteroides uniformis
P8.3	P8	P8.3.Sp.1818	P16.1.968	P8.3.Sp.1818_01512	P16.1.968_02054	99.924	0.36	0.48	2		d__Bacteria;p__Bacteroidota;c__Bacteroidia;o__Bacteroidales;f__Bacteroidaceae;g__Bacteroides;s__Bacteroides salyersiae	d__Bacteria;p__Bacteroidota;c__Bacteroidia;o__Bacteroidales;f__Tannerellaceae;g__Parabacteroides;s__Parabacteroides distasonis
P8.3	P8	P8.3.Sp.2346	P12.2.2186	P8.3.Sp.2346_03216	P12.2.2186_00608	89.519	0.79	0.99	1		d__Bacteria;p__Bacteroidota;c__Bacteroidia;o__Bacteroidales;f__Bacteroidaceae;g__Bacteroides;s__Bacteroides sp900557355	d__Bacteria;p__Bacteroidota;c__Bacteroidia;o__Bacteroidales;f__Bacteroidaceae;g__Bacteroides_B;s__Bacteroides_B dorei
P8.3	P8	P8.3.Sp.621	P12.2.413	P8.3.Sp.621_00425	P12.2.413_00713	98.548	0.88	0.57	1		d__Bacteria;p__Firmicutes_A;c__Clostridia;o__Lachnospirales;f__Lachnospiraceae;g__Lachnospira;s__Lachnospira sp900316325	d__Bacteria;p__Firmicutes_A;c__Clostridia;o__Lachnospirales;f__Lachnospiraceae;g__CAG-56;s__CAG-56 sp900066615
P8.3	P8	P8.3.Sp.1382	P12.2.852	P8.3.Sp.1382_00791	P12.2.852_01678	99.171	1	2	5		d__Bacteria;p__Firmicutes_A;c__Clostridia;o__Lachnospirales;f__Lachnospiraceae;g__Ventrimonas;s__Ventrimonas sp003506385	d__Bacteria;p__Firmicutes_A;c__Clostridia;o__Lachnospirales;f__Lachnospiraceae;g__CAG-81;s__CAG-81 sp900066055
P8.3	P8	P8.3.Sp.4050	P12.2.852	P8.3.Sp.4050_02153	P12.2.852_02028	100	7.6	7.8	4		d__Bacteria;p__Firmicutes_A;c__Clostridia;o__Lachnospirales;f__Lachnospiraceae;g__Ventrimonas;s__Ventrimonas sp003506385	d__Bacteria;p__Firmicutes_A;c__Clostridia;o__Lachnospirales;f__Lachnospiraceae;g__UBA9502;s__MGYG-HGUT-00194
P8.3	P8	P8.3.Sp.1176	P10.3.1327	P8.3.Sp.1176_00082	P10.3.1327_00768	100	0.85	0.82	4		d__Bacteria;p__Firmicutes_A;c__Clostridia;o__Oscillospirales;f__Ruminococcaceae;g__Ruminiclostridium_E;s__Ruminiclostridium_E siraeum	d__Bacteria;p__Firmicutes_A;c__Clostridia;o__Oscillospirales;f__Butyricicoccaceae;g__Agathobaculum;s__Agathobaculum butyriciproducens
P8.3	P8	P8.3.Sp.1847	P10.3.1721	P8.3.Sp.1847_01347	P10.3.1721_00091	100	0.76	0.57	3		d__Bacteria;p__Firmicutes_A;c__Clostridia;o__Oscillospirales;f__Oscillospiraceae;g__ER4;s__ER4 sp000765235	d__Bacteria;p__Firmicutes_A;c__Clostridia;o__Lachnospirales;f__Lachnospiraceae;g__Ruminococcus_A;s__Ruminococcus_A sp003011855
P8.3	P8	P8.3.Sp.2056	P10.3.1951	P8.3.Sp.2056_00194	P10.3.1951_01885	100	0.53	0.45	3		d__Bacteria;p__Firmicutes_A;c__Clostridia;o__Lachnospirales;f__Lachnospiraceae;g__Clostridium_Q;s__Clostridium_Q sp000435655	d__Bacteria;p__Firmicutes_A;c__Clostridia;o__Lachnospirales;f__Lachnospiraceae;g__Clostridium_M;s__Clostridium_M sp000431375
P8.3	P8	P8.3.Sp.1418	P10.3.1951	P8.3.Sp.1418_00332	P10.3.1951_01886	100	0.65	0.85	1		d__Bacteria;p__Firmicutes_A;c__Clostridia;o__Lachnospirales;f__Lachnospiraceae;g__Clostridium_Q;s__Clostridium_Q sp000435655	d__Bacteria;p__Firmicutes_A;c__Clostridia;o__Lachnospirales;f__Lachnospiraceae;g__Tyzzerella;s__Tyzzerella nexilis
P8.3	P8	P8.3.Sp.148	P10.3.2377	P8.3.Sp.148_01593	P10.3.2377_03056	100	0.53	0.64	3		d__Bacteria;p__Firmicutes_A;c__Clostridia;o__Lachnospirales;f__Lachnospiraceae;g__Copromonas;s__Copromonas sp000435795	d__Bacteria;p__Firmicutes_A;c__Clostridia;o__Oscillospirales;f__Oscillospiraceae;g__CAG-110;s__CAG-110 sp000434635
P8.3	P8	P8.3.Sp.337	P10.3.2377	P8.3.Sp.337_01915	P10.3.2377_03088	98.419	0.86	0.77	2		d__Bacteria;p__Firmicutes_A;c__Clostridia;o__Lachnospirales;f__Lachnospiraceae;g__Copromonas;s__Copromonas sp000435795	d__Bacteria;p__Firmicutes_A;c__Clostridia;o__Lachnospirales;f__Lachnospiraceae;g__Coprococcus_A;s__Coprococcus_A catus
P8.3	P8	P8.3.Sp.1847	P10.3.337	P8.3.Sp.1847_01347	P10.3.337_00376	100	1.4	1.4	2		d__Bacteria;p__Firmicutes_A;c__Clostridia;o__Lachnospirales;f__Lachnospiraceae;g__Coprococcus_A;s__Coprococcus_A catus	d__Bacteria;p__Firmicutes_A;c__Clostridia;o__Lachnospirales;f__Lachnospiraceae;g__Ruminococcus_A;s__Ruminococcus_A sp003011855
P8.3	P8	P8.3.Sp.2135	P10.3.4048	P8.3.Sp.2135_00996	P10.3.4048_01360	100	1.2	1.2	2		d__Bacteria;p__Firmicutes_A;c__Clostridia;o__Lachnospirales;f__Lachnospiraceae;g__Blautia;s__Blautia sp000436935	d__Bacteria;p__Firmicutes_A;c__Clostridia;o__Lachnospirales;f__Lachnospiraceae;g__Ventrimonas;s__Ventrimonas sp003480315
P8.3	P8	P8.3.Sp.2056	P10.3.4052	P8.3.Sp.2056_02004	P10.3.4052_00343	99.457	1.4	0.98	2		d__Bacteria;p__Firmicutes_A;c__Clostridia;o__Lachnospirales;f__Lachnospiraceae;g__Clostridium_M;s__Clostridium_M sp000431375	d__Bacteria;p__Firmicutes_A;c__Clostridia;o__Lachnospirales;f__Lachnospiraceae;g__Ventrimonas;s__Ventrimonas sp900538475
P8.3	P8	P8.3.Sp.2056	P10.3.4052	P8.3.Sp.2056_02004	P10.3.4052_01817	99.275	1.4	0.98	2		d__Bacteria;p__Firmicutes_A;c__Clostridia;o__Lachnospirales;f__Lachnospiraceae;g__Clostridium_M;s__Clostridium_M sp000431375	d__Bacteria;p__Firmicutes_A;c__Clostridia;o__Lachnospirales;f__Lachnospiraceae;g__Ventrimonas;s__Ventrimonas sp900538475
P8.3	P8	P8.3.Sp.2188	P10.3.4052	P8.3.Sp.2188_01574	P10.3.4052_02467	99.275	0.94	0.64	1		d__Bacteria;p__Firmicutes_A;c__Clostridia;o__Lachnospirales;f__Lachnospiraceae;g__Ventrimonas;s__Ventrimonas sp900538475	d__Bacteria;p__Firmicutes_A;c__Clostridia;o__Lachnospirales;f__Lachnospiraceae;g__Coprococcus_B;s__Coprococcus_B comes
P8.3	P8	P8.3.Sp.1418	P20.2.2196	P8.3.Sp.1418_02228	P20.2.2196_00278	100	1.8	2	2		d__Bacteria;p__Firmicutes_A;c__Clostridia;o__Lachnospirales;f__Lachnospiraceae;g__Dorea;s__Dorea formicigenerans	d__Bacteria;p__Firmicutes_A;c__Clostridia;o__Lachnospirales;f__Lachnospiraceae;g__Tyzzerella;s__Tyzzerella nexilis
P8.3	P8	P8.3.Sp.1847	P20.2.2196	P8.3.Sp.1847_02384	P20.2.2196_02606	99.594	2	1.4	1		d__Bacteria;p__Firmicutes_A;c__Clostridia;o__Lachnospirales;f__Lachnospiraceae;g__Dorea;s__Dorea formicigenerans	d__Bacteria;p__Firmicutes_A;c__Clostridia;o__Lachnospirales;f__Lachnospiraceae;g__Ruminococcus_A;s__Ruminococcus_A sp003011855
P8.3	P8	P8.3.Sp.2346	P20.2.618	P8.3.Sp.2346_00549	P20.2.618_01234	92.609	2.3	2.2	2		d__Bacteria;p__Bacteroidota;c__Bacteroidia;o__Bacteroidales;f__Bacteroidaceae;g__Bacteroides_B;s__Bacteroides_B dorei	d__Bacteria;p__Bacteroidota;c__Bacteroidia;o__Bacteroidales;f__Bacteroidaceae;g__Bacteroides;s__Bacteroides caccae
P8.3	P8	P8.3.Sp.2215	P11.3.1351	P8.3.Sp.2215_00753	P11.3.1351_02109	100	1.3	0.62	3		d__Bacteria;p__Bacteroidota;c__Bacteroidia;o__Bacteroidales;f__Bacteroidaceae;g__Bacteroides;s__Bacteroides xylanisolvens	d__Bacteria;p__Bacteroidota;c__Bacteroidia;o__Bacteroidales;f__Rikenellaceae;g__Alistipes;s__Alistipes putredinis
P8.3	P8	P8.3.Sp.3049	P20.1.1382	P8.3.Sp.3049_00908	P20.1.1382_01152	100	0.51	0.61	4		d__Bacteria;p__Firmicutes_A;c__Clostridia;o__Lachnospirales;f__Lachnospiraceae;g__Copromonas;s__Copromonas sp900066055	d__Bacteria;p__Firmicutes_A;c__Clostridia;o__Oscillospirales;f__Butyricicoccaceae;g__Agathobaculum;s__MGYG-HGUT-02287
P8.3	P8	P8.3.Sp.1176	P20.1.1382	P8.3.Sp.1176_00083	P20.1.1382_01158	100	0.77	0.83	2		d__Bacteria;p__Firmicutes_A;c__Clostridia;o__Oscillospirales;f__Ruminococcaceae;g__Ruminiclostridium_E;s__Ruminiclostridium_E siraeum	d__Bacteria;p__Firmicutes_A;c__Clostridia;o__Lachnospirales;f__Lachnospiraceae;g__Copromonas;s__Copromonas sp900066055
P8.3	P8	P8.3.Sp.1351	P20.1.1780	P8.3.Sp.1351_00318	P20.1.1780_00245	100	0.92	2.4	1		d__Bacteria;p__Bacteroidota;c__Bacteroidia;o__Bacteroidales;f__Bacteroidaceae;g__Bacteroides;s__Bacteroides thetaiotaomicron	d__Bacteria;p__Bacteroidota;c__Bacteroidia;o__Bacteroidales;f__Rikenellaceae;g__Alistipes;s__Alistipes putredinis
P8.3	P8	P8.3.Sp.1351	P20.1.1780	P8.3.Sp.1351_00564	P20.1.1780_01350	100	0.92	2.4	6		d__Bacteria;p__Bacteroidota;c__Bacteroidia;o__Bacteroidales;f__Rikenellaceae;g__Alistipes;s__Alistipes putredinis	d__Bacteria;p__Bacteroidota;c__Bacteroidia;o__Bacteroidales;f__Bacteroidaceae;g__Bacteroides;s__Bacteroides thetaiotaomicron
P8.3	P8	P8.3.Sp.882	P20.1.1780	P8.3.Sp.882_01067	P20.1.1780_01368	100	1.4	2.1	7	Y	d__Bacteria;p__Bacteroidota;c__Bacteroidia;o__Bacteroidales;f__Bacteroidaceae;g__Bacteroides_A;s__Bacteroides_A plebeius_A	d__Bacteria;p__Bacteroidota;c__Bacteroidia;o__Bacteroidales;f__Bacteroidaceae;g__Bacteroides;s__Bacteroides thetaiotaomicron
P8.3	P8	P8.3.Sp.902	P20.1.1780	P8.3.Sp.902_01587	P20.1.1780_03611	91.642	1.2	2.1	4		d__Bacteria;p__Bacteroidota;c__Bacteroidia;o__Bacteroidales;f__Bacteroidaceae;g__Bacteroides_B;s__Bacteroides_B massiliensis	d__Bacteria;p__Bacteroidota;c__Bacteroidia;o__Bacteroidales;f__Bacteroidaceae;g__Bacteroides;s__Bacteroides thetaiotaomicron
P8.3	P8	P8.3.Sp.1351	P20.1.1780	P8.3.Sp.1351_01061	P20.1.1780_03865	100	0.92	2.4	10	Y	d__Bacteria;p__Bacteroidota;c__Bacteroidia;o__Bacteroidales;f__Rikenellaceae;g__Alistipes;s__Alistipes putredinis	d__Bacteria;p__Bacteroidota;c__Bacteroidia;o__Bacteroidales;f__Bacteroidaceae;g__Bacteroides;s__Bacteroides thetaiotaomicron
P8.3	P8	P8.3.Sp.1351	P20.1.1780	P8.3.Sp.1351_01062	P20.1.1780_03866	100	0.92	2.4	9	Y	d__Bacteria;p__Bacteroidota;c__Bacteroidia;o__Bacteroidales;f__Rikenellaceae;g__Alistipes;s__Alistipes putredinis	d__Bacteria;p__Bacteroidota;c__Bacteroidia;o__Bacteroidales;f__Bacteroidaceae;g__Bacteroides;s__Bacteroides thetaiotaomicron
P8.3	P8	P8.3.Sp.1351	P20.1.1780	P8.3.Sp.1351_01063	P20.1.1780_03867	100	0.92	2.4	4		d__Bacteria;p__Bacteroidota;c__Bacteroidia;o__Bacteroidales;f__Bacteroidaceae;g__Bacteroides;s__Bacteroides thetaiotaomicron	d__Bacteria;p__Bacteroidota;c__Bacteroidia;o__Bacteroidales;f__Rikenellaceae;g__Alistipes;s__Alistipes putredinis
P8.3	P8	P8.3.Sp.1721	P20.1.2920	P8.3.Sp.1721_00492	P20.1.2920_01557	97.691	1.8	1.3	4		d__Bacteria;p__Firmicutes_A;c__Clostridia;o__Oscillospirales;f__Oscillospiraceae;g__Dysosmobacter;s__Dysosmobacter sp900542115	d__Bacteria;p__Firmicutes_A;c__Clostridia;o__Oscillospirales;f__Oscillospiraceae;g__ER4;s__ER4 sp000765235
P8.3	P8	P8.3.Sp.1176	P11.2.1084	P8.3.Sp.1176_00082	P11.2.1084_01572	100	0.66	0.77	3		d__Bacteria;p__Firmicutes_A;c__Clostridia;o__Oscillospirales;f__Ruminococcaceae;g__Ruminiclostridium_E;s__Ruminiclostridium_E siraeum	d__Bacteria;p__Firmicutes_A;c__Clostridia;o__Oscillospirales;f__Oscillospiraceae;g__Faecousia;s__Faecousia sp003525905
P8.3	P8	P8.3.Sp.882	P17.2.1310	P8.3.Sp.882_00825	P17.2.1310_00199	95.935	2.3	1.8	3	Y	d__Bacteria;p__Bacteroidota;c__Bacteroidia;o__Bacteroidales;f__Bacteroidaceae;g__Bacteroides;s__Bacteroides stercoris	d__Bacteria;p__Bacteroidota;c__Bacteroidia;o__Bacteroidales;f__Bacteroidaceae;g__Bacteroides_A;s__Bacteroides_A plebeius_A
P8.3	P8	P8.3.Sp.882	P17.2.1310	P8.3.Sp.882_01068	P17.2.1310_02599	100	2.3	1.8	7	Y	d__Bacteria;p__Bacteroidota;c__Bacteroidia;o__Bacteroidales;f__Bacteroidaceae;g__Bacteroides_A;s__Bacteroides_A plebeius_A	d__Bacteria;p__Bacteroidota;c__Bacteroidia;o__Bacteroidales;f__Bacteroidaceae;g__Bacteroides;s__Bacteroides stercoris
P8.3	P8	P8.3.Sp.1351	P18.1.1818	P8.3.Sp.1351_00551	P18.1.1818_03490	100	0.81	1.5	4		d__Bacteria;p__Bacteroidota;c__Bacteroidia;o__Bacteroidales;f__Rikenellaceae;g__Alistipes;s__Alistipes putredinis	d__Bacteria;p__Bacteroidota;c__Bacteroidia;o__Bacteroidales;f__Tannerellaceae;g__Parabacteroides;s__Parabacteroides distasonis
P8.3	P8	P8.3.Sp.2225	P18.1.2158	P8.3.Sp.2225_00663	P18.1.2158_03937	99.926	1.5	2.1	1		d__Bacteria;p__Bacteroidota;c__Bacteroidia;o__Bacteroidales;f__Bacteroidaceae;g__Bacteroides_A;s__Bacteroides_A plebeius	d__Bacteria;p__Bacteroidota;c__Bacteroidia;o__Bacteroidales;f__Bacteroidaceae;g__Bacteroides;s__Bacteroides fragilis_A
P8.3	P8	P8.3.Sp.1351	P18.1.2158	P8.3.Sp.1351_00564	P18.1.2158_03946	100	0.52	1.1	1		d__Bacteria;p__Bacteroidota;c__Bacteroidia;o__Bacteroidales;f__Rikenellaceae;g__Alistipes;s__Alistipes putredinis	d__Bacteria;p__Bacteroidota;c__Bacteroidia;o__Bacteroidales;f__Bacteroidaceae;g__Bacteroides;s__Bacteroides fragilis_A
P8.3	P8	P8.3.Sp.1721	P14.2.1862	P8.3.Sp.1721_00241	P14.2.1862_01059	100	0.74	1	2		d__Bacteria;p__Firmicutes_A;c__Clostridia;o__Lachnospirales;f__Lachnospiraceae;g__Roseburia;s__Roseburia inulinivorans	d__Bacteria;p__Firmicutes_A;c__Clostridia;o__Oscillospirales;f__Oscillospiraceae;g__ER4;s__ER4 sp000765235
P8.3	P8	P8.3.Sp.1606	P14.2.1862	P8.3.Sp.1606_01029	P14.2.1862_03068	100	2.1	2.4	3		d__Bacteria;p__Firmicutes_A;c__Clostridia;o__Lachnospirales;f__Lachnospiraceae;g__Agathobacter;s__Agathobacter faecis	d__Bacteria;p__Firmicutes_A;c__Clostridia;o__Lachnospirales;f__Lachnospiraceae;g__Roseburia;s__Roseburia inulinivorans
P8.3	P8	P8.3.Sp.2271	P14.2.2277	P8.3.Sp.2271_00416	P14.2.2277_00175	100	1.1	1	6		d__Bacteria;p__Firmicutes_A;c__Clostridia;o__Lachnospirales;f__Lachnospiraceae;g__Blautia_A;s__Blautia_A obeum_B	d__Bacteria;p__Firmicutes_A;c__Clostridia;o__Lachnospirales;f__Lachnospiraceae;g__Anaerostipes;s__Anaerostipes hadrus
P8.3	P8	P8.3.Sp.2196	P14.2.2277	P8.3.Sp.2196_02206	P14.2.2277_00190	99.901	1.8	2.2	5		d__Bacteria;p__Firmicutes_A;c__Clostridia;o__Lachnospirales;f__Lachnospiraceae;g__Blautia_A;s__Blautia_A obeum_B	d__Bacteria;p__Firmicutes_A;c__Clostridia;o__Lachnospirales;f__Lachnospiraceae;g__Dorea;s__Dorea formicigenerans
P8.3	P8	P8.3.Sp.1606	P14.2.2277	P8.3.Sp.1606_01029	P14.2.2277_00695	100	1.4	1.4	10		d__Bacteria;p__Firmicutes_A;c__Clostridia;o__Lachnospirales;f__Lachnospiraceae;g__Agathobacter;s__Agathobacter faecis	d__Bacteria;p__Firmicutes_A;c__Clostridia;o__Lachnospirales;f__Lachnospiraceae;g__Blautia_A;s__Blautia_A obeum_B
P8.3	P8	P8.3.Sp.1889	P14.2.2277	P8.3.Sp.1889_00006	P14.2.2277_02922	99.223	2.4	2.6	5		d__Bacteria;p__Firmicutes_A;c__Clostridia;o__Lachnospirales;f__Lachnospiraceae;g__Blautia_A;s__Blautia_A obeum_B	d__Bacteria;p__Firmicutes_A;c__Clostridia;o__Lachnospirales;f__Lachnospiraceae;g__Faecalicatena;s__Faecalicatena sp900066545
P8.3	P8	P8.3.Sp.2214	P4.4.1163	P8.3.Sp.2214_01903	P4.4.1163_00261	99.461	0.8	0.79	2		d__Bacteria;p__Firmicutes_A;c__Clostridia;o__Lachnospirales;f__Lachnospiraceae;g__TF01-11;s__TF01-11 sp001414325	d__Bacteria;p__Firmicutes_A;c__Clostridia;o__Lachnospirales;f__Lachnospiraceae;g__Acetatifactor;s__Acetatifactor intestinalis
P8.3	P8	P8.3.Sp.2189	P4.4.1163	P8.3.Sp.2189_01624	P4.4.1163_01685	100	1	1.2	3		d__Bacteria;p__Firmicutes_A;c__Clostridia;o__Lachnospirales;f__Lachnospiraceae;g__Lachnospira;s__Lachnospira rogosae	d__Bacteria;p__Firmicutes_A;c__Clostridia;o__Lachnospirales;f__Lachnospiraceae;g__Acetatifactor;s__Acetatifactor intestinalis
P8.3	P8	P8.3.Sp.1418	P4.4.2072	P8.3.Sp.1418_01308	P4.4.2072_00207	86.168	1.1	1.3	2		d__Bacteria;p__Firmicutes_A;c__Clostridia;o__Lachnospirales;f__Lachnospiraceae;g__Schaedlerella;s__Schaedlerella glycyrrhizinilytica_A	d__Bacteria;p__Firmicutes_A;c__Clostridia;o__Lachnospirales;f__Lachnospiraceae;g__Tyzzerella;s__Tyzzerella nexilis
P8.3	P8	P8.3.Sp.1418	P4.4.2072	P8.3.Sp.1418_00373	P4.4.2072_01124	88.582	1.1	1.3	1		d__Bacteria;p__Firmicutes_A;c__Clostridia;o__Lachnospirales;f__Lachnospiraceae;g__Schaedlerella;s__Schaedlerella glycyrrhizinilytica_A	d__Bacteria;p__Firmicutes_A;c__Clostridia;o__Lachnospirales;f__Lachnospiraceae;g__Tyzzerella;s__Tyzzerella nexilis
P8.3	P8	P8.3.Sp.1847	P12.3.2043	P8.3.Sp.1847_00319	P12.3.2043_00402	99.808	2.6	2.2	2		d__Bacteria;p__Firmicutes_A;c__Clostridia;o__Lachnospirales;f__Lachnospiraceae;g__Ruminococcus_A;s__Ruminococcus_A sp003011855	d__Bacteria;p__Firmicutes_A;c__Clostridia;o__Lachnospirales;f__Lachnospiraceae;g__Blautia_A;s__Blautia_A obeum
P8.3	P8	P8.3.Sp.1721	P12.3.2043	P8.3.Sp.1721_01417	P12.3.2043_00460	100	0.9	1.1	1		d__Bacteria;p__Firmicutes_A;c__Clostridia;o__Lachnospirales;f__Lachnospiraceae;g__Blautia_A;s__Blautia_A obeum	d__Bacteria;p__Firmicutes_A;c__Clostridia;o__Oscillospirales;f__Oscillospiraceae;g__ER4;s__ER4 sp000765235
P8.3	P8	P8.3.Sp.2196	P12.3.2043	P8.3.Sp.2196_02092	P12.3.2043_00923	99.522	1.4	1.6	3		d__Bacteria;p__Firmicutes_A;c__Clostridia;o__Lachnospirales;f__Lachnospiraceae;g__Blautia_A;s__Blautia_A obeum	d__Bacteria;p__Firmicutes_A;c__Clostridia;o__Lachnospirales;f__Lachnospiraceae;g__Dorea;s__Dorea formicigenerans
P8.3	P8	P8.3.Sp.148	P12.3.2043	P8.3.Sp.148_00462	P12.3.2043_01542	100	0.35	0.48	7		d__Bacteria;p__Firmicutes_A;c__Clostridia;o__Lachnospirales;f__Lachnospiraceae;g__Blautia_A;s__Blautia_A obeum	d__Bacteria;p__Firmicutes_A;c__Clostridia;o__Oscillospirales;f__Oscillospiraceae;g__CAG-110;s__CAG-110 sp000434635
P8.3	P8	P8.3.Sp.148	P12.3.2043	P8.3.Sp.148_00463	P12.3.2043_01543	100	0.35	0.48	5		d__Bacteria;p__Firmicutes_A;c__Clostridia;o__Lachnospirales;f__Lachnospiraceae;g__Blautia_A;s__Blautia_A obeum	d__Bacteria;p__Firmicutes_A;c__Clostridia;o__Oscillospirales;f__Oscillospiraceae;g__CAG-110;s__CAG-110 sp000434635
P8.3	P8	P8.3.Sp.1721	P12.3.231	P8.3.Sp.1721_02039	P12.3.231_01647	100	0.62	0.77	3		d__Bacteria;p__Firmicutes_A;c__Clostridia;o__Lachnospirales;f__Lachnospiraceae;g__Limivivens;s__Limivivens sp900066135	d__Bacteria;p__Firmicutes_A;c__Clostridia;o__Oscillospirales;f__Oscillospiraceae;g__ER4;s__ER4 sp000765235
P8.3	P8	P8.3.Sp.1847	P12.3.3895	P8.3.Sp.1847_03231	P12.3.3895_00999	99.852	1.5	1.4	3		d__Bacteria;p__Firmicutes_A;c__Clostridia;o__Lachnospirales;f__Lachnospiraceae;g__Choladousia;s__Choladousia sp902363135	d__Bacteria;p__Firmicutes_A;c__Clostridia;o__Lachnospirales;f__Lachnospiraceae;g__Ruminococcus_A;s__Ruminococcus_A sp003011855
P8.3	P8	P8.3.Sp.337	P3.4.2020	P8.3.Sp.337_02698	P3.4.2020_00299	99.745	1.5	1.9	3		d__Bacteria;p__Firmicutes_A;c__Clostridia;o__Lachnospirales;f__Lachnospiraceae;g__Coprococcus_A;s__Coprococcus_A catus	d__Bacteria;p__Firmicutes_A;c__Clostridia;o__Lachnospirales;f__Lachnospiraceae;g__Blautia_A;s__Blautia_A faecis
P8.3	P8	P8.3.Sp.337	P3.4.2020	P8.3.Sp.337_02699	P3.4.2020_00300	100	1.5	1.9	2		d__Bacteria;p__Firmicutes_A;c__Clostridia;o__Lachnospirales;f__Lachnospiraceae;g__Coprococcus_A;s__Coprococcus_A catus	d__Bacteria;p__Firmicutes_A;c__Clostridia;o__Lachnospirales;f__Lachnospiraceae;g__Blautia_A;s__Blautia_A faecis
P8.3	P8	P8.3.Sp.2188	P3.4.2020	P8.3.Sp.2188_01907	P3.4.2020_00331	99.499	1	1.3	2		d__Bacteria;p__Firmicutes_A;c__Clostridia;o__Lachnospirales;f__Lachnospiraceae;g__Blautia_A;s__Blautia_A faecis	d__Bacteria;p__Firmicutes_A;c__Clostridia;o__Lachnospirales;f__Lachnospiraceae;g__Coprococcus_B;s__Coprococcus_B comes
P8.3	P8	P8.3.Sp.1606	P3.4.2020	P8.3.Sp.1606_01980	P3.4.2020_00912	100	0.75	1.1	5		d__Bacteria;p__Firmicutes_A;c__Clostridia;o__Lachnospirales;f__Lachnospiraceae;g__Agathobacter;s__Agathobacter faecis	d__Bacteria;p__Firmicutes_A;c__Clostridia;o__Lachnospirales;f__Lachnospiraceae;g__Blautia_A;s__Blautia_A faecis
P8.3	P8	P8.3.Sp.2302	P3.4.2020	P8.3.Sp.2302_00350	P3.4.2020_01792	100	0.55	0.84	5		d__Bacteria;p__Firmicutes_A;c__Clostridia;o__Lachnospirales;f__Lachnospiraceae;g__Blautia_A;s__Blautia_A faecis	d__Bacteria;p__Firmicutes_A;c__Clostridia;o__Lachnospirales;f__Lachnospiraceae;g__Faecalicatena;s__Faecalicatena torques
P8.3	P8	P8.3.Sp.1176	P11.4.380	P8.3.Sp.1176_00082	P11.4.380_00041	100	0.28	0.42	2		d__Bacteria;p__Firmicutes_A;c__Clostridia;o__Oscillospirales;f__Ruminococcaceae;g__Ruminiclostridium_E;s__Ruminiclostridium_E siraeum	d__Bacteria;p__Firmicutes_A;c__Clostridia;o__Lachnospirales;f__Lachnospiraceae;g__Mediterraneibacter;s__Mediterraneibacter faecis
P8.3	P8	P8.3.Sp.1375	P11.4.380	P8.3.Sp.1375_00292	P11.4.380_02744	99.01	0.73	0.72	4		d__Bacteria;p__Firmicutes_A;c__Clostridia;o__Lachnospirales;f__Lachnospiraceae;g__Mediterraneibacter;s__Mediterraneibacter faecis	d__Bacteria;p__Firmicutes_A;c__Clostridia;o__Lachnospirales;f__Lachnospiraceae;g__KLE1615;s__KLE1615 sp900066985
P8.3	P8	P8.3.Sp.1375	P11.4.380	P8.3.Sp.1375_00291	P11.4.380_02745	98.986	0.73	0.72	4		d__Bacteria;p__Firmicutes_A;c__Clostridia;o__Lachnospirales;f__Lachnospiraceae;g__Mediterraneibacter;s__Mediterraneibacter faecis	d__Bacteria;p__Firmicutes_A;c__Clostridia;o__Lachnospirales;f__Lachnospiraceae;g__KLE1615;s__KLE1615 sp900066985
P8.3	P8	P8.3.Sp.1982	P11.4.4050	P8.3.Sp.1982_01816	P11.4.4050_00129	99.619	2.1	2.1	7		d__Bacteria;p__Firmicutes_A;c__Clostridia;o__Lachnospirales;f__Lachnospiraceae;g__Clostridium_Q;s__Clostridium_Q sp003024715	d__Bacteria;p__Firmicutes_A;c__Clostridia;o__Lachnospirales;f__Lachnospiraceae;g__Ventrimonas;s__Ventrimonas sp003478505
P8.3	P8	P8.3.Sp.337	P11.4.4050	P8.3.Sp.337_01914	P11.4.4050_00166	95.814	1.3	1.1	3		d__Bacteria;p__Firmicutes_A;c__Clostridia;o__Lachnospirales;f__Lachnospiraceae;g__Ventrimonas;s__Ventrimonas sp003478505	d__Bacteria;p__Firmicutes_A;c__Clostridia;o__Lachnospirales;f__Lachnospiraceae;g__Coprococcus_A;s__Coprococcus_A catus
P8.3	P8	P8.3.Sp.1260	P1.1.2077	P8.3.Sp.1260_00486	P1.1.2077_00245	94.606	1.5	1.6	1		d__Bacteria;p__Firmicutes_A;c__Clostridia;o__Oscillospirales;f__Ruminococcaceae;g__Faecalibacterium;s__Faecalibacterium prausnitzii_C	d__Bacteria;p__Firmicutes_A;c__Clostridia;o__Oscillospirales;f__Ruminococcaceae;g__Gemmiger;s__Gemmiger sp003476825
P8.3	P8	P8.3.Sp.631	P1.1.3851	P8.3.Sp.631_01211	P1.1.3851_00479	99.749	1.9	2	4		d__Bacteria;p__Firmicutes_A;c__Clostridia;o__Lachnospirales;f__Lachnospiraceae;g__Fusicatenibacter;s__Fusicatenibacter saccharivorans	d__Bacteria;p__Firmicutes_A;c__Clostridia;o__Lachnospirales;f__Lachnospiraceae;g__Blautia_A;s__Blautia_A sp003471165
P8.3	P8	P8.3.Sp.631	P1.1.3851	P8.3.Sp.631_03347	P1.1.3851_03079	99.074	1.9	2	2		d__Bacteria;p__Firmicutes_A;c__Clostridia;o__Lachnospirales;f__Lachnospiraceae;g__Blautia_A;s__Blautia_A sp003471165	d__Bacteria;p__Firmicutes_A;c__Clostridia;o__Lachnospirales;f__Lachnospiraceae;g__Fusicatenibacter;s__Fusicatenibacter saccharivorans
P8.3	P8	P8.3.Sp.2056	P1.1.631	P8.3.Sp.2056_00194	P1.1.631_01224	99.92	1.6	1.4	1		d__Bacteria;p__Firmicutes_A;c__Clostridia;o__Lachnospirales;f__Lachnospiraceae;g__Fusicatenibacter;s__Fusicatenibacter saccharivorans	d__Bacteria;p__Firmicutes_A;c__Clostridia;o__Lachnospirales;f__Lachnospiraceae;g__Clostridium_M;s__Clostridium_M sp000431375
P8.3	P8	P8.3.Sp.1418	P1.1.631	P8.3.Sp.1418_00332	P1.1.631_01225	100	0.92	1.2	1		d__Bacteria;p__Firmicutes_A;c__Clostridia;o__Lachnospirales;f__Lachnospiraceae;g__Fusicatenibacter;s__Fusicatenibacter saccharivorans	d__Bacteria;p__Firmicutes_A;c__Clostridia;o__Lachnospirales;f__Lachnospiraceae;g__Tyzzerella;s__Tyzzerella nexilis
P8.3	P8	P8.3.Sp.1847	P1.1.631	P8.3.Sp.1847_03360	P1.1.631_01832	100	2	1.9	7		d__Bacteria;p__Firmicutes_A;c__Clostridia;o__Lachnospirales;f__Lachnospiraceae;g__Fusicatenibacter;s__Fusicatenibacter saccharivorans	d__Bacteria;p__Firmicutes_A;c__Clostridia;o__Lachnospirales;f__Lachnospiraceae;g__Ruminococcus_A;s__Ruminococcus_A sp003011855
P8.3	P8	P8.3.Sp.1418	P12.1.3897	P8.3.Sp.1418_02228	P12.1.3897_01580	99.195	0.72	0.71	2		d__Bacteria;p__Firmicutes_A;c__Clostridia;o__Lachnospirales;f__Lachnospiraceae;g__Limivivens;s__Limivivens sp900543575	d__Bacteria;p__Firmicutes_A;c__Clostridia;o__Lachnospirales;f__Lachnospiraceae;g__Tyzzerella;s__Tyzzerella nexilis
P8.3	P8	P8.3.Sp.1847	P10.1.1979	P8.3.Sp.1847_03360	P10.1.1979_01822	99.548	2.3	2.2	4		d__Bacteria;p__Firmicutes_A;c__Clostridia;o__Lachnospirales;f__Lachnospiraceae;g__Ruminococcus_A;s__Ruminococcus_A sp003011855	d__Bacteria;p__Firmicutes_A;c__Clostridia;o__Lachnospirales;f__Lachnospiraceae;g__Blautia_A;s__Blautia_A sp000285855
P8.3	P8	P8.3.Sp.1847	P10.1.1979	P8.3.Sp.1847_03363	P10.1.1979_01825	100	2.3	2.2	5		d__Bacteria;p__Firmicutes_A;c__Clostridia;o__Lachnospirales;f__Lachnospiraceae;g__Ruminococcus_A;s__Ruminococcus_A sp003011855	d__Bacteria;p__Firmicutes_A;c__Clostridia;o__Lachnospirales;f__Lachnospiraceae;g__Blautia_A;s__Blautia_A sp000285855
P8.3	P8	P8.3.Sp.2188	P10.1.1979	P8.3.Sp.2188_01564	P10.1.1979_01868	100	2.1	1.8	1		d__Bacteria;p__Firmicutes_A;c__Clostridia;o__Lachnospirales;f__Lachnospiraceae;g__Blautia_A;s__Blautia_A sp000285855	d__Bacteria;p__Firmicutes_A;c__Clostridia;o__Lachnospirales;f__Lachnospiraceae;g__Coprococcus_B;s__Coprococcus_B comes
P8.3	P8	P8.3.Sp.3913	P10.1.1979	P8.3.Sp.3913_01489	P10.1.1979_02321	100	1.2	2.5	3		d__Bacteria;p__Firmicutes_A;c__Clostridia;o__Lachnospirales;f__Lachnospiraceae;g__Blautia_A;s__Blautia_A sp000285855	d__Bacteria;p__Firmicutes_A;c__Clostridia;o__Lachnospirales;f__Lachnospiraceae;g__UBA7182;s__MGYG-HGUT-02304
P8.3	P8	P8.3.Sp.3913	P10.1.1979	P8.3.Sp.3913_01480	P10.1.1979_02330	100	1.2	2.5	1		d__Bacteria;p__Firmicutes_A;c__Clostridia;o__Lachnospirales;f__Lachnospiraceae;g__Blautia_A;s__Blautia_A sp000285855	d__Bacteria;p__Firmicutes_A;c__Clostridia;o__Lachnospirales;f__Lachnospiraceae;g__UBA7182;s__MGYG-HGUT-02304
P8.3	P8	P8.3.Sp.2135	P9.1.1459	P8.3.Sp.2135_00421	P9.1.1459_00252	100	1.5	1.6	9		d__Bacteria;p__Firmicutes_A;c__Clostridia;o__Lachnospirales;f__Lachnospiraceae;g__Eubacterium_I;s__Eubacterium_I ramulus_A	d__Bacteria;p__Firmicutes_A;c__Clostridia;o__Lachnospirales;f__Lachnospiraceae;g__Blautia;s__Blautia sp000436935
P8.3	P8	P8.3.Sp.2135	P9.1.2189	P8.3.Sp.2135_00421	P9.1.2189_00343	100	1.5	1.2	3		d__Bacteria;p__Firmicutes_A;c__Clostridia;o__Lachnospirales;f__Lachnospiraceae;g__Lachnospira;s__Lachnospira rogosae_A	d__Bacteria;p__Firmicutes_A;c__Clostridia;o__Lachnospirales;f__Lachnospiraceae;g__Blautia;s__Blautia sp000436935
P8.3	P8	P8.3.Sp.2188	P9.1.3894	P8.3.Sp.2188_00063	P9.1.3894_00129	99.501	1.5	1.4	8		d__Bacteria;p__Firmicutes_A;c__Clostridia;o__Lachnospirales;f__Lachnospiraceae;g__Choladousia;s__Choladousia sp902363665	d__Bacteria;p__Firmicutes_A;c__Clostridia;o__Lachnospirales;f__Lachnospiraceae;g__Coprococcus_B;s__Coprococcus_B comes
P8.3	P8	P8.3.Sp.1459	P9.1.3894	P8.3.Sp.1459_03272	P9.1.3894_01196	98.834	1.5	1.5	5		d__Bacteria;p__Firmicutes_A;c__Clostridia;o__Lachnospirales;f__Lachnospiraceae;g__Choladousia;s__Choladousia sp902363665	d__Bacteria;p__Firmicutes_A;c__Clostridia;o__Lachnospirales;f__Lachnospiraceae;g__Eubacterium_I;s__Eubacterium_I ramulus_A
P8.3	P8	P8.3.Sp.2189	P9.1.3894	P8.3.Sp.2189_01266	P9.1.3894_01243	97.373	1	1.2	4		d__Bacteria;p__Firmicutes_A;c__Clostridia;o__Lachnospirales;f__Lachnospiraceae;g__Choladousia;s__Choladousia sp902363665	d__Bacteria;p__Firmicutes_A;c__Clostridia;o__Lachnospirales;f__Lachnospiraceae;g__Lachnospira;s__Lachnospira rogosae
P8.3	P8	P8.3.Sp.1300	P7.3.1824	P8.3.Sp.1300_00765	P7.3.1824_00472	97.742	2.3	1.1	2		d__Bacteria;p__Firmicutes_A;c__Clostridia;o__Oscillospirales;f__Ruminococcaceae;g__Faecalibacterium;s__Faecalibacterium prausnitzii_D	d__Bacteria;p__Firmicutes_A;c__Clostridia;o__Oscillospirales;f__Ruminococcaceae;g__Gemmiger;s__Gemmiger formicilis
P8.3	P8	P8.3.Sp.1300	P20.2.787	P8.3.Sp.1300_01635	P20.2.787_01151	100	0.67	0.44	2		d__Bacteria;p__Firmicutes_A;c__Clostridia;o__Oscillospirales;f__Ruminococcaceae;g__Faecalibacterium;s__Faecalibacterium prausnitzii_D	d__Bacteria;p__Firmicutes_A;c__Clostridia;o__Lachnospirales;f__Anaerotignaceae;g__Anaerotignum;s__Anaerotignum faecicola
P8.3	P8	P8.3.Sp.1309	P12.2.413	P8.3.Sp.1309_01416	P12.2.413_00564	100	0.9	1.1	2		d__Bacteria;p__Firmicutes_A;c__Clostridia;o__Lachnospirales;f__Lachnospiraceae;g__Dorea;s__Dorea longicatena_B	d__Bacteria;p__Firmicutes_A;c__Clostridia;o__Lachnospirales;f__Lachnospiraceae;g__Lachnospira;s__Lachnospira sp900316325
P8.3	P8	P8.3.Sp.1316	P1.1.1847	P8.3.Sp.1316_01770	P1.1.1847_01776	98.773	1.8	2.1	6	Y	d__Bacteria;p__Firmicutes_A;c__Clostridia;o__Lachnospirales;f__Lachnospiraceae;g__Oliverpabstia;s__Oliverpabstia intestinalis	d__Bacteria;p__Firmicutes_A;c__Clostridia;o__Lachnospirales;f__Lachnospiraceae;g__Blautia_A;s__Blautia_A sp900066145
P8.3	P8	P8.3.Sp.1316	P12.3.231	P8.3.Sp.1316_02944	P12.3.231_01650	100	1.3	1.5	2		d__Bacteria;p__Firmicutes_A;c__Clostridia;o__Lachnospirales;f__Lachnospiraceae;g__Limivivens;s__Limivivens sp900066135	d__Bacteria;p__Firmicutes_A;c__Clostridia;o__Lachnospirales;f__Lachnospiraceae;g__Blautia_A;s__Blautia_A sp900066145
P8.3	P8	P8.3.Sp.1316	P9.1.3894	P8.3.Sp.1316_03195	P9.1.3894_03018	99.407	1.1	1.4	4		d__Bacteria;p__Firmicutes_A;c__Clostridia;o__Lachnospirales;f__Lachnospiraceae;g__Blautia_A;s__Blautia_A sp900066145	d__Bacteria;p__Firmicutes_A;c__Clostridia;o__Lachnospirales;f__Lachnospiraceae;g__Choladousia;s__Choladousia sp902363665
P8.3	P8	P8.3.Sp.1316	P9.1.3894	P8.3.Sp.1316_03199	P9.1.3894_03022	99.558	1.1	1.4	5	Y	d__Bacteria;p__Firmicutes_A;c__Clostridia;o__Lachnospirales;f__Lachnospiraceae;g__Blautia_A;s__Blautia_A sp900066145	d__Bacteria;p__Firmicutes_A;c__Clostridia;o__Lachnospirales;f__Lachnospiraceae;g__Choladousia;s__Choladousia sp902363665
P8.3	P8	P8.3.Sp.1316	P9.1.3894	P8.3.Sp.1316_03202	P9.1.3894_03025	100	1.1	1.4	4		d__Bacteria;p__Firmicutes_A;c__Clostridia;o__Lachnospirales;f__Lachnospiraceae;g__Blautia_A;s__Blautia_A sp900066145	d__Bacteria;p__Firmicutes_A;c__Clostridia;o__Lachnospirales;f__Lachnospiraceae;g__Choladousia;s__Choladousia sp902363665
P8.3	P8	P8.3.Sp.1316	P8.2.1180	P8.3.Sp.1316_03272	P8.2.1180_00051	99.171	0.19	0.27	4		d__Bacteria;p__Firmicutes_A;c__Clostridia;o__Lachnospirales;f__Lachnospiraceae;g__Blautia_A;s__Blautia_A sp900066145	d__Bacteria;p__Firmicutes_A;c__Clostridia;o__UBA1381;f__UBA1381;g__CAG-41;s__CAG-41 sp900066215
P8.3	P8	P8.3.Sp.1326	P12.3.2233	P8.3.Sp.1326_00359	P12.3.2233_01507	98.622	0.7	0.72	1		d__Bacteria;p__Firmicutes_A;c__Clostridia;o__Lachnospirales;f__Lachnospiraceae;g__Blautia_A;s__Blautia_A wexlerae	d__Bacteria;p__Firmicutes_A;c__Clostridia;o__Lachnospirales;f__Lachnospiraceae;g__RUG115;s__RUG115 sp900066395
P8.3	P8	P8.3.Sp.1326	P15.2.1889	P8.3.Sp.1326_01640	P15.2.1889_02015	98.333	1.2	1.2	2		d__Bacteria;p__Firmicutes_A;c__Clostridia;o__Lachnospirales;f__Lachnospiraceae;g__Blautia_A;s__Blautia_A wexlerae	d__Bacteria;p__Firmicutes_A;c__Clostridia;o__Lachnospirales;f__Lachnospiraceae;g__Schaedlerella;s__Schaedlerella sp900066545
P8.3	P8	P8.3.Sp.1351	P17.2.1310	P8.3.Sp.1351_00453	P17.2.1310_00948	100	2.3	1.6	4		d__Bacteria;p__Bacteroidota;c__Bacteroidia;o__Bacteroidales;f__Rikenellaceae;g__Alistipes;s__Alistipes putredinis	d__Bacteria;p__Bacteroidota;c__Bacteroidia;o__Bacteroidales;f__Bacteroidaceae;g__Bacteroides;s__Bacteroides stercoris
P8.3	P8	P8.3.Sp.1351	P18.1.1818	P8.3.Sp.1351_01546	P18.1.1818_03760	100	1.5	0.77	7	Y	d__Bacteria;p__Bacteroidota;c__Bacteroidia;o__Bacteroidales;f__Rikenellaceae;g__Alistipes;s__Alistipes putredinis	d__Bacteria;p__Bacteroidota;c__Bacteroidia;o__Bacteroidales;f__Tannerellaceae;g__Parabacteroides;s__Parabacteroides distasonis
P8.3	P8	P8.3.Sp.1371	P12.1.3256	P8.3.Sp.1371_01770	P12.1.3256_01530	100	0.36	0.31	2		d__Bacteria;p__Firmicutes_A;c__Clostridia;o__Oscillospirales;f__Ruminococcaceae;g__Faecalibacterium;s__Faecalibacterium sp003449675	d__Bacteria;p__Firmicutes_A;c__Clostridia;o__Christensenellales;f__CAG-74;g__Ventricola;s__Ventricola sp900542445
P8.3	P8	P8.3.Sp.1375	P11.1.3940	P8.3.Sp.1375_02010	P11.1.3940_00565	99.869	0.62	0.8	9		d__Bacteria;p__Firmicutes_A;c__Clostridia;o__Lachnospirales;f__Lachnospiraceae;g__KLE1615;s__KLE1615 sp900066985	d__Bacteria;p__Firmicutes_A;c__Clostridia;o__Lachnospirales;f__Lachnospiraceae;g__Mediterraneibacter_A;s__Mediterraneibacter_A butyricigenes
P8.3	P8	P8.3.Sp.1459	P12.3.2233	P8.3.Sp.1459_03014	P12.3.2233_02721	100	1.5	1.5	1		d__Bacteria;p__Firmicutes_A;c__Clostridia;o__Lachnospirales;f__Lachnospiraceae;g__Eubacterium_I;s__Eubacterium_I ramulus_A	d__Bacteria;p__Firmicutes_A;c__Clostridia;o__Lachnospirales;f__Lachnospiraceae;g__RUG115;s__RUG115 sp900066395
P8.3	P8	P8.3.Sp.1481	P10.1.1268	P8.3.Sp.1481_00290	P10.1.1268_00355	95.421	0.23	0.27	1		d__Bacteria;p__Firmicutes_A;c__Clostridia;o__Oscillospirales;f__Acutalibacteraceae;g__UBA1417;s__UBA1417 sp003531055	d__Bacteria;p__Firmicutes_A;c__Clostridia;o__Oscillospirales;f__Oscillospiraceae;g__CAG-83;s__CAG-83 sp000431575
P8.3	P8	P8.3.Sp.1508	P11.4.380	P8.3.Sp.1508_00051	P11.4.380_00533	100	1.9	1.8	2		d__Bacteria;p__Firmicutes_A;c__Clostridia;o__Lachnospirales;f__Lachnospiraceae;g__Eisenbergiella;s__Eisenbergiella sp900066775	d__Bacteria;p__Firmicutes_A;c__Clostridia;o__Lachnospirales;f__Lachnospiraceae;g__Mediterraneibacter;s__Mediterraneibacter faecis
P8.3	P8	P8.3.Sp.1508	P10.3.3913	P8.3.Sp.1508_01119	P10.3.3913_02587	99.617	2.3	2	2		d__Bacteria;p__Firmicutes_A;c__Clostridia;o__Lachnospirales;f__Lachnospiraceae;g__Eisenbergiella;s__Eisenbergiella sp900066775	d__Bacteria;p__Firmicutes_A;c__Clostridia;o__Lachnospirales;f__Lachnospiraceae;g__Choladocola;s__Choladocola sp003481535
P8.3	P8	P8.3.Sp.1508	P10.3.3913	P8.3.Sp.1508_01120	P10.3.3913_02588	99.531	2.3	2	4		d__Bacteria;p__Firmicutes_A;c__Clostridia;o__Lachnospirales;f__Lachnospiraceae;g__Eisenbergiella;s__Eisenbergiella sp900066775	d__Bacteria;p__Firmicutes_A;c__Clostridia;o__Lachnospirales;f__Lachnospiraceae;g__Choladocola;s__Choladocola sp003481535
P8.3	P8	P8.3.Sp.1606	P12.3.2233	P8.3.Sp.1606_01031	P12.3.2233_02721	100	2.1	2.1	1		d__Bacteria;p__Firmicutes_A;c__Clostridia;o__Lachnospirales;f__Lachnospiraceae;g__Agathobacter;s__Agathobacter faecis	d__Bacteria;p__Firmicutes_A;c__Clostridia;o__Lachnospirales;f__Lachnospiraceae;g__RUG115;s__RUG115 sp900066395
P8.3	P8	P8.3.Sp.1606	P9.3.2271	P8.3.Sp.1606_01383	P9.3.2271_00070	98.784	0.81	0.96	13		d__Bacteria;p__Firmicutes_A;c__Clostridia;o__Lachnospirales;f__Lachnospiraceae;g__Agathobacter;s__Agathobacter faecis	d__Bacteria;p__Firmicutes_A;c__Clostridia;o__Lachnospirales;f__Lachnospiraceae;g__Anaerostipes;s__Anaerostipes hadrus
P8.3	P8	P8.3.Sp.1721	P10.1.1268	P8.3.Sp.1721_00986	P10.1.1268_00247	99.886	1.8	2.1	3		d__Bacteria;p__Firmicutes_A;c__Clostridia;o__Oscillospirales;f__Oscillospiraceae;g__ER4;s__ER4 sp000765235	d__Bacteria;p__Firmicutes_A;c__Clostridia;o__Oscillospirales;f__Oscillospiraceae;g__CAG-83;s__CAG-83 sp000431575
P8.3	P8	P8.3.Sp.1721	P21.1.1508	P8.3.Sp.1721_01199	P21.1.1508_00147	100	1.7	1.4	1		d__Bacteria;p__Firmicutes_A;c__Clostridia;o__Oscillospirales;f__Oscillospiraceae;g__ER4;s__ER4 sp000765235	d__Bacteria;p__Firmicutes_A;c__Clostridia;o__Lachnospirales;f__Lachnospiraceae;g__Eisenbergiella;s__Eisenbergiella sp900066775
P8.3	P8	P8.3.Sp.1810	P11.1.3940	P8.3.Sp.1810_00208	P11.1.3940_02508	99.832	2.6	1.4	1		d__Bacteria;p__Firmicutes_A;c__Clostridia;o__Lachnospirales;f__Lachnospiraceae;g__Dorea;s__Dorea longicatena	d__Bacteria;p__Firmicutes_A;c__Clostridia;o__Lachnospirales;f__Lachnospiraceae;g__Mediterraneibacter_A;s__Mediterraneibacter_A butyricigenes
P8.3	P8	P8.3.Sp.1810	P12.3.1982	P8.3.Sp.1810_00756	P12.3.1982_00792	100	1.4	0.91	3		d__Bacteria;p__Firmicutes_A;c__Clostridia;o__Lachnospirales;f__Lachnospiraceae;g__Dorea;s__Dorea longicatena	d__Bacteria;p__Firmicutes_A;c__Clostridia;o__Lachnospirales;f__Lachnospiraceae;g__Clostridium_Q;s__Clostridium_Q fessum
P8.3	P8	P8.3.Sp.1862	P4.4.1163	P8.3.Sp.1862_00342	P4.4.1163_01436	100	1.2	1.4	1		d__Bacteria;p__Firmicutes_A;c__Clostridia;o__Lachnospirales;f__Lachnospiraceae;g__Roseburia;s__Roseburia inulinivorans	d__Bacteria;p__Firmicutes_A;c__Clostridia;o__Lachnospirales;f__Lachnospiraceae;g__Acetatifactor;s__Acetatifactor intestinalis
P8.3	P8	P8.3.Sp.1951	P4.4.2072	P8.3.Sp.1951_00493	P4.4.2072_01321	99.33	0.54	0.55	2		d__Bacteria;p__Firmicutes_A;c__Clostridia;o__Lachnospirales;f__Lachnospiraceae;g__Clostridium_Q;s__Clostridium_Q sp000435655	d__Bacteria;p__Firmicutes_A;c__Clostridia;o__Lachnospirales;f__Lachnospiraceae;g__Schaedlerella;s__Schaedlerella glycyrrhizinilytica_A
P8.3	P8	P8.3.Sp.1982	P3.4.2020	P8.3.Sp.1982_00226	P3.4.2020_00130	99.814	1.4	0.92	12		d__Bacteria;p__Firmicutes_A;c__Clostridia;o__Lachnospirales;f__Lachnospiraceae;g__Clostridium_Q;s__Clostridium_Q sp003024715	d__Bacteria;p__Firmicutes_A;c__Clostridia;o__Lachnospirales;f__Lachnospiraceae;g__Blautia_A;s__Blautia_A faecis
P8.3	P8	P8.3.Sp.1982	P8.1.1606	P8.3.Sp.1982_00522	P8.1.1606_02289	100	2.5	2.3	4		d__Bacteria;p__Firmicutes_A;c__Clostridia;o__Lachnospirales;f__Lachnospiraceae;g__Clostridium_Q;s__Clostridium_Q sp003024715	d__Bacteria;p__Firmicutes_A;c__Clostridia;o__Lachnospirales;f__Lachnospiraceae;g__Agathobacter;s__Agathobacter faecis
P8.3	P8	P8.3.Sp.1982	P11.1.3940	P8.3.Sp.1982_00990	P11.1.3940_01601	99.844	0.8	0.88	5		d__Bacteria;p__Firmicutes_A;c__Clostridia;o__Lachnospirales;f__Lachnospiraceae;g__Clostridium_Q;s__Clostridium_Q sp003024715	d__Bacteria;p__Firmicutes_A;c__Clostridia;o__Lachnospirales;f__Lachnospiraceae;g__Mediterraneibacter_A;s__Mediterraneibacter_A butyricigenes
P8.3	P8	P8.3.Sp.2020	P15.2.1889	P8.3.Sp.2020_02282	P15.2.1889_01617	98.92	1.8	2.1	1		d__Bacteria;p__Firmicutes_A;c__Clostridia;o__Lachnospirales;f__Lachnospiraceae;g__Blautia_A;s__Blautia_A sp900066165	d__Bacteria;p__Firmicutes_A;c__Clostridia;o__Lachnospirales;f__Lachnospiraceae;g__Schaedlerella;s__Schaedlerella sp900066545
P8.3	P8	P8.3.Sp.2020	P1.2.2445	P8.3.Sp.2020_02536	P1.2.2445_01350	100	0.18	0.32	4		d__Bacteria;p__Firmicutes_A;c__Clostridia;o__Oscillospirales;f__Acutalibacteraceae;g__UMGS1071;s__UMGS1071 sp900542375	d__Bacteria;p__Firmicutes_A;c__Clostridia;o__Lachnospirales;f__Lachnospiraceae;g__Blautia_A;s__Blautia_A sp900066165
P8.3	P8	P8.3.Sp.2020	P8.1.1606	P8.3.Sp.2020_02541	P8.1.1606_02255	100	1.1	1.3	1		d__Bacteria;p__Firmicutes_A;c__Clostridia;o__Lachnospirales;f__Lachnospiraceae;g__Blautia_A;s__Blautia_A sp900066165	d__Bacteria;p__Firmicutes_A;c__Clostridia;o__Lachnospirales;f__Lachnospiraceae;g__Agathobacter;s__Agathobacter faecis
P8.3	P8	P8.3.Sp.2020	P8.1.1606	P8.3.Sp.2020_02545	P8.1.1606_02259	100	1.1	1.3	1		d__Bacteria;p__Firmicutes_A;c__Clostridia;o__Lachnospirales;f__Lachnospiraceae;g__Blautia_A;s__Blautia_A sp900066165	d__Bacteria;p__Firmicutes_A;c__Clostridia;o__Lachnospirales;f__Lachnospiraceae;g__Agathobacter;s__Agathobacter faecis
P8.3	P8	P8.3.Sp.2020	P8.1.1606	P8.3.Sp.2020_02546	P8.1.1606_02260	100	1.1	1.3	1		d__Bacteria;p__Firmicutes_A;c__Clostridia;o__Lachnospirales;f__Lachnospiraceae;g__Blautia_A;s__Blautia_A sp900066165	d__Bacteria;p__Firmicutes_A;c__Clostridia;o__Lachnospirales;f__Lachnospiraceae;g__Agathobacter;s__Agathobacter faecis
P8.3	P8	P8.3.Sp.2020	P8.1.1606	P8.3.Sp.2020_02547	P8.1.1606_02261	100	1.1	1.3	1		d__Bacteria;p__Firmicutes_A;c__Clostridia;o__Lachnospirales;f__Lachnospiraceae;g__Blautia_A;s__Blautia_A sp900066165	d__Bacteria;p__Firmicutes_A;c__Clostridia;o__Lachnospirales;f__Lachnospiraceae;g__Agathobacter;s__Agathobacter faecis
P8.3	P8	P8.3.Sp.2020	P11.1.3940	P8.3.Sp.2020_03032	P11.1.3940_00565	99.869	1.1	1.5	9		d__Bacteria;p__Firmicutes_A;c__Clostridia;o__Lachnospirales;f__Lachnospiraceae;g__Blautia_A;s__Blautia_A sp900066165	d__Bacteria;p__Firmicutes_A;c__Clostridia;o__Lachnospirales;f__Lachnospiraceae;g__Mediterraneibacter_A;s__Mediterraneibacter_A butyricigenes
P8.3	P8	P8.3.Sp.2043	P20.2.2196	P8.3.Sp.2043_00030	P20.2.2196_00016	100	1.4	1.5	2		d__Bacteria;p__Firmicutes_A;c__Clostridia;o__Lachnospirales;f__Lachnospiraceae;g__Blautia_A;s__Blautia_A obeum	d__Bacteria;p__Firmicutes_A;c__Clostridia;o__Lachnospirales;f__Lachnospiraceae;g__Dorea;s__Dorea formicigenerans
P8.3	P8	P8.3.Sp.2043	P21.1.1508	P8.3.Sp.2043_00974	P21.1.1508_03178	100	1.3	1.3	1		d__Bacteria;p__Firmicutes_A;c__Clostridia;o__Lachnospirales;f__Lachnospiraceae;g__Blautia_A;s__Blautia_A obeum	d__Bacteria;p__Firmicutes_A;c__Clostridia;o__Lachnospirales;f__Lachnospiraceae;g__Eisenbergiella;s__Eisenbergiella sp900066775
P8.3	P8	P8.3.Sp.2189	P16.2.3916	P8.3.Sp.2189_01841	P16.2.3916_00605	99.565	0.99	0.73	5		d__Bacteria;p__Firmicutes_A;c__Clostridia;o__Lachnospirales;f__Lachnospiraceae;g__Lachnospira;s__Lachnospira rogosae	d__Bacteria;p__Firmicutes_A;c__Clostridia;o__Lachnospirales;f__Lachnospiraceae;g__Choladocola;s__Choladocola sp003480725
P8.3	P8	P8.3.Sp.2189	P12.3.2233	P8.3.Sp.2189_02054	P12.3.2233_00222	99.471	1.2	1.1	1		d__Bacteria;p__Firmicutes_A;c__Clostridia;o__Lachnospirales;f__Lachnospiraceae;g__Lachnospira;s__Lachnospira rogosae	d__Bacteria;p__Firmicutes_A;c__Clostridia;o__Lachnospirales;f__Lachnospiraceae;g__RUG115;s__RUG115 sp900066395
P8.3	P8	P8.3.Sp.2196	P12.3.231	P8.3.Sp.2196_00090	P12.3.231_03191	98.86	1.3	1.1	3		d__Bacteria;p__Firmicutes_A;c__Clostridia;o__Lachnospirales;f__Lachnospiraceae;g__Dorea;s__Dorea formicigenerans	d__Bacteria;p__Firmicutes_A;c__Clostridia;o__Lachnospirales;f__Lachnospiraceae;g__Limivivens;s__Limivivens sp900066135
P8.3	P8	P8.3.Sp.2196	P11.3.1633	P8.3.Sp.2196_00689	P11.3.1633_01695	99.713	0.27	0.38	2		d__Bacteria;p__Firmicutes_A;c__Clostridia;o__Lachnospirales;f__Lachnospiraceae;g__Dorea;s__Dorea formicigenerans	d__Bacteria;p__Firmicutes_A;c__Clostridia;o__Oscillospirales;f__Acutalibacteraceae;g__Ruminococcus_E;s__Ruminococcus_E bromii_B
P8.3	P8	P8.3.Sp.2196	P16.3.1092	P8.3.Sp.2196_00696	P16.3.1092_01155	98.497	2.2	2.2	1		d__Bacteria;p__Firmicutes_A;c__Clostridia;o__Lachnospirales;f__Lachnospiraceae;g__Dorea;s__Dorea formicigenerans	d__Bacteria;p__Firmicutes_A;c__Clostridia;o__Lachnospirales;f__Lachnospiraceae;g__Ruminococcus_B;s__Ruminococcus_B gnavus
P8.3	P8	P8.3.Sp.2196	P16.3.1092	P8.3.Sp.2196_01044	P16.3.1092_01928	99.541	2.2	2.2	7		d__Bacteria;p__Firmicutes_A;c__Clostridia;o__Lachnospirales;f__Lachnospiraceae;g__Dorea;s__Dorea formicigenerans	d__Bacteria;p__Firmicutes_A;c__Clostridia;o__Lachnospirales;f__Lachnospiraceae;g__Ruminococcus_B;s__Ruminococcus_B gnavus
P8.3	P8	P8.3.Sp.2196	P16.3.1092	P8.3.Sp.2196_01045	P16.3.1092_01927	96.96	2.2	2.2	8		d__Bacteria;p__Firmicutes_A;c__Clostridia;o__Lachnospirales;f__Lachnospiraceae;g__Dorea;s__Dorea formicigenerans	d__Bacteria;p__Firmicutes_A;c__Clostridia;o__Lachnospirales;f__Lachnospiraceae;g__Ruminococcus_B;s__Ruminococcus_B gnavus
P8.3	P8	P8.3.Sp.2196	P16.2.3916	P8.3.Sp.2196_02609	P16.2.3916_00605	100	1.4	1.2	5		d__Bacteria;p__Firmicutes_A;c__Clostridia;o__Lachnospirales;f__Lachnospiraceae;g__Dorea;s__Dorea formicigenerans	d__Bacteria;p__Firmicutes_A;c__Clostridia;o__Lachnospirales;f__Lachnospiraceae;g__Choladocola;s__Choladocola sp003480725
P8.3	P8	P8.3.Sp.2215	P18.1.1818	P8.3.Sp.2215_04360	P18.1.1818_01280	99.814	0.92	1.1	2		d__Bacteria;p__Bacteroidota;c__Bacteroidia;o__Bacteroidales;f__Tannerellaceae;g__Parabacteroides;s__Parabacteroides distasonis	d__Bacteria;p__Bacteroidota;c__Bacteroidia;o__Bacteroidales;f__Bacteroidaceae;g__Bacteroides;s__Bacteroides xylanisolvens
P8.3	P8	P8.3.Sp.2215	P18.1.1818	P8.3.Sp.2215_04361	P18.1.1818_01281	96.687	0.92	1.1	2		d__Bacteria;p__Bacteroidota;c__Bacteroidia;o__Bacteroidales;f__Tannerellaceae;g__Parabacteroides;s__Parabacteroides distasonis	d__Bacteria;p__Bacteroidota;c__Bacteroidia;o__Bacteroidales;f__Bacteroidaceae;g__Bacteroides;s__Bacteroides xylanisolvens
P8.3	P8	P8.3.Sp.2225	P11.3.1875	P8.3.Sp.2225_00682	P11.3.1875_00164	100	1	1.3	2		d__Bacteria;p__Bacteroidota;c__Bacteroidia;o__Bacteroidales;f__Bacteroidaceae;g__Bacteroides_A;s__Bacteroides_A plebeius	d__Bacteria;p__Bacteroidota;c__Bacteroidia;o__Bacteroidales;f__Barnesiellaceae;g__Barnesiella;s__Barnesiella intestinihominis
P8.3	P8	P8.3.Sp.2277	P10.3.337	P8.3.Sp.2277_00290	P10.3.337_02079	100	1.6	1.4	3		d__Bacteria;p__Firmicutes_A;c__Clostridia;o__Lachnospirales;f__Lachnospiraceae;g__Coprococcus_A;s__Coprococcus_A catus	d__Bacteria;p__Firmicutes_A;c__Clostridia;o__Lachnospirales;f__Lachnospiraceae;g__Blautia_A;s__Blautia_A obeum_B
P8.3	P8	P8.3.Sp.2277	P12.3.2233	P8.3.Sp.2277_01647	P12.3.2233_01133	99.839	0.97	0.97	2		d__Bacteria;p__Firmicutes_A;c__Clostridia;o__Lachnospirales;f__Lachnospiraceae;g__Blautia_A;s__Blautia_A obeum_B	d__Bacteria;p__Firmicutes_A;c__Clostridia;o__Lachnospirales;f__Lachnospiraceae;g__RUG115;s__RUG115 sp900066395
P8.3	P8	P8.3.Sp.2302	P10.3.337	P8.3.Sp.2302_01872	P10.3.337_02942	100	1.1	0.85	5		d__Bacteria;p__Firmicutes_A;c__Clostridia;o__Lachnospirales;f__Lachnospiraceae;g__Coprococcus_A;s__Coprococcus_A catus	d__Bacteria;p__Firmicutes_A;c__Clostridia;o__Lachnospirales;f__Lachnospiraceae;g__Faecalicatena;s__Faecalicatena torques
P8.3	P8	P8.3.Sp.2790	P1.2.3919	P8.3.Sp.2790_02204	P1.2.3919_00600	99.502	0.24	0.27	1		d__Bacteria;p__Firmicutes_A;c__Clostridia;o__Lachnospirales;f__Lachnospiraceae;g__Merdisoma;s__Merdisoma sp900553635	d__Bacteria;p__Firmicutes_A;c__Clostridia;o__Oscillospirales;f__Ruminococcaceae;g__Faecalibacterium;s__MGYG-HGUT-03899
P8.3	P8	P8.3.Sp.2790	P1.2.3919	P8.3.Sp.2790_02277	P1.2.3919_00600	99.502	0.24	0.27	1		d__Bacteria;p__Firmicutes_A;c__Clostridia;o__Lachnospirales;f__Lachnospiraceae;g__Merdisoma;s__Merdisoma sp900553635	d__Bacteria;p__Firmicutes_A;c__Clostridia;o__Oscillospirales;f__Ruminococcaceae;g__Faecalibacterium;s__MGYG-HGUT-03899
P8.3	P8	P8.3.Sp.3049	P1.2.1330	P8.3.Sp.3049_00898	P1.2.1330_00140	98.738	0.65	0.71	1		d__Bacteria;p__Firmicutes_A;c__Clostridia;o__Oscillospirales;f__Butyricicoccaceae;g__Agathobaculum;s__MGYG-HGUT-02287	d__Bacteria;p__Firmicutes_A;c__Clostridia;o__Oscillospirales;f__Oscillospiraceae;g__Dysosmobacter;s__Dysosmobacter sp001916835
P8.3	P8	P8.3.Sp.317	P11.1.3940	P8.3.Sp.317_00470	P11.1.3940_00244	100	0.75	1.1	1		d__Bacteria;p__Firmicutes_A;c__Clostridia;o__Lachnospirales;f__Lachnospiraceae;g__Agathobacter;s__Agathobacter rectale	d__Bacteria;p__Firmicutes_A;c__Clostridia;o__Lachnospirales;f__Lachnospiraceae;g__Mediterraneibacter_A;s__Mediterraneibacter_A butyricigenes
P8.3	P8	P8.3.Sp.317	P11.1.3940	P8.3.Sp.317_01542	P11.1.3940_00244	100	0.75	1.1	1		d__Bacteria;p__Firmicutes_A;c__Clostridia;o__Lachnospirales;f__Lachnospiraceae;g__Agathobacter;s__Agathobacter rectale	d__Bacteria;p__Firmicutes_A;c__Clostridia;o__Lachnospirales;f__Lachnospiraceae;g__Mediterraneibacter_A;s__Mediterraneibacter_A butyricigenes
P8.3	P8	P8.3.Sp.317	P20.2.2188	P8.3.Sp.317_02305	P20.2.2188_02001	97.289	0.6	0.76	1		d__Bacteria;p__Firmicutes_A;c__Clostridia;o__Lachnospirales;f__Lachnospiraceae;g__Agathobacter;s__Agathobacter rectale	d__Bacteria;p__Firmicutes_A;c__Clostridia;o__Lachnospirales;f__Lachnospiraceae;g__Bariatricus;s__Bariatricus comes
P8.3	P8	P8.3.Sp.337	P12.3.231	P8.3.Sp.337_00043	P12.3.231_01659	100	2.2	2.1	3		d__Bacteria;p__Firmicutes_A;c__Clostridia;o__Lachnospirales;f__Lachnospiraceae;g__Coprococcus_A;s__Coprococcus_A catus	d__Bacteria;p__Firmicutes_A;c__Clostridia;o__Lachnospirales;f__Lachnospiraceae;g__Limivivens;s__Limivivens sp900066135
P8.3	P8	P8.3.Sp.337	P1.1.1847	P8.3.Sp.337_00252	P1.1.1847_02856	99.037	1.3	1.3	3		d__Bacteria;p__Firmicutes_A;c__Clostridia;o__Lachnospirales;f__Lachnospiraceae;g__Coprococcus_A;s__Coprococcus_A catus	d__Bacteria;p__Firmicutes_A;c__Clostridia;o__Lachnospirales;f__Lachnospiraceae;g__Oliverpabstia;s__Oliverpabstia intestinalis
P8.3	P8	P8.3.Sp.337	P16.2.3916	P8.3.Sp.337_00528	P16.2.3916_00605	100	1.5	1.6	5		d__Bacteria;p__Firmicutes_A;c__Clostridia;o__Lachnospirales;f__Lachnospiraceae;g__Coprococcus_A;s__Coprococcus_A catus	d__Bacteria;p__Firmicutes_A;c__Clostridia;o__Lachnospirales;f__Lachnospiraceae;g__Choladocola;s__Choladocola sp003480725
P8.3	P8	P8.3.Sp.337	P9.1.3894	P8.3.Sp.337_00802	P9.1.3894_03301	99.01	1.6	1.7	4	Y	d__Bacteria;p__Firmicutes_A;c__Clostridia;o__Lachnospirales;f__Lachnospiraceae;g__Coprococcus_A;s__Coprococcus_A catus	d__Bacteria;p__Firmicutes_A;c__Clostridia;o__Lachnospirales;f__Lachnospiraceae;g__Choladousia;s__Choladousia sp902363665
P8.3	P8	P8.3.Sp.337	P9.1.3894	P8.3.Sp.337_00803	P9.1.3894_03302	99.409	1.6	1.7	2		d__Bacteria;p__Firmicutes_A;c__Clostridia;o__Lachnospirales;f__Lachnospiraceae;g__Coprococcus_A;s__Coprococcus_A catus	d__Bacteria;p__Firmicutes_A;c__Clostridia;o__Lachnospirales;f__Lachnospiraceae;g__Choladousia;s__Choladousia sp902363665
P8.3	P8	P8.3.Sp.337	P1.1.1847	P8.3.Sp.337_00903	P1.1.1847_01681	99.397	1.3	1.3	3		d__Bacteria;p__Firmicutes_A;c__Clostridia;o__Lachnospirales;f__Lachnospiraceae;g__Coprococcus_A;s__Coprococcus_A catus	d__Bacteria;p__Firmicutes_A;c__Clostridia;o__Lachnospirales;f__Lachnospiraceae;g__Oliverpabstia;s__Oliverpabstia intestinalis
P8.3	P8	P8.3.Sp.371	P20.2.787	P8.3.Sp.371_01327	P20.2.787_02346	100	0.84	0.9	2		d__Bacteria;p__Firmicutes_A;c__Clostridia;o__Lachnospirales;f__Lachnospiraceae;g__Lachnospira;s__Lachnospira eligens_B	d__Bacteria;p__Firmicutes_A;c__Clostridia;o__Lachnospirales;f__Anaerotignaceae;g__Anaerotignum;s__Anaerotignum faecicola
P8.3	P8	P8.3.Sp.371	P11.1.3940	P8.3.Sp.371_02391	P11.1.3940_02048	99.308	1.2	1.1	1		d__Bacteria;p__Firmicutes_A;c__Clostridia;o__Lachnospirales;f__Lachnospiraceae;g__Lachnospira;s__Lachnospira eligens_B	d__Bacteria;p__Firmicutes_A;c__Clostridia;o__Lachnospirales;f__Lachnospiraceae;g__Mediterraneibacter_A;s__Mediterraneibacter_A butyricigenes
P8.3	P8	P8.3.Sp.380	P7.1.1584	P8.3.Sp.380_00575	P7.1.1584_00877	100	1	1	1		d__Bacteria;p__Firmicutes_A;c__Clostridia;o__Lachnospirales;f__Lachnospiraceae;g__Faecalicatena;s__Faecalicatena faecis	d__Bacteria;p__Firmicutes_A;c__Clostridia;o__Lachnospirales;f__Lachnospiraceae;g__Copromonas;s__Copromonas sp900066785
P8.3	P8	P8.3.Sp.380	P12.3.2233	P8.3.Sp.380_01619	P12.3.2233_00266	99.12	1.1	1.2	1		d__Bacteria;p__Firmicutes_A;c__Clostridia;o__Lachnospirales;f__Lachnospiraceae;g__Faecalicatena;s__Faecalicatena faecis	d__Bacteria;p__Firmicutes_A;c__Clostridia;o__Lachnospirales;f__Lachnospiraceae;g__RUG115;s__RUG115 sp900066395
P8.3	P8	P8.3.Sp.380	P12.3.231	P8.3.Sp.380_02204	P12.3.231_01630	95.676	1.9	1.5	1		d__Bacteria;p__Firmicutes_A;c__Clostridia;o__Lachnospirales;f__Lachnospiraceae;g__Faecalicatena;s__Faecalicatena faecis	d__Bacteria;p__Firmicutes_A;c__Clostridia;o__Lachnospirales;f__Lachnospiraceae;g__Limivivens;s__Limivivens sp900066135
P8.3	P8	P8.3.Sp.3851	P12.3.3895	P8.3.Sp.3851_01473	P12.3.3895_00515	99.848	1.9	1.8	4		d__Bacteria;p__Firmicutes_A;c__Clostridia;o__Lachnospirales;f__Lachnospiraceae;g__Blautia_A;s__MGYG-HGUT-00200	d__Bacteria;p__Firmicutes_A;c__Clostridia;o__Lachnospirales;f__Lachnospiraceae;g__Choladousia;s__Choladousia sp902363135
P8.3	P8	P8.3.Sp.3851	P12.3.3895	P8.3.Sp.3851_01474	P12.3.3895_00516	100	1.9	1.8	3		d__Bacteria;p__Firmicutes_A;c__Clostridia;o__Lachnospirales;f__Lachnospiraceae;g__Blautia_A;s__MGYG-HGUT-00200	d__Bacteria;p__Firmicutes_A;c__Clostridia;o__Lachnospirales;f__Lachnospiraceae;g__Choladousia;s__Choladousia sp902363135
P8.3	P8	P8.3.Sp.3851	P12.3.3895	P8.3.Sp.3851_01478	P12.3.3895_00519	99.638	1.9	1.8	5		d__Bacteria;p__Firmicutes_A;c__Clostridia;o__Lachnospirales;f__Lachnospiraceae;g__Blautia_A;s__MGYG-HGUT-00200	d__Bacteria;p__Firmicutes_A;c__Clostridia;o__Lachnospirales;f__Lachnospiraceae;g__Choladousia;s__Choladousia sp902363135
P8.3	P8	P8.3.Sp.3851	P12.3.3895	P8.3.Sp.3851_01480	P12.3.3895_00521	99.94	1.9	1.8	4		d__Bacteria;p__Firmicutes_A;c__Clostridia;o__Lachnospirales;f__Lachnospiraceae;g__Blautia_A;s__MGYG-HGUT-00200	d__Bacteria;p__Firmicutes_A;c__Clostridia;o__Lachnospirales;f__Lachnospiraceae;g__Choladousia;s__Choladousia sp902363135
P8.3	P8	P8.3.Sp.3851	P12.3.3895	P8.3.Sp.3851_01808	P12.3.3895_01497	99.942	1.9	1.8	4		d__Bacteria;p__Firmicutes_A;c__Clostridia;o__Lachnospirales;f__Lachnospiraceae;g__Choladousia;s__Choladousia sp902363135	d__Bacteria;p__Firmicutes_A;c__Clostridia;o__Lachnospirales;f__Lachnospiraceae;g__Blautia_A;s__MGYG-HGUT-00200
P8.3	P8	P8.3.Sp.3851	P10.3.1481	P8.3.Sp.3851_02115	P10.3.1481_01350	99.6	0.64	0.63	1		d__Bacteria;p__Firmicutes_A;c__Clostridia;o__Lachnospirales;f__Lachnospiraceae;g__Blautia_A;s__MGYG-HGUT-00200	d__Bacteria;p__Firmicutes_A;c__Clostridia;o__Oscillospirales;f__Acutalibacteraceae;g__UBA1417;s__UBA1417 sp003531055
P8.3	P8	P8.3.Sp.3851	P1.1.631	P8.3.Sp.3851_02514	P1.1.631_02523	99.885	1.6	1.5	1		d__Bacteria;p__Firmicutes_A;c__Clostridia;o__Lachnospirales;f__Lachnospiraceae;g__Blautia_A;s__MGYG-HGUT-00200	d__Bacteria;p__Firmicutes_A;c__Clostridia;o__Lachnospirales;f__Lachnospiraceae;g__Fusicatenibacter;s__Fusicatenibacter saccharivorans
P8.3	P8	P8.3.Sp.3851	P12.3.231	P8.3.Sp.3851_03010	P12.3.231_01746	99.615	2.1	2	4	Y	d__Bacteria;p__Firmicutes_A;c__Clostridia;o__Lachnospirales;f__Lachnospiraceae;g__Blautia_A;s__MGYG-HGUT-00200	d__Bacteria;p__Firmicutes_A;c__Clostridia;o__Lachnospirales;f__Lachnospiraceae;g__Limivivens;s__Limivivens sp900066135
P8.3	P8	P8.3.Sp.3851	P11.1.1852	P8.3.Sp.3851_03012	P11.1.1852_00523	99.851	0.9	1.1	9	Y	d__Bacteria;p__Firmicutes_A;c__Clostridia;o__Lachnospirales;f__Lachnospiraceae;g__Blautia_A;s__MGYG-HGUT-00200	d__Bacteria;p__Firmicutes_A;c__Clostridia;o__Lachnospirales;f__Lachnospiraceae;g__Lachnoclostridium_B;s__Lachnoclostridium_B sp900066555
P8.3	P8	P8.3.Sp.3851	P11.1.1852	P8.3.Sp.3851_03016	P11.1.1852_00519	99.559	0.9	1.1	2		d__Bacteria;p__Firmicutes_A;c__Clostridia;o__Lachnospirales;f__Lachnospiraceae;g__Blautia_A;s__MGYG-HGUT-00200	d__Bacteria;p__Firmicutes_A;c__Clostridia;o__Lachnospirales;f__Lachnospiraceae;g__Lachnoclostridium_B;s__Lachnoclostridium_B sp900066555
P8.3	P8	P8.3.Sp.511	P21.1.1508	P8.3.Sp.511_00556	P21.1.1508_02410	100	1.5	1.4	10		d__Bacteria;p__Firmicutes_A;c__Clostridia;o__Lachnospirales;f__Lachnospiraceae;g__Roseburia;s__Roseburia intestinalis	d__Bacteria;p__Firmicutes_A;c__Clostridia;o__Lachnospirales;f__Lachnospiraceae;g__Eisenbergiella;s__Eisenbergiella sp900066775
P8.3	P8	P8.3.Sp.511	P21.1.1508	P8.3.Sp.511_00559	P21.1.1508_02407	99.915	1.5	1.4	1		d__Bacteria;p__Firmicutes_A;c__Clostridia;o__Lachnospirales;f__Lachnospiraceae;g__Roseburia;s__Roseburia intestinalis	d__Bacteria;p__Firmicutes_A;c__Clostridia;o__Lachnospirales;f__Lachnospiraceae;g__Eisenbergiella;s__Eisenbergiella sp900066775
P8.3	P8	P8.3.Sp.511	P21.1.1508	P8.3.Sp.511_00560	P21.1.1508_02406	100	1.5	1.4	1		d__Bacteria;p__Firmicutes_A;c__Clostridia;o__Lachnospirales;f__Lachnospiraceae;g__Roseburia;s__Roseburia intestinalis	d__Bacteria;p__Firmicutes_A;c__Clostridia;o__Lachnospirales;f__Lachnospiraceae;g__Eisenbergiella;s__Eisenbergiella sp900066775
P8.3	P8	P8.3.Sp.511	P1.1.631	P8.3.Sp.511_02245	P1.1.631_01209	100	1.2	1.2	8		d__Bacteria;p__Firmicutes_A;c__Clostridia;o__Lachnospirales;f__Lachnospiraceae;g__Roseburia;s__Roseburia intestinalis	d__Bacteria;p__Firmicutes_A;c__Clostridia;o__Lachnospirales;f__Lachnospiraceae;g__Fusicatenibacter;s__Fusicatenibacter saccharivorans
P8.3	P8	P8.3.Sp.554	P12.3.3895	P8.3.Sp.554_01538	P12.3.3895_00097	100	1.7	1.9	7		d__Bacteria;p__Firmicutes_A;c__Clostridia;o__Lachnospirales;f__Lachnospiraceae;g__Choladousia;s__Choladousia sp902363135	d__Bacteria;p__Firmicutes_A;c__Clostridia;o__Lachnospirales;f__Lachnospiraceae;g__Blautia_A;s__Blautia_A massiliensis
P8.3	P8	P8.3.Sp.618	P18.1.1818	P8.3.Sp.618_01937	P18.1.1818_01284	99.861	0.89	0.83	5		d__Bacteria;p__Bacteroidota;c__Bacteroidia;o__Bacteroidales;f__Bacteroidaceae;g__Bacteroides;s__Bacteroides caccae	d__Bacteria;p__Bacteroidota;c__Bacteroidia;o__Bacteroidales;f__Tannerellaceae;g__Parabacteroides;s__Parabacteroides distasonis
P8.3	P8	P8.3.Sp.618	P19.2.2346	P8.3.Sp.618_02852	P19.2.2346_03017	100	1.4	1.7	1		d__Bacteria;p__Bacteroidota;c__Bacteroidia;o__Bacteroidales;f__Bacteroidaceae;g__Phocaeicola;s__Phocaeicola vulgatus	d__Bacteria;p__Bacteroidota;c__Bacteroidia;o__Bacteroidales;f__Bacteroidaceae;g__Bacteroides;s__Bacteroides caccae
P8.3	P8	P8.3.Sp.618	P19.2.2346	P8.3.Sp.618_02860	P19.2.2346_00153	99.89	1.4	1.7	1		d__Bacteria;p__Bacteroidota;c__Bacteroidia;o__Bacteroidales;f__Bacteroidaceae;g__Bacteroides;s__Bacteroides caccae	d__Bacteria;p__Bacteroidota;c__Bacteroidia;o__Bacteroidales;f__Bacteroidaceae;g__Phocaeicola;s__Phocaeicola vulgatus
P8.3	P8	P8.3.Sp.618	P19.2.2346	P8.3.Sp.618_02869	P19.2.2346_03033	100	1.4	1.7	1		d__Bacteria;p__Bacteroidota;c__Bacteroidia;o__Bacteroidales;f__Bacteroidaceae;g__Bacteroides;s__Bacteroides caccae	d__Bacteria;p__Bacteroidota;c__Bacteroidia;o__Bacteroidales;f__Bacteroidaceae;g__Phocaeicola;s__Phocaeicola vulgatus
P8.3	P8	P8.3.Sp.631	P15.2.1889	P8.3.Sp.631_00906	P15.2.1889_00044	99.5	1.5	1.3	1		d__Bacteria;p__Firmicutes_A;c__Clostridia;o__Lachnospirales;f__Lachnospiraceae;g__Fusicatenibacter;s__Fusicatenibacter saccharivorans	d__Bacteria;p__Firmicutes_A;c__Clostridia;o__Lachnospirales;f__Lachnospiraceae;g__Schaedlerella;s__Schaedlerella sp900066545
P8.3	P8	P8.3.Sp.631	P12.3.1375	P8.3.Sp.631_01870	P12.3.1375_00654	100	1.4	1.1	4		d__Bacteria;p__Firmicutes_A;c__Clostridia;o__Lachnospirales;f__Lachnospiraceae;g__Fusicatenibacter;s__Fusicatenibacter saccharivorans	d__Bacteria;p__Firmicutes_A;c__Clostridia;o__Lachnospirales;f__Lachnospiraceae;g__KLE1615;s__KLE1615 sp900066985
P8.3	P8	P8.3.Sp.631	P17.1.3049	P8.3.Sp.631_02957	P17.1.3049_00204	100	0.51	0.88	10		d__Bacteria;p__Firmicutes_A;c__Clostridia;o__Lachnospirales;f__Lachnospiraceae;g__Fusicatenibacter;s__Fusicatenibacter saccharivorans	d__Bacteria;p__Firmicutes_A;c__Clostridia;o__Oscillospirales;f__Butyricicoccaceae;g__Agathobaculum;s__Agathobaculum sp003481705
P8.3	P8	P8.3.Sp.631	P17.1.3049	P8.3.Sp.631_02958	P17.1.3049_00205	100	0.51	0.88	4		d__Bacteria;p__Firmicutes_A;c__Clostridia;o__Lachnospirales;f__Lachnospiraceae;g__Fusicatenibacter;s__Fusicatenibacter saccharivorans	d__Bacteria;p__Firmicutes_A;c__Clostridia;o__Oscillospirales;f__Butyricicoccaceae;g__Agathobaculum;s__Agathobaculum sp003481705
P8.3	P8	P8.3.Sp.631	P17.1.3049	P8.3.Sp.631_02960	P17.1.3049_00207	100	0.51	0.88	7		d__Bacteria;p__Firmicutes_A;c__Clostridia;o__Lachnospirales;f__Lachnospiraceae;g__Fusicatenibacter;s__Fusicatenibacter saccharivorans	d__Bacteria;p__Firmicutes_A;c__Clostridia;o__Oscillospirales;f__Butyricicoccaceae;g__Agathobaculum;s__Agathobaculum sp003481705
P8.3	P8	P8.3.Sp.829	P19.2.2346	P8.3.Sp.829_01637	P19.2.2346_01366	98.914	1.1	1.3	1		d__Bacteria;p__Bacteroidota;c__Bacteroidia;o__Bacteroidales;f__Bacteroidaceae;g__Bacteroides;s__Bacteroides uniformis	d__Bacteria;p__Bacteroidota;c__Bacteroidia;o__Bacteroidales;f__Bacteroidaceae;g__Phocaeicola;s__Phocaeicola vulgatus
P8.3	P8	P8.3.Sp.829	P18.1.1818	P8.3.Sp.829_02725	P18.1.1818_01283	100	0.42	0.43	3		d__Bacteria;p__Bacteroidota;c__Bacteroidia;o__Bacteroidales;f__Tannerellaceae;g__Parabacteroides;s__Parabacteroides distasonis	d__Bacteria;p__Bacteroidota;c__Bacteroidia;o__Bacteroidales;f__Bacteroidaceae;g__Bacteroides;s__Bacteroides uniformis
P8.3	P8	P8.3.Sp.829	P18.1.1818	P8.3.Sp.829_02727	P18.1.1818_01281	99.172	0.42	0.43	2		d__Bacteria;p__Bacteroidota;c__Bacteroidia;o__Bacteroidales;f__Tannerellaceae;g__Parabacteroides;s__Parabacteroides distasonis	d__Bacteria;p__Bacteroidota;c__Bacteroidia;o__Bacteroidales;f__Bacteroidaceae;g__Bacteroides;s__Bacteroides uniformis
P8.3	P8	P8.3.Sp.829	P18.1.1818	P8.3.Sp.829_02730	P18.1.1818_01278	100	0.42	0.43	3		d__Bacteria;p__Bacteroidota;c__Bacteroidia;o__Bacteroidales;f__Tannerellaceae;g__Parabacteroides;s__Parabacteroides distasonis	d__Bacteria;p__Bacteroidota;c__Bacteroidia;o__Bacteroidales;f__Bacteroidaceae;g__Bacteroides;s__Bacteroides uniformis
P8.3	P8	P8.3.Sp.882	P12.1.902	P8.3.Sp.882_01066	P12.1.902_00871	100	2.2	2.4	8	Y	d__Bacteria;p__Bacteroidota;c__Bacteroidia;o__Bacteroidales;f__Bacteroidaceae;g__Bacteroides_A;s__Bacteroides_A plebeius_A	d__Bacteria;p__Bacteroidota;c__Bacteroidia;o__Bacteroidales;f__Bacteroidaceae;g__Phocaeicola;s__Phocaeicola massiliensis
P8.3	P8	P8.3.Sp.914	P9.3.2271	P8.3.Sp.914_00227	P9.3.2271_00195	99.201	1.6	1.2	3		d__Bacteria;p__Firmicutes_A;c__Clostridia;o__Lachnospirales;f__Lachnospiraceae;g__Eubacterium_G;s__Eubacterium_G ventriosum	d__Bacteria;p__Firmicutes_A;c__Clostridia;o__Lachnospirales;f__Lachnospiraceae;g__Anaerostipes;s__Anaerostipes hadrus
P8.3	P8	P8.3.Sp.914	P11.1.3940	P8.3.Sp.914_01095	P11.1.3940_01601	100	1.6	1.3	5		d__Bacteria;p__Firmicutes_A;c__Clostridia;o__Lachnospirales;f__Lachnospiraceae;g__Eubacterium_G;s__Eubacterium_G ventriosum	d__Bacteria;p__Firmicutes_A;c__Clostridia;o__Lachnospirales;f__Lachnospiraceae;g__Mediterraneibacter_A;s__Mediterraneibacter_A butyricigenes
P8.3	P8	P8.3.Sp.2020	P20.2.2196	P8.3.Sp.2020_01888	P20.2.2196_00031	99.894	1	1.5	4		d__Bacteria;p__Firmicutes_A;c__Clostridia;o__Lachnospirales;f__Lachnospiraceae;g__Dorea;s__Dorea formicigenerans	d__Bacteria;p__Firmicutes_A;c__Clostridia;o__Lachnospirales;f__Lachnospiraceae;g__Blautia_A;s__Blautia_A sp900066165
P8.3	P8	P8.3.Sp.2196	P4.1.1326	P8.3.Sp.2196_00245	P4.1.1326_00168	99.151	2	1.5	2		d__Bacteria;p__Firmicutes_A;c__Clostridia;o__Lachnospirales;f__Lachnospiraceae;g__Dorea;s__Dorea formicigenerans	d__Bacteria;p__Firmicutes_A;c__Clostridia;o__Lachnospirales;f__Lachnospiraceae;g__Blautia_A;s__Blautia_A wexlerae
P8.2	P8	P8.2.Sp.2225	P10.2.1264	P8.2.Sp.2225_02713	P10.2.1264_03227	100	0.93	1.1	6		d__Bacteria;p__Bacteroidota;c__Bacteroidia;o__Bacteroidales;f__Tannerellaceae;g__Parabacteroides;s__Parabacteroides merdae	d__Bacteria;p__Bacteroidota;c__Bacteroidia;o__Bacteroidales;f__Bacteroidaceae;g__Bacteroides_A;s__Bacteroides_A plebeius
P8.2	P8	P8.2.Sp.618	P10.2.882	P8.2.Sp.618_02222	P10.2.882_00385	99.861	2.4	1.9	4		d__Bacteria;p__Bacteroidota;c__Bacteroidia;o__Bacteroidales;f__Bacteroidaceae;g__Bacteroides;s__Bacteroides caccae	d__Bacteria;p__Bacteroidota;c__Bacteroidia;o__Bacteroidales;f__Bacteroidaceae;g__Phocaeicola;s__Phocaeicola plebeius_A
P8.2	P8	P8.2.Sp.1818	P10.2.882	P8.2.Sp.1818_00132	P10.2.882_01896	100	0.85	0.84	3		d__Bacteria;p__Bacteroidota;c__Bacteroidia;o__Bacteroidales;f__Bacteroidaceae;g__Phocaeicola;s__Phocaeicola plebeius_A	d__Bacteria;p__Bacteroidota;c__Bacteroidia;o__Bacteroidales;f__Tannerellaceae;g__Parabacteroides;s__Parabacteroides distasonis
P8.2	P8	P8.2.Sp.1818	P10.2.882	P8.2.Sp.1818_00132	P10.2.882_02591	100	0.85	0.84	3		d__Bacteria;p__Bacteroidota;c__Bacteroidia;o__Bacteroidales;f__Bacteroidaceae;g__Phocaeicola;s__Phocaeicola plebeius_A	d__Bacteria;p__Bacteroidota;c__Bacteroidia;o__Bacteroidales;f__Tannerellaceae;g__Parabacteroides;s__Parabacteroides distasonis
P8.2	P8	P8.2.Sp.1818	P9.2.262	P8.2.Sp.1818_00809	P9.2.262_02718	92.315	0.93	0.88	1		d__Bacteria;p__Bacteroidota;c__Bacteroidia;o__Bacteroidales;f__Bacteroidaceae;g__Bacteroides;s__Bacteroides finegoldii	d__Bacteria;p__Bacteroidota;c__Bacteroidia;o__Bacteroidales;f__Tannerellaceae;g__Parabacteroides;s__Parabacteroides distasonis
P8.2	P8	P8.2.Sp.1449	P1.2.3050	P8.2.Sp.1449_01430	P1.2.3050_00389	99.834	0.11	0.094	4		d__Bacteria;p__Firmicutes_A;c__Clostridia;o__Oscillospirales;f__Butyricicoccaceae;g__Agathobaculum;s__Agathobaculum sp900544475	d__Bacteria;p__Firmicutes_A;c__Clostridia;o__Christensenellales;f__CAG-74;g__UBA11524;s__UBA11524 sp000437595
P8.2	P8	P8.2.Sp.1449	P1.2.3050	P8.2.Sp.1449_01430	P1.2.3050_02020	100	0.11	0.094	4		d__Bacteria;p__Firmicutes_A;c__Clostridia;o__Oscillospirales;f__Butyricicoccaceae;g__Agathobaculum;s__Agathobaculum sp900544475	d__Bacteria;p__Firmicutes_A;c__Clostridia;o__Christensenellales;f__CAG-74;g__UBA11524;s__UBA11524 sp000437595
P8.2	P8	P8.2.Sp.1982	P7.1.1584	P8.2.Sp.1982_00684	P7.1.1584_01058	99.754	2.4	2.6	2		d__Bacteria;p__Firmicutes_A;c__Clostridia;o__Lachnospirales;f__Lachnospiraceae;g__Copromonas;s__Copromonas sp900066785	d__Bacteria;p__Firmicutes_A;c__Clostridia;o__Lachnospirales;f__Lachnospiraceae;g__Clostridium_Q;s__Clostridium_Q sp003024715
P8.2	P8	P8.2.Sp.1982	P7.1.1584	P8.2.Sp.1982_00683	P7.1.1584_01059	100	2.4	2.6	3		d__Bacteria;p__Firmicutes_A;c__Clostridia;o__Lachnospirales;f__Lachnospiraceae;g__Copromonas;s__Copromonas sp900066785	d__Bacteria;p__Firmicutes_A;c__Clostridia;o__Lachnospirales;f__Lachnospiraceae;g__Clostridium_Q;s__Clostridium_Q sp003024715
P8.2	P8	P8.2.Sp.1982	P7.1.1584	P8.2.Sp.1982_00679	P7.1.1584_01063	100	2.4	2.6	3		d__Bacteria;p__Firmicutes_A;c__Clostridia;o__Lachnospirales;f__Lachnospiraceae;g__Copromonas;s__Copromonas sp900066785	d__Bacteria;p__Firmicutes_A;c__Clostridia;o__Lachnospirales;f__Lachnospiraceae;g__Clostridium_Q;s__Clostridium_Q sp003024715
P8.2	P8	P8.2.Sp.1982	P7.1.1584	P8.2.Sp.1982_00678	P7.1.1584_01064	100	2.4	2.6	3		d__Bacteria;p__Firmicutes_A;c__Clostridia;o__Lachnospirales;f__Lachnospiraceae;g__Copromonas;s__Copromonas sp900066785	d__Bacteria;p__Firmicutes_A;c__Clostridia;o__Lachnospirales;f__Lachnospiraceae;g__Clostridium_Q;s__Clostridium_Q sp003024715
P8.2	P8	P8.2.Sp.1982	P7.1.1584	P8.2.Sp.1982_00675	P7.1.1584_01067	100	2.4	2.6	4	Y	d__Bacteria;p__Firmicutes_A;c__Clostridia;o__Lachnospirales;f__Lachnospiraceae;g__Copromonas;s__Copromonas sp900066785	d__Bacteria;p__Firmicutes_A;c__Clostridia;o__Lachnospirales;f__Lachnospiraceae;g__Clostridium_Q;s__Clostridium_Q sp003024715
P8.2	P8	P8.2.Sp.2056	P7.1.554	P8.2.Sp.2056_03156	P7.1.554_01753	99.834	1.2	1.1	4		d__Bacteria;p__Firmicutes_A;c__Clostridia;o__Lachnospirales;f__Lachnospiraceae;g__Clostridium_M;s__Clostridium_M sp000431375	d__Bacteria;p__Firmicutes_A;c__Clostridia;o__Lachnospirales;f__Lachnospiraceae;g__Blautia_A;s__Blautia_A massiliensis
P8.2	P8	P8.2.Sp.3897	P7.1.554	P8.2.Sp.3897_01111	P7.1.554_02861	98.133	1.3	1.3	1		d__Bacteria;p__Firmicutes_A;c__Clostridia;o__Lachnospirales;f__Lachnospiraceae;g__GCA-900066135;s__MGYG-HGUT-03335	d__Bacteria;p__Firmicutes_A;c__Clostridia;o__Lachnospirales;f__Lachnospiraceae;g__Blautia_A;s__Blautia_A massiliensis
P8.2	P8	P8.2.Sp.1316	P21.1.1508	P8.2.Sp.1316_03962	P21.1.1508_02410	99.839	1.3	1.1	10		d__Bacteria;p__Firmicutes_A;c__Clostridia;o__Lachnospirales;f__Lachnospiraceae;g__Blautia_A;s__Blautia_A sp900066145	d__Bacteria;p__Firmicutes_A;c__Clostridia;o__Lachnospirales;f__Lachnospiraceae;g__Eisenbergiella;s__Eisenbergiella sp900066775
P8.2	P8	P8.2.Sp.511	P21.1.1508	P8.2.Sp.511_01750	P21.1.1508_02411	100	1.6	1.2	5		d__Bacteria;p__Firmicutes_A;c__Clostridia;o__Lachnospirales;f__Lachnospiraceae;g__Eisenbergiella;s__Eisenbergiella sp900066775	d__Bacteria;p__Firmicutes_A;c__Clostridia;o__Lachnospirales;f__Lachnospiraceae;g__Roseburia;s__Roseburia intestinalis
P8.2	P8	P8.2.Sp.511	P21.1.1508	P8.2.Sp.511_01751	P21.1.1508_02412	100	1.6	1.2	2		d__Bacteria;p__Firmicutes_A;c__Clostridia;o__Lachnospirales;f__Lachnospiraceae;g__Eisenbergiella;s__Eisenbergiella sp900066775	d__Bacteria;p__Firmicutes_A;c__Clostridia;o__Lachnospirales;f__Lachnospiraceae;g__Roseburia;s__Roseburia intestinalis
P8.2	P8	P8.2.Sp.1418	P21.1.371	P8.2.Sp.1418_00464	P21.1.371_00853	97.706	1	0.8	1		d__Bacteria;p__Firmicutes_A;c__Clostridia;o__Lachnospirales;f__Lachnospiraceae;g__Lachnospira;s__Lachnospira eligens_A	d__Bacteria;p__Firmicutes_A;c__Clostridia;o__Lachnospirales;f__Lachnospiraceae;g__Tyzzerella;s__Tyzzerella nexilis
P8.2	P8	P8.2.Sp.1982	P21.1.371	P8.2.Sp.1982_00732	P21.1.371_00856	100	1.4	1.2	8	Y	d__Bacteria;p__Firmicutes_A;c__Clostridia;o__Lachnospirales;f__Lachnospiraceae;g__Lachnospira;s__Lachnospira eligens_A	d__Bacteria;p__Firmicutes_A;c__Clostridia;o__Lachnospirales;f__Lachnospiraceae;g__Clostridium_Q;s__Clostridium_Q sp003024715
P8.2	P8	P8.2.Sp.2056	P21.1.371	P8.2.Sp.2056_03156	P21.1.371_02397	99.834	0.97	0.75	5		d__Bacteria;p__Firmicutes_A;c__Clostridia;o__Lachnospirales;f__Lachnospiraceae;g__Lachnospira;s__Lachnospira eligens_A	d__Bacteria;p__Firmicutes_A;c__Clostridia;o__Lachnospirales;f__Lachnospiraceae;g__Clostridium_M;s__Clostridium_M sp000431375
P8.2	P8	P8.2.Sp.3895	P4.1.1326	P8.2.Sp.3895_00641	P4.1.1326_01371	99.526	0.59	1.4	1		d__Bacteria;p__Firmicutes_A;c__Clostridia;o__Lachnospirales;f__Lachnospiraceae;g__Blautia_A;s__Blautia_A wexlerae	d__Bacteria;p__Firmicutes_A;c__Clostridia;o__Lachnospirales;f__Lachnospiraceae;g__UBA7160;s__MGYG-HGUT-00092
P8.2	P8	P8.2.Sp.1852	P4.1.1326	P8.2.Sp.1852_02314	P4.1.1326_01382	99.08	0.88	1.1	1		d__Bacteria;p__Firmicutes_A;c__Clostridia;o__Lachnospirales;f__Lachnospiraceae;g__Blautia_A;s__Blautia_A wexlerae	d__Bacteria;p__Firmicutes_A;c__Clostridia;o__Lachnospirales;f__Lachnospiraceae;g__Dorea;s__Dorea sp900066555
P8.2	P8	P8.2.Sp.337	P4.1.1326	P8.2.Sp.337_03383	P4.1.1326_02009	99.935	2	2	2		d__Bacteria;p__Firmicutes_A;c__Clostridia;o__Lachnospirales;f__Lachnospiraceae;g__Blautia_A;s__Blautia_A wexlerae	d__Bacteria;p__Firmicutes_A;c__Clostridia;o__Lachnospirales;f__Lachnospiraceae;g__Coprococcus_A;s__Coprococcus_A catus
P8.2	P8	P8.2.Sp.1418	P4.1.2302	P8.2.Sp.1418_00032	P4.1.2302_01602	100	3.8	3.7	5		d__Bacteria;p__Firmicutes_A;c__Clostridia;o__Lachnospirales;f__Lachnospiraceae;g__Mediterraneibacter;s__Mediterraneibacter torques	d__Bacteria;p__Firmicutes_A;c__Clostridia;o__Lachnospirales;f__Lachnospiraceae;g__Tyzzerella;s__Tyzzerella nexilis
P8.2	P8	P8.2.Sp.1852	P4.1.2302	P8.2.Sp.1852_02005	P4.1.2302_02472	100	2.6	2	2		d__Bacteria;p__Firmicutes_A;c__Clostridia;o__Lachnospirales;f__Lachnospiraceae;g__Mediterraneibacter;s__Mediterraneibacter torques	d__Bacteria;p__Firmicutes_A;c__Clostridia;o__Lachnospirales;f__Lachnospiraceae;g__Dorea;s__Dorea sp900066555
P8.2	P8	P8.2.Sp.2225	P15.1.606	P8.2.Sp.2225_00732	P15.1.606_02615	100	1.7	2.3	4		d__Bacteria;p__Bacteroidota;c__Bacteroidia;o__Bacteroidales;f__Bacteroidaceae;g__Bacteroides_A;s__Bacteroides_A plebeius	d__Bacteria;p__Bacteroidota;c__Bacteroidia;o__Bacteroidales;f__Rikenellaceae;g__Alistipes;s__Alistipes shahii
P8.2	P8	P8.2.Sp.2225	P3.1.2239	P8.2.Sp.2225_02706	P3.1.2239_01520	100	0.8	1.4	3		d__Bacteria;p__Bacteroidota;c__Bacteroidia;o__Bacteroidales;f__Bacteroidaceae;g__Bacteroides;s__Bacteroides ovatus	d__Bacteria;p__Bacteroidota;c__Bacteroidia;o__Bacteroidales;f__Bacteroidaceae;g__Bacteroides_A;s__Bacteroides_A plebeius
P8.2	P8	P8.2.Sp.1818	P3.1.2239	P8.2.Sp.1818_02705	P3.1.2239_01704	99.891	0.41	0.51	1		d__Bacteria;p__Bacteroidota;c__Bacteroidia;o__Bacteroidales;f__Bacteroidaceae;g__Bacteroides;s__Bacteroides ovatus	d__Bacteria;p__Bacteroidota;c__Bacteroidia;o__Bacteroidales;f__Tannerellaceae;g__Parabacteroides;s__Parabacteroides distasonis
P8.2	P8	P8.2.Sp.3835	P3.1.4350	P8.2.Sp.3835_01294	P3.1.4350_00064	99.866	0.19	0.28	1		d__Bacteria;p__Firmicutes_A;c__Clostridia;o__Clostridiales;f__Clostridiaceae;g__Clostridium;s__Clostridium sp900540255	d__Bacteria;p__Firmicutes_A;c__Clostridia;o__Lachnospirales;f__Lachnospiraceae;g__Eubacterium_I;s__MGYG-HGUT-00828
P8.2	P8	P8.2.Sp.1847	P10.3.1721	P8.2.Sp.1847_03447	P10.3.1721_00091	100	1.2	0.64	3		d__Bacteria;p__Firmicutes_A;c__Clostridia;o__Oscillospirales;f__Oscillospiraceae;g__ER4;s__ER4 sp000765235	d__Bacteria;p__Firmicutes_A;c__Clostridia;o__Lachnospirales;f__Lachnospiraceae;g__Ruminococcus_A;s__Ruminococcus_A sp003011855
P8.2	P8	P8.2.Sp.1418	P10.3.1951	P8.2.Sp.1418_01177	P10.3.1951_01882	100	0.65	0.8	1		d__Bacteria;p__Firmicutes_A;c__Clostridia;o__Lachnospirales;f__Lachnospiraceae;g__Clostridium_Q;s__Clostridium_Q sp000435655	d__Bacteria;p__Firmicutes_A;c__Clostridia;o__Lachnospirales;f__Lachnospiraceae;g__Tyzzerella;s__Tyzzerella nexilis
P8.2	P8	P8.2.Sp.1418	P10.3.1951	P8.2.Sp.1418_01174	P10.3.1951_01885	100	0.65	0.8	3		d__Bacteria;p__Firmicutes_A;c__Clostridia;o__Lachnospirales;f__Lachnospiraceae;g__Clostridium_Q;s__Clostridium_Q sp000435655	d__Bacteria;p__Firmicutes_A;c__Clostridia;o__Lachnospirales;f__Lachnospiraceae;g__Tyzzerella;s__Tyzzerella nexilis
P8.2	P8	P8.2.Sp.337	P10.3.2377	P8.2.Sp.337_03164	P10.3.2377_03088	98.355	0.92	0.8	2		d__Bacteria;p__Firmicutes_A;c__Clostridia;o__Lachnospirales;f__Lachnospiraceae;g__Copromonas;s__Copromonas sp000435795	d__Bacteria;p__Firmicutes_A;c__Clostridia;o__Lachnospirales;f__Lachnospiraceae;g__Coprococcus_A;s__Coprococcus_A catus
P8.2	P8	P8.2.Sp.1847	P10.3.337	P8.2.Sp.1847_03447	P10.3.337_00376	100	1.9	1.4	2		d__Bacteria;p__Firmicutes_A;c__Clostridia;o__Lachnospirales;f__Lachnospiraceae;g__Coprococcus_A;s__Coprococcus_A catus	d__Bacteria;p__Firmicutes_A;c__Clostridia;o__Lachnospirales;f__Lachnospiraceae;g__Ruminococcus_A;s__Ruminococcus_A sp003011855
P8.2	P8	P8.2.Sp.3049	P10.3.337	P8.2.Sp.3049_00752	P10.3.337_00417	100	0.59	0.69	2		d__Bacteria;p__Firmicutes_A;c__Clostridia;o__Lachnospirales;f__Lachnospiraceae;g__Coprococcus_A;s__Coprococcus_A catus	d__Bacteria;p__Firmicutes_A;c__Clostridia;o__Oscillospirales;f__Butyricicoccaceae;g__Agathobaculum;s__MGYG-HGUT-02287
P8.2	P8	P8.2.Sp.1852	P10.3.4048	P8.2.Sp.1852_02403	P10.3.4048_01360	100	0.99	0.86	2		d__Bacteria;p__Firmicutes_A;c__Clostridia;o__Lachnospirales;f__Lachnospiraceae;g__Ventrimonas;s__Ventrimonas sp003480315	d__Bacteria;p__Firmicutes_A;c__Clostridia;o__Lachnospirales;f__Lachnospiraceae;g__Dorea;s__Dorea sp900066555
P8.2	P8	P8.2.Sp.1418	P20.2.2196	P8.2.Sp.1418_02303	P20.2.2196_00278	100	2.2	2.3	2		d__Bacteria;p__Firmicutes_A;c__Clostridia;o__Lachnospirales;f__Lachnospiraceae;g__Tyzzerella;s__Tyzzerella nexilis	d__Bacteria;p__Firmicutes_A;c__Clostridia;o__Lachnospirales;f__Lachnospiraceae;g__Dorea;s__Dorea formicigenerans
P8.2	P8	P8.2.Sp.2271	P20.2.2196	P8.2.Sp.2271_02694	P20.2.2196_02135	100	1.2	1.4	3		d__Bacteria;p__Firmicutes_A;c__Clostridia;o__Lachnospirales;f__Lachnospiraceae;g__Dorea;s__Dorea formicigenerans	d__Bacteria;p__Firmicutes_A;c__Clostridia;o__Lachnospirales;f__Lachnospiraceae;g__Anaerostipes;s__Anaerostipes hadrus
P8.2	P8	P8.2.Sp.914	P20.2.2196	P8.2.Sp.914_01370	P20.2.2196_02479	99.936	0.81	1	1		d__Bacteria;p__Firmicutes_A;c__Clostridia;o__Lachnospirales;f__Lachnospiraceae;g__Dorea;s__Dorea formicigenerans	d__Bacteria;p__Firmicutes_A;c__Clostridia;o__Lachnospirales;f__Lachnospiraceae;g__Eubacterium_G;s__Eubacterium_G ventriosum
P8.2	P8	P8.2.Sp.1508	P20.2.914	P8.2.Sp.1508_01260	P20.2.914_00056	100	1.7	1.7	5		d__Bacteria;p__Firmicutes_A;c__Clostridia;o__Lachnospirales;f__Lachnospiraceae;g__Eubacterium_G;s__Eubacterium_G ventriosum	d__Bacteria;p__Firmicutes_A;c__Clostridia;o__Lachnospirales;f__Lachnospiraceae;g__Eisenbergiella;s__Eisenbergiella sp900066775
P8.2	P8	P8.2.Sp.1418	P20.2.914	P8.2.Sp.1418_00464	P20.2.914_00926	99.541	1	0.84	2		d__Bacteria;p__Firmicutes_A;c__Clostridia;o__Lachnospirales;f__Lachnospiraceae;g__Eubacterium_G;s__Eubacterium_G ventriosum	d__Bacteria;p__Firmicutes_A;c__Clostridia;o__Lachnospirales;f__Lachnospiraceae;g__Tyzzerella;s__Tyzzerella nexilis
P8.2	P8	P8.2.Sp.1375	P16.2.3916	P8.2.Sp.1375_00415	P16.2.3916_01572	98.521	1.2	0.81	5		d__Bacteria;p__Firmicutes_A;c__Clostridia;o__Lachnospirales;f__Lachnospiraceae;g__Choladocola;s__Choladocola sp003480725	d__Bacteria;p__Firmicutes_A;c__Clostridia;o__Lachnospirales;f__Lachnospiraceae;g__KLE1615;s__KLE1615 sp900066985
P8.2	P8	P8.2.Sp.1818	P11.3.1351	P8.2.Sp.1818_02596	P11.3.1351_01152	100	0.77	0.43	2		d__Bacteria;p__Bacteroidota;c__Bacteroidia;o__Bacteroidales;f__Tannerellaceae;g__Parabacteroides;s__Parabacteroides distasonis	d__Bacteria;p__Bacteroidota;c__Bacteroidia;o__Bacteroidales;f__Rikenellaceae;g__Alistipes;s__Alistipes putredinis
P8.2	P8	P8.2.Sp.3049	P20.1.1382	P8.2.Sp.3049_00217	P20.1.1382_01152	100	0.81	0.85	4		d__Bacteria;p__Firmicutes_A;c__Clostridia;o__Lachnospirales;f__Lachnospiraceae;g__Copromonas;s__Copromonas sp900066055	d__Bacteria;p__Firmicutes_A;c__Clostridia;o__Oscillospirales;f__Butyricicoccaceae;g__Agathobaculum;s__MGYG-HGUT-02287
P8.2	P8	P8.2.Sp.2225	P20.1.1780	P8.2.Sp.2225_02267	P20.1.1780_01361	100	1.5	3.4	5		d__Bacteria;p__Bacteroidota;c__Bacteroidia;o__Bacteroidales;f__Bacteroidaceae;g__Bacteroides_A;s__Bacteroides_A plebeius	d__Bacteria;p__Bacteroidota;c__Bacteroidia;o__Bacteroidales;f__Bacteroidaceae;g__Bacteroides;s__Bacteroides thetaiotaomicron
P8.2	P8	P8.2.Sp.2225	P20.1.1780	P8.2.Sp.2225_02270	P20.1.1780_01364	100	1.5	3.4	4		d__Bacteria;p__Bacteroidota;c__Bacteroidia;o__Bacteroidales;f__Bacteroidaceae;g__Bacteroides;s__Bacteroides thetaiotaomicron	d__Bacteria;p__Bacteroidota;c__Bacteroidia;o__Bacteroidales;f__Bacteroidaceae;g__Bacteroides_A;s__Bacteroides_A plebeius
P8.2	P8	P8.2.Sp.2225	P20.1.1780	P8.2.Sp.2225_02271	P20.1.1780_01365	100	1.5	3.4	2		d__Bacteria;p__Bacteroidota;c__Bacteroidia;o__Bacteroidales;f__Bacteroidaceae;g__Bacteroides;s__Bacteroides thetaiotaomicron	d__Bacteria;p__Bacteroidota;c__Bacteroidia;o__Bacteroidales;f__Bacteroidaceae;g__Bacteroides_A;s__Bacteroides_A plebeius
P8.2	P8	P8.2.Sp.2225	P20.1.1780	P8.2.Sp.2225_00642	P20.1.1780_01368	100	1.5	3.4	7	Y	d__Bacteria;p__Bacteroidota;c__Bacteroidia;o__Bacteroidales;f__Bacteroidaceae;g__Bacteroides;s__Bacteroides thetaiotaomicron	d__Bacteria;p__Bacteroidota;c__Bacteroidia;o__Bacteroidales;f__Bacteroidaceae;g__Bacteroides_A;s__Bacteroides_A plebeius
P8.2	P8	P8.2.Sp.1351	P20.1.1780	P8.2.Sp.1351_01213	P20.1.1780_02110	100	0.64	1.8	3		d__Bacteria;p__Bacteroidota;c__Bacteroidia;o__Bacteroidales;f__Rikenellaceae;g__Alistipes;s__Alistipes putredinis	d__Bacteria;p__Bacteroidota;c__Bacteroidia;o__Bacteroidales;f__Bacteroidaceae;g__Bacteroides;s__Bacteroides thetaiotaomicron
P8.2	P8	P8.2.Sp.1351	P20.1.1780	P8.2.Sp.1351_00224	P20.1.1780_03864	100	0.64	1.8	9		d__Bacteria;p__Bacteroidota;c__Bacteroidia;o__Bacteroidales;f__Bacteroidaceae;g__Bacteroides;s__Bacteroides thetaiotaomicron	d__Bacteria;p__Bacteroidota;c__Bacteroidia;o__Bacteroidales;f__Rikenellaceae;g__Alistipes;s__Alistipes putredinis
P8.2	P8	P8.2.Sp.1351	P20.1.1780	P8.2.Sp.1351_00225	P20.1.1780_03865	100	0.64	1.8	10	Y	d__Bacteria;p__Bacteroidota;c__Bacteroidia;o__Bacteroidales;f__Bacteroidaceae;g__Bacteroides;s__Bacteroides thetaiotaomicron	d__Bacteria;p__Bacteroidota;c__Bacteroidia;o__Bacteroidales;f__Rikenellaceae;g__Alistipes;s__Alistipes putredinis
P8.2	P8	P8.2.Sp.1351	P20.1.1780	P8.2.Sp.1351_00226	P20.1.1780_03866	100	0.64	1.8	9	Y	d__Bacteria;p__Bacteroidota;c__Bacteroidia;o__Bacteroidales;f__Bacteroidaceae;g__Bacteroides;s__Bacteroides thetaiotaomicron	d__Bacteria;p__Bacteroidota;c__Bacteroidia;o__Bacteroidales;f__Rikenellaceae;g__Alistipes;s__Alistipes putredinis
P8.2	P8	P8.2.Sp.1260	P20.1.2790	P8.2.Sp.1260_01138	P20.1.2790_00697	89.931	1.3	1.3	1		d__Bacteria;p__Firmicutes_A;c__Clostridia;o__Oscillospirales;f__Ruminococcaceae;g__Faecalibacterium;s__Faecalibacterium sp900539945	d__Bacteria;p__Firmicutes_A;c__Clostridia;o__Oscillospirales;f__Ruminococcaceae;g__Gemmiger;s__Gemmiger sp003476825
P8.2	P8	P8.2.Sp.1260	P20.1.2790	P8.2.Sp.1260_00368	P20.1.2790_01781	96.617	1.3	1.3	2		d__Bacteria;p__Firmicutes_A;c__Clostridia;o__Oscillospirales;f__Ruminococcaceae;g__Faecalibacterium;s__Faecalibacterium sp900539945	d__Bacteria;p__Firmicutes_A;c__Clostridia;o__Oscillospirales;f__Ruminococcaceae;g__Gemmiger;s__Gemmiger sp003476825
P8.2	P8	P8.2.Sp.2225	P17.2.1310	P8.2.Sp.2225_01795	P17.2.1310_00199	95.935	1.9	2.6	3	Y	d__Bacteria;p__Bacteroidota;c__Bacteroidia;o__Bacteroidales;f__Bacteroidaceae;g__Bacteroides;s__Bacteroides stercoris	d__Bacteria;p__Bacteroidota;c__Bacteroidia;o__Bacteroidales;f__Bacteroidaceae;g__Bacteroides_A;s__Bacteroides_A plebeius
P8.2	P8	P8.2.Sp.2225	P17.2.1310	P8.2.Sp.2225_00222	P17.2.1310_00206	100	1.9	2.6	2		d__Bacteria;p__Bacteroidota;c__Bacteroidia;o__Bacteroidales;f__Bacteroidaceae;g__Bacteroides;s__Bacteroides stercoris	d__Bacteria;p__Bacteroidota;c__Bacteroidia;o__Bacteroidales;f__Bacteroidaceae;g__Bacteroides_A;s__Bacteroides_A plebeius
P8.2	P8	P8.2.Sp.2225	P17.2.1310	P8.2.Sp.2225_00220	P17.2.1310_00208	99.944	1.9	2.6	2		d__Bacteria;p__Bacteroidota;c__Bacteroidia;o__Bacteroidales;f__Bacteroidaceae;g__Bacteroides;s__Bacteroides stercoris	d__Bacteria;p__Bacteroidota;c__Bacteroidia;o__Bacteroidales;f__Bacteroidaceae;g__Bacteroides_A;s__Bacteroides_A plebeius
P8.2	P8	P8.2.Sp.1818	P17.2.1310	P8.2.Sp.1818_00138	P17.2.1310_02275	99.9	0.83	0.62	1		d__Bacteria;p__Bacteroidota;c__Bacteroidia;o__Bacteroidales;f__Bacteroidaceae;g__Bacteroides;s__Bacteroides stercoris	d__Bacteria;p__Bacteroidota;c__Bacteroidia;o__Bacteroidales;f__Tannerellaceae;g__Parabacteroides;s__Parabacteroides distasonis
P8.2	P8	P8.2.Sp.1818	P17.2.1310	P8.2.Sp.1818_00144	P17.2.1310_02281	100	0.83	0.62	1		d__Bacteria;p__Bacteroidota;c__Bacteroidia;o__Bacteroidales;f__Bacteroidaceae;g__Bacteroides;s__Bacteroides stercoris	d__Bacteria;p__Bacteroidota;c__Bacteroidia;o__Bacteroidales;f__Tannerellaceae;g__Parabacteroides;s__Parabacteroides distasonis
P8.2	P8	P8.2.Sp.2225	P17.2.1310	P8.2.Sp.2225_00641	P17.2.1310_02599	100	1.9	2.6	7	Y	d__Bacteria;p__Bacteroidota;c__Bacteroidia;o__Bacteroidales;f__Bacteroidaceae;g__Bacteroides;s__Bacteroides stercoris	d__Bacteria;p__Bacteroidota;c__Bacteroidia;o__Bacteroidales;f__Bacteroidaceae;g__Bacteroides_A;s__Bacteroides_A plebeius
P8.2	P8	P8.2.Sp.1818	P17.2.1310	P8.2.Sp.1818_00465	P17.2.1310_02600	100	0.83	0.62	2		d__Bacteria;p__Bacteroidota;c__Bacteroidia;o__Bacteroidales;f__Bacteroidaceae;g__Bacteroides;s__Bacteroides stercoris	d__Bacteria;p__Bacteroidota;c__Bacteroidia;o__Bacteroidales;f__Tannerellaceae;g__Parabacteroides;s__Parabacteroides distasonis
P8.2	P8	P8.2.Sp.1818	P17.2.1310	P8.2.Sp.1818_00464	P17.2.1310_02601	100	0.83	0.62	7		d__Bacteria;p__Bacteroidota;c__Bacteroidia;o__Bacteroidales;f__Bacteroidaceae;g__Bacteroides;s__Bacteroides stercoris	d__Bacteria;p__Bacteroidota;c__Bacteroidia;o__Bacteroidales;f__Tannerellaceae;g__Parabacteroides;s__Parabacteroides distasonis
P8.2	P8	P8.2.Sp.787	P18.1.1298	P8.2.Sp.787_00762	P18.1.1298_01048	100	0.46	0.4	1		d__Bacteria;p__Firmicutes_A;c__Clostridia;o__Lachnospirales;f__CAG-274;g__CAG-274;s__CAG-274 sp000432155	d__Bacteria;p__Firmicutes_A;c__Clostridia;o__Lachnospirales;f__Anaerotignaceae;g__Anaerotignum;s__Anaerotignum sp000436415
P8.2	P8	P8.2.Sp.1351	P18.1.1818	P8.2.Sp.1351_01705	P18.1.1818_03760	100	0.51	0.84	7	Y	d__Bacteria;p__Bacteroidota;c__Bacteroidia;o__Bacteroidales;f__Rikenellaceae;g__Alistipes;s__Alistipes putredinis	d__Bacteria;p__Bacteroidota;c__Bacteroidia;o__Bacteroidales;f__Tannerellaceae;g__Parabacteroides;s__Parabacteroides distasonis
P8.2	P8	P8.2.Sp.1449	P14.2.1196	P8.2.Sp.1449_01430	P14.2.1196_01758	99.834	0.21	0.21	4		d__Bacteria;p__Firmicutes_A;c__Clostridia;o__Christensenellales;f__CAG-74;g__UBA11524;s__UBA11524 sp000437595	d__Bacteria;p__Firmicutes_A;c__Clostridia;o__Oscillospirales;f__Ruminococcaceae;g__Faecalibacterium;s__Faecalibacterium prausnitzii_I
P8.2	P8	P8.2.Sp.3913	P14.2.1862	P8.2.Sp.3913_01111	P14.2.1862_01050	100	0.84	0.99	4		d__Bacteria;p__Firmicutes_A;c__Clostridia;o__Lachnospirales;f__Lachnospiraceae;g__Roseburia;s__Roseburia inulinivorans	d__Bacteria;p__Firmicutes_A;c__Clostridia;o__Lachnospirales;f__Lachnospiraceae;g__UBA7182;s__MGYG-HGUT-02304
P8.2	P8	P8.2.Sp.17	P14.2.1862	P8.2.Sp.17_02339	P14.2.1862_01051	100	0.56	0.8	2		d__Bacteria;p__Firmicutes_A;c__Clostridia;o__Lachnospirales;f__Lachnospiraceae;g__Roseburia;s__Roseburia inulinivorans	d__Bacteria;p__Firmicutes_A;c__Clostridia;o__Oscillospirales;f__Oscillospiraceae;g__Ruminiclostridium_C;s__Ruminiclostridium_C sp000435295
P8.2	P8	P8.2.Sp.1847	P14.2.1862	P8.2.Sp.1847_03455	P14.2.1862_01058	99.947	2.1	1.7	2		d__Bacteria;p__Firmicutes_A;c__Clostridia;o__Lachnospirales;f__Lachnospiraceae;g__Roseburia;s__Roseburia inulinivorans	d__Bacteria;p__Firmicutes_A;c__Clostridia;o__Lachnospirales;f__Lachnospiraceae;g__Ruminococcus_A;s__Ruminococcus_A sp003011855
P8.2	P8	P8.2.Sp.2271	P14.2.1862	P8.2.Sp.2271_02416	P14.2.1862_01290	99.851	1.1	1.5	2		d__Bacteria;p__Firmicutes_A;c__Clostridia;o__Lachnospirales;f__Lachnospiraceae;g__Anaerostipes;s__Anaerostipes hadrus	d__Bacteria;p__Firmicutes_A;c__Clostridia;o__Lachnospirales;f__Lachnospiraceae;g__Roseburia;s__Roseburia inulinivorans
P8.2	P8	P8.2.Sp.2271	P14.2.2277	P8.2.Sp.2271_02432	P14.2.2277_00170	100	1.1	1.2	7		d__Bacteria;p__Firmicutes_A;c__Clostridia;o__Lachnospirales;f__Lachnospiraceae;g__Blautia_A;s__Blautia_A obeum_B	d__Bacteria;p__Firmicutes_A;c__Clostridia;o__Lachnospirales;f__Lachnospiraceae;g__Anaerostipes;s__Anaerostipes hadrus
P8.2	P8	P8.2.Sp.2188	P14.2.2277	P8.2.Sp.2188_00512	P14.2.2277_00698	100	2.1	2	7		d__Bacteria;p__Firmicutes_A;c__Clostridia;o__Lachnospirales;f__Lachnospiraceae;g__Blautia_A;s__Blautia_A obeum_B	d__Bacteria;p__Firmicutes_A;c__Clostridia;o__Lachnospirales;f__Lachnospiraceae;g__Coprococcus_B;s__Coprococcus_B comes
P8.2	P8	P8.2.Sp.2188	P14.2.2277	P8.2.Sp.2188_00513	P14.2.2277_00699	100	2.1	2	6		d__Bacteria;p__Firmicutes_A;c__Clostridia;o__Lachnospirales;f__Lachnospiraceae;g__Blautia_A;s__Blautia_A obeum_B	d__Bacteria;p__Firmicutes_A;c__Clostridia;o__Lachnospirales;f__Lachnospiraceae;g__Coprococcus_B;s__Coprococcus_B comes
P8.2	P8	P8.2.Sp.337	P14.2.853	P8.2.Sp.337_02809	P14.2.853_00214	99.34	1.2	1.2	3		d__Bacteria;p__Firmicutes_A;c__Clostridia;o__Lachnospirales;f__Lachnospiraceae;g__Blautia_A;s__Blautia_A sp000436615	d__Bacteria;p__Firmicutes_A;c__Clostridia;o__Lachnospirales;f__Lachnospiraceae;g__Coprococcus_A;s__Coprococcus_A catus
P8.2	P8	P8.2.Sp.2188	P14.2.853	P8.2.Sp.2188_03345	P14.2.853_00880	99.32	1.8	1.8	1		d__Bacteria;p__Firmicutes_A;c__Clostridia;o__Lachnospirales;f__Lachnospiraceae;g__Blautia_A;s__Blautia_A sp000436615	d__Bacteria;p__Firmicutes_A;c__Clostridia;o__Lachnospirales;f__Lachnospiraceae;g__Coprococcus_B;s__Coprococcus_B comes
P8.2	P8	P8.2.Sp.2271	P14.2.853	P8.2.Sp.2271_01481	P14.2.853_01390	99.828	1.1	1.5	1		d__Bacteria;p__Firmicutes_A;c__Clostridia;o__Lachnospirales;f__Lachnospiraceae;g__Blautia_A;s__Blautia_A sp000436615	d__Bacteria;p__Firmicutes_A;c__Clostridia;o__Lachnospirales;f__Lachnospiraceae;g__Anaerostipes;s__Anaerostipes hadrus
P8.2	P8	P8.2.Sp.3835	P14.2.853	P8.2.Sp.3835_01204	P14.2.853_01396	99.961	0.78	1.6	1		d__Bacteria;p__Firmicutes_A;c__Clostridia;o__Lachnospirales;f__Lachnospiraceae;g__Blautia_A;s__Blautia_A sp000436615	d__Bacteria;p__Firmicutes_A;c__Clostridia;o__Lachnospirales;f__Lachnospiraceae;g__Eubacterium_I;s__MGYG-HGUT-00828
P8.2	P8	P8.2.Sp.3835	P14.2.853	P8.2.Sp.3835_01201	P14.2.853_01399	99.936	0.78	1.6	1		d__Bacteria;p__Firmicutes_A;c__Clostridia;o__Lachnospirales;f__Lachnospiraceae;g__Eubacterium_I;s__MGYG-HGUT-00828	d__Bacteria;p__Firmicutes_A;c__Clostridia;o__Lachnospirales;f__Lachnospiraceae;g__Blautia_A;s__Blautia_A sp000436615
P8.2	P8	P8.2.Sp.1847	P14.2.853	P8.2.Sp.1847_01265	P14.2.853_03305	100	3.3	2.5	2		d__Bacteria;p__Firmicutes_A;c__Clostridia;o__Lachnospirales;f__Lachnospiraceae;g__Blautia_A;s__Blautia_A sp000436615	d__Bacteria;p__Firmicutes_A;c__Clostridia;o__Lachnospirales;f__Lachnospiraceae;g__Ruminococcus_A;s__Ruminococcus_A sp003011855
P8.2	P8	P8.2.Sp.1847	P14.2.853	P8.2.Sp.1847_01266	P14.2.853_03306	100	3.3	2.5	1		d__Bacteria;p__Firmicutes_A;c__Clostridia;o__Lachnospirales;f__Lachnospiraceae;g__Blautia_A;s__Blautia_A sp000436615	d__Bacteria;p__Firmicutes_A;c__Clostridia;o__Lachnospirales;f__Lachnospiraceae;g__Ruminococcus_A;s__Ruminococcus_A sp003011855
P8.2	P8	P8.2.Sp.1847	P14.2.853	P8.2.Sp.1847_01269	P14.2.853_03309	100	3.3	2.5	4		d__Bacteria;p__Firmicutes_A;c__Clostridia;o__Lachnospirales;f__Lachnospiraceae;g__Blautia_A;s__Blautia_A sp000436615	d__Bacteria;p__Firmicutes_A;c__Clostridia;o__Lachnospirales;f__Lachnospiraceae;g__Ruminococcus_A;s__Ruminococcus_A sp003011855
P8.2	P8	P8.2.Sp.1824	P4.4.1163	P8.2.Sp.1824_02823	P4.4.1163_00593	100	0.98	1.1	2		d__Bacteria;p__Firmicutes_A;c__Clostridia;o__Lachnospirales;f__Lachnospiraceae;g__Acetatifactor;s__Acetatifactor intestinalis	d__Bacteria;p__Firmicutes_A;c__Clostridia;o__Oscillospirales;f__Ruminococcaceae;g__Gemmiger;s__Gemmiger formicilis
P8.2	P8	P8.2.Sp.2056	P4.4.1163	P8.2.Sp.2056_03156	P4.4.1163_00595	99.005	0.82	0.95	3		d__Bacteria;p__Firmicutes_A;c__Clostridia;o__Lachnospirales;f__Lachnospiraceae;g__Acetatifactor;s__Acetatifactor intestinalis	d__Bacteria;p__Firmicutes_A;c__Clostridia;o__Lachnospirales;f__Lachnospiraceae;g__Clostridium_M;s__Clostridium_M sp000431375
P8.2	P8	P8.2.Sp.2271	P4.4.1163	P8.2.Sp.2271_02432	P4.4.1163_01162	100	0.52	0.65	6		d__Bacteria;p__Firmicutes_A;c__Clostridia;o__Lachnospirales;f__Lachnospiraceae;g__Acetatifactor;s__Acetatifactor intestinalis	d__Bacteria;p__Firmicutes_A;c__Clostridia;o__Lachnospirales;f__Lachnospiraceae;g__Anaerostipes;s__Anaerostipes hadrus
P8.2	P8	P8.2.Sp.1721	P4.4.1163	P8.2.Sp.1721_00145	P4.4.1163_01900	100	0.63	0.8	5		d__Bacteria;p__Firmicutes_A;c__Clostridia;o__Lachnospirales;f__Lachnospiraceae;g__Acetatifactor;s__Acetatifactor intestinalis	d__Bacteria;p__Firmicutes_A;c__Clostridia;o__Oscillospirales;f__Oscillospiraceae;g__ER4;s__ER4 sp000765235
P8.2	P8	P8.2.Sp.1180	P12.3.1982	P8.2.Sp.1180_01773	P12.3.1982_02238	100	0.5	0.43	7		d__Bacteria;p__Firmicutes_A;c__Clostridia;o__Monoglobales;f__UBA1381;g__CAG-41;s__CAG-41 sp900066215	d__Bacteria;p__Firmicutes_A;c__Clostridia;o__Lachnospirales;f__Lachnospiraceae;g__Clostridium_Q;s__Clostridium_Q fessum
P8.2	P8	P8.2.Sp.3835	P12.3.2043	P8.2.Sp.3835_01200	P12.3.2043_00421	100	1.2	2	1		d__Bacteria;p__Firmicutes_A;c__Clostridia;o__Lachnospirales;f__Lachnospiraceae;g__Blautia_A;s__Blautia_A obeum	d__Bacteria;p__Firmicutes_A;c__Clostridia;o__Lachnospirales;f__Lachnospiraceae;g__Eubacterium_I;s__MGYG-HGUT-00828
P8.2	P8	P8.2.Sp.2271	P12.3.2043	P8.2.Sp.2271_00378	P12.3.2043_01543	99.846	1.6	1.9	5		d__Bacteria;p__Firmicutes_A;c__Clostridia;o__Lachnospirales;f__Lachnospiraceae;g__Blautia_A;s__Blautia_A obeum	d__Bacteria;p__Firmicutes_A;c__Clostridia;o__Lachnospirales;f__Lachnospiraceae;g__Anaerostipes;s__Anaerostipes hadrus
P8.2	P8	P8.2.Sp.3897	P12.3.231	P8.2.Sp.3897_00815	P12.3.231_00491	100	8.7	9.1	1		d__Bacteria;p__Firmicutes_A;c__Clostridia;o__Lachnospirales;f__Lachnospiraceae;g__GCA-900066135;s__MGYG-HGUT-03335	d__Bacteria;p__Firmicutes_A;c__Clostridia;o__Lachnospirales;f__Lachnospiraceae;g__Limivivens;s__Limivivens sp900066135
P8.2	P8	P8.2.Sp.337	P12.3.231	P8.2.Sp.337_03168	P12.3.231_00661	99.876	2.1	2.2	1		d__Bacteria;p__Firmicutes_A;c__Clostridia;o__Lachnospirales;f__Lachnospiraceae;g__Limivivens;s__Limivivens sp900066135	d__Bacteria;p__Firmicutes_A;c__Clostridia;o__Lachnospirales;f__Lachnospiraceae;g__Coprococcus_A;s__Coprococcus_A catus
P8.2	P8	P8.2.Sp.1721	P12.3.231	P8.2.Sp.1721_02290	P12.3.231_01647	100	0.23	0.32	3		d__Bacteria;p__Firmicutes_A;c__Clostridia;o__Lachnospirales;f__Lachnospiraceae;g__Limivivens;s__Limivivens sp900066135	d__Bacteria;p__Firmicutes_A;c__Clostridia;o__Oscillospirales;f__Oscillospiraceae;g__ER4;s__ER4 sp000765235
P8.2	P8	P8.2.Sp.3897	P12.3.231	P8.2.Sp.3897_02230	P12.3.231_01809	100	8.7	9.1	1		d__Bacteria;p__Firmicutes_A;c__Clostridia;o__Lachnospirales;f__Lachnospiraceae;g__GCA-900066135;s__MGYG-HGUT-03335	d__Bacteria;p__Firmicutes_A;c__Clostridia;o__Lachnospirales;f__Lachnospiraceae;g__Limivivens;s__Limivivens sp900066135
P8.2	P8	P8.2.Sp.2271	P3.4.2020	P8.2.Sp.2271_00869	P3.4.2020_00297	99.851	1.1	1.6	6		d__Bacteria;p__Firmicutes_A;c__Clostridia;o__Lachnospirales;f__Lachnospiraceae;g__Anaerostipes;s__Anaerostipes hadrus	d__Bacteria;p__Firmicutes_A;c__Clostridia;o__Lachnospirales;f__Lachnospiraceae;g__Blautia_A;s__Blautia_A faecis
P8.2	P8	P8.2.Sp.914	P3.4.2020	P8.2.Sp.914_01370	P3.4.2020_01333	99.936	0.48	0.89	1		d__Bacteria;p__Firmicutes_A;c__Clostridia;o__Lachnospirales;f__Lachnospiraceae;g__Blautia_A;s__Blautia_A faecis	d__Bacteria;p__Firmicutes_A;c__Clostridia;o__Lachnospirales;f__Lachnospiraceae;g__Eubacterium_G;s__Eubacterium_G ventriosum
P8.2	P8	P8.2.Sp.2271	P3.4.2020	P8.2.Sp.2271_00869	P3.4.2020_03481	100	1.1	1.6	8		d__Bacteria;p__Firmicutes_A;c__Clostridia;o__Lachnospirales;f__Lachnospiraceae;g__Anaerostipes;s__Anaerostipes hadrus	d__Bacteria;p__Firmicutes_A;c__Clostridia;o__Lachnospirales;f__Lachnospiraceae;g__Blautia_A;s__Blautia_A faecis
P8.2	P8	P8.2.Sp.787	P11.4.380	P8.2.Sp.787_00098	P11.4.380_00059	100	0.74	0.76	5		d__Bacteria;p__Firmicutes_A;c__Clostridia;o__Lachnospirales;f__Anaerotignaceae;g__Anaerotignum;s__Anaerotignum sp000436415	d__Bacteria;p__Firmicutes_A;c__Clostridia;o__Lachnospirales;f__Lachnospiraceae;g__Mediterraneibacter;s__Mediterraneibacter faecis
P8.2	P8	P8.2.Sp.1847	P11.4.380	P8.2.Sp.1847_04159	P11.4.380_00150	99.56	2.6	1.8	7		d__Bacteria;p__Firmicutes_A;c__Clostridia;o__Lachnospirales;f__Lachnospiraceae;g__Mediterraneibacter;s__Mediterraneibacter faecis	d__Bacteria;p__Firmicutes_A;c__Clostridia;o__Lachnospirales;f__Lachnospiraceae;g__Ruminococcus_A;s__Ruminococcus_A sp003011855
P8.2	P8	P8.2.Sp.2271	P11.4.380	P8.2.Sp.2271_00869	P11.4.380_00856	100	1.6	1.6	10		d__Bacteria;p__Firmicutes_A;c__Clostridia;o__Lachnospirales;f__Lachnospiraceae;g__Mediterraneibacter;s__Mediterraneibacter faecis	d__Bacteria;p__Firmicutes_A;c__Clostridia;o__Lachnospirales;f__Lachnospiraceae;g__Anaerostipes;s__Anaerostipes hadrus
P8.2	P8	P8.2.Sp.1508	P11.4.380	P8.2.Sp.1508_01837	P11.4.380_01344	98.953	2.2	1.8	2		d__Bacteria;p__Firmicutes_A;c__Clostridia;o__Lachnospirales;f__Lachnospiraceae;g__Mediterraneibacter;s__Mediterraneibacter faecis	d__Bacteria;p__Firmicutes_A;c__Clostridia;o__Lachnospirales;f__Lachnospiraceae;g__Eisenbergiella;s__Eisenbergiella sp900066775
P8.2	P8	P8.2.Sp.337	P11.4.4050	P8.2.Sp.337_03168	P11.4.4050_00160	99.876	1.2	1.2	1		d__Bacteria;p__Firmicutes_A;c__Clostridia;o__Lachnospirales;f__Lachnospiraceae;g__Ventrimonas;s__Ventrimonas sp003478505	d__Bacteria;p__Firmicutes_A;c__Clostridia;o__Lachnospirales;f__Lachnospiraceae;g__Coprococcus_A;s__Coprococcus_A catus
P8.2	P8	P8.2.Sp.1817	P11.4.4050	P8.2.Sp.1817_02032	P11.4.4050_02139	99.628	2.6	2.4	1		d__Bacteria;p__Firmicutes_A;c__Clostridia;o__Lachnospirales;f__Lachnospiraceae;g__Ventrimonas;s__Ventrimonas sp003478505	d__Bacteria;p__Firmicutes_A;c__Clostridia;o__Lachnospirales;f__Lachnospiraceae;g__CAG-81;s__CAG-81 sp900066535
P8.2	P8	P8.2.Sp.2188	P11.4.4050	P8.2.Sp.2188_01098	P11.4.4050_02140	100	1.2	0.94	2		d__Bacteria;p__Firmicutes_A;c__Clostridia;o__Lachnospirales;f__Lachnospiraceae;g__Ventrimonas;s__Ventrimonas sp003478505	d__Bacteria;p__Firmicutes_A;c__Clostridia;o__Lachnospirales;f__Lachnospiraceae;g__Coprococcus_B;s__Coprococcus_B comes
P8.2	P8	P8.2.Sp.2271	P11.4.4050	P8.2.Sp.2271_01207	P11.4.4050_02141	100	1	1.1	3		d__Bacteria;p__Firmicutes_A;c__Clostridia;o__Lachnospirales;f__Lachnospiraceae;g__Ventrimonas;s__Ventrimonas sp003478505	d__Bacteria;p__Firmicutes_A;c__Clostridia;o__Lachnospirales;f__Lachnospiraceae;g__Anaerostipes;s__Anaerostipes hadrus
P8.2	P8	P8.2.Sp.17	P1.1.3851	P8.2.Sp.17_02323	P1.1.3851_00038	100	0.47	0.78	2		d__Bacteria;p__Firmicutes_A;c__Clostridia;o__Lachnospirales;f__Lachnospiraceae;g__Blautia_A;s__Blautia_A sp003471165	d__Bacteria;p__Firmicutes_A;c__Clostridia;o__Oscillospirales;f__Oscillospiraceae;g__Ruminiclostridium_C;s__Ruminiclostridium_C sp000435295
P8.2	P8	P8.2.Sp.2214	P1.1.3851	P8.2.Sp.2214_01862	P1.1.3851_01652	100	1.1	1.1	5		d__Bacteria;p__Firmicutes_A;c__Clostridia;o__Lachnospirales;f__Lachnospiraceae;g__Blautia_A;s__Blautia_A sp003471165	d__Bacteria;p__Firmicutes_A;c__Clostridia;o__Lachnospirales;f__Lachnospiraceae;g__TF01-11;s__TF01-11 sp001414325
P8.2	P8	P8.2.Sp.2135	P1.1.3851	P8.2.Sp.2135_02088	P1.1.3851_03078	99.092	2.3	2.9	3		d__Bacteria;p__Firmicutes_A;c__Clostridia;o__Lachnospirales;f__Lachnospiraceae;g__Blautia;s__Blautia sp000436935	d__Bacteria;p__Firmicutes_A;c__Clostridia;o__Lachnospirales;f__Lachnospiraceae;g__Blautia_A;s__Blautia_A sp003471165
P8.2	P8	P8.2.Sp.1308	P11.1.1690	P8.2.Sp.1308_00462	P11.1.1690_00227	89.847	3.5	2.9	1		d__Bacteria;p__Proteobacteria;c__Gammaproteobacteria;o__Enterobacterales;f__Enterobacteriaceae;g__Citrobacter;s__Citrobacter freundii	d__Bacteria;p__Proteobacteria;c__Gammaproteobacteria;o__Enterobacterales;f__Enterobacteriaceae;g__Klebsiella;s__Klebsiella pneumoniae
P8.2	P8	P8.2.Sp.1308	P11.1.1690	P8.2.Sp.1308_00464	P11.1.1690_00229	90.344	3.5	2.9	1		d__Bacteria;p__Proteobacteria;c__Gammaproteobacteria;o__Enterobacterales;f__Enterobacteriaceae;g__Citrobacter;s__Citrobacter freundii	d__Bacteria;p__Proteobacteria;c__Gammaproteobacteria;o__Enterobacterales;f__Enterobacteriaceae;g__Klebsiella;s__Klebsiella pneumoniae
P8.2	P8	P8.2.Sp.1418	P12.1.3897	P8.2.Sp.1418_02303	P12.1.3897_01580	99.195	0.94	0.76	2		d__Bacteria;p__Firmicutes_A;c__Clostridia;o__Lachnospirales;f__Lachnospiraceae;g__Limivivens;s__Limivivens sp900543575	d__Bacteria;p__Firmicutes_A;c__Clostridia;o__Lachnospirales;f__Lachnospiraceae;g__Tyzzerella;s__Tyzzerella nexilis
P8.2	P8	P8.2.Sp.1847	P12.1.3897	P8.2.Sp.1847_02372	P12.1.3897_02735	97.908	1.6	1.2	1		d__Bacteria;p__Firmicutes_A;c__Clostridia;o__Lachnospirales;f__Lachnospiraceae;g__Limivivens;s__Limivivens sp900543575	d__Bacteria;p__Firmicutes_A;c__Clostridia;o__Lachnospirales;f__Lachnospiraceae;g__Ruminococcus_A;s__Ruminococcus_A sp003011855
P8.2	P8	P8.2.Sp.1818	P12.1.902	P8.2.Sp.1818_00464	P12.1.902_00871	100	1.1	0.53	8	Y	d__Bacteria;p__Bacteroidota;c__Bacteroidia;o__Bacteroidales;f__Bacteroidaceae;g__Phocaeicola;s__Phocaeicola massiliensis	d__Bacteria;p__Bacteroidota;c__Bacteroidia;o__Bacteroidales;f__Tannerellaceae;g__Parabacteroides;s__Parabacteroides distasonis
P8.2	P8	P8.2.Sp.2225	P12.1.902	P8.2.Sp.2225_02712	P12.1.902_02736	100	2.3	1.9	3		d__Bacteria;p__Bacteroidota;c__Bacteroidia;o__Bacteroidales;f__Bacteroidaceae;g__Bacteroides_A;s__Bacteroides_A plebeius	d__Bacteria;p__Bacteroidota;c__Bacteroidia;o__Bacteroidales;f__Bacteroidaceae;g__Phocaeicola;s__Phocaeicola massiliensis
P8.2	P8	P8.2.Sp.2225	P12.1.902	P8.2.Sp.2225_02706	P12.1.902_02740	100	2.3	1.9	2		d__Bacteria;p__Bacteroidota;c__Bacteroidia;o__Bacteroidales;f__Bacteroidaceae;g__Bacteroides_A;s__Bacteroides_A plebeius	d__Bacteria;p__Bacteroidota;c__Bacteroidia;o__Bacteroidales;f__Bacteroidaceae;g__Phocaeicola;s__Phocaeicola massiliensis
P8.2	P8	P8.2.Sp.2225	P12.1.902	P8.2.Sp.2225_02704	P12.1.902_02742	100	2.3	1.9	2		d__Bacteria;p__Bacteroidota;c__Bacteroidia;o__Bacteroidales;f__Bacteroidaceae;g__Bacteroides_A;s__Bacteroides_A plebeius	d__Bacteria;p__Bacteroidota;c__Bacteroidia;o__Bacteroidales;f__Bacteroidaceae;g__Phocaeicola;s__Phocaeicola massiliensis
P8.2	P8	P8.2.Sp.2188	P9.1.3894	P8.2.Sp.2188_01135	P9.1.3894_00129	99.376	1.7	1.7	8		d__Bacteria;p__Firmicutes_A;c__Clostridia;o__Lachnospirales;f__Lachnospiraceae;g__Choladousia;s__Choladousia sp902363665	d__Bacteria;p__Firmicutes_A;c__Clostridia;o__Lachnospirales;f__Lachnospiraceae;g__Coprococcus_B;s__Coprococcus_B comes
P8.2	P8	P8.2.Sp.1375	P9.1.3894	P8.2.Sp.1375_01983	P9.1.3894_01202	99.407	0.88	0.6	6		d__Bacteria;p__Firmicutes_A;c__Clostridia;o__Lachnospirales;f__Lachnospiraceae;g__Choladousia;s__Choladousia sp902363665	d__Bacteria;p__Firmicutes_A;c__Clostridia;o__Lachnospirales;f__Lachnospiraceae;g__KLE1615;s__KLE1615 sp900066985
P8.2	P8	P8.2.Sp.1260	P10.3.1481	P8.2.Sp.1260_01945	P10.3.1481_01380	98.802	0.6	0.56	1		d__Bacteria;p__Firmicutes_A;c__Clostridia;o__Oscillospirales;f__Ruminococcaceae;g__Gemmiger;s__Gemmiger sp003476825	d__Bacteria;p__Firmicutes_A;c__Clostridia;o__Oscillospirales;f__Acutalibacteraceae;g__UBA1417;s__UBA1417 sp003531055
P8.2	P8	P8.2.Sp.1316	P10.3.337	P8.2.Sp.1316_00327	P10.3.337_02087	99.619	1.5	2	10		d__Bacteria;p__Firmicutes_A;c__Clostridia;o__Lachnospirales;f__Lachnospiraceae;g__Blautia_A;s__Blautia_A sp900066145	d__Bacteria;p__Firmicutes_A;c__Clostridia;o__Lachnospirales;f__Lachnospiraceae;g__Coprococcus_A;s__Coprococcus_A catus
P8.2	P8	P8.2.Sp.1316	P10.3.3913	P8.2.Sp.1316_00338	P10.3.3913_01559	97.828	1.2	1.7	1		d__Bacteria;p__Firmicutes_A;c__Clostridia;o__Lachnospirales;f__Lachnospiraceae;g__Choladocola;s__Choladocola sp003481535	d__Bacteria;p__Firmicutes_A;c__Clostridia;o__Lachnospirales;f__Lachnospiraceae;g__Blautia_A;s__Blautia_A sp900066145
P8.2	P8	P8.2.Sp.1316	P10.3.2377	P8.2.Sp.1316_00357	P10.3.2377_01634	100	0.7	1.2	1		d__Bacteria;p__Firmicutes_A;c__Clostridia;o__Lachnospirales;f__Lachnospiraceae;g__Blautia_A;s__Blautia_A sp900066145	d__Bacteria;p__Firmicutes_A;c__Clostridia;o__Lachnospirales;f__Lachnospiraceae;g__Copromonas;s__Copromonas sp000435795
P8.2	P8	P8.2.Sp.1316	P1.2.3919	P8.2.Sp.1316_00676	P1.2.3919_00509	97.994	0.53	0.93	3		d__Bacteria;p__Firmicutes_A;c__Clostridia;o__Lachnospirales;f__Lachnospiraceae;g__Merdisoma;s__Merdisoma sp900553635	d__Bacteria;p__Firmicutes_A;c__Clostridia;o__Lachnospirales;f__Lachnospiraceae;g__Blautia_A;s__Blautia_A sp900066145
P8.2	P8	P8.2.Sp.1316	P10.3.4048	P8.2.Sp.1316_00686	P10.3.4048_00056	98.805	0.67	0.93	1		d__Bacteria;p__Firmicutes_A;c__Clostridia;o__Lachnospirales;f__Lachnospiraceae;g__Blautia_A;s__Blautia_A sp900066145	d__Bacteria;p__Firmicutes_A;c__Clostridia;o__Lachnospirales;f__Lachnospiraceae;g__Ventrimonas;s__Ventrimonas sp003480315
P8.2	P8	P8.2.Sp.1316	P9.1.3894	P8.2.Sp.1316_00893	P9.1.3894_00126	99.601	1.4	1.7	2		d__Bacteria;p__Firmicutes_A;c__Clostridia;o__Lachnospirales;f__Lachnospiraceae;g__Choladousia;s__Choladousia sp902363665	d__Bacteria;p__Firmicutes_A;c__Clostridia;o__Lachnospirales;f__Lachnospiraceae;g__Blautia_A;s__Blautia_A sp900066145
P8.2	P8	P8.2.Sp.1316	P21.1.1508	P8.2.Sp.1316_01143	P21.1.1508_02202	99.846	1.3	1.5	3		d__Bacteria;p__Firmicutes_A;c__Clostridia;o__Lachnospirales;f__Lachnospiraceae;g__Blautia_A;s__Blautia_A sp900066145	d__Bacteria;p__Firmicutes_A;c__Clostridia;o__Lachnospirales;f__Lachnospiraceae;g__Eisenbergiella;s__Eisenbergiella sp900066775
P8.2	P8	P8.2.Sp.1316	P9.1.3894	P8.2.Sp.1316_02501	P9.1.3894_01512	99.722	1.4	1.7	3		d__Bacteria;p__Firmicutes_A;c__Clostridia;o__Lachnospirales;f__Lachnospiraceae;g__Blautia_A;s__Blautia_A sp900066145	d__Bacteria;p__Firmicutes_A;c__Clostridia;o__Lachnospirales;f__Lachnospiraceae;g__Choladousia;s__Choladousia sp902363665
P8.2	P8	P8.2.Sp.1316	P12.3.231	P8.2.Sp.1316_02632	P12.3.231_02010	98.372	1.5	1.9	2		d__Bacteria;p__Firmicutes_A;c__Clostridia;o__Lachnospirales;f__Lachnospiraceae;g__Blautia_A;s__Blautia_A sp900066145	d__Bacteria;p__Firmicutes_A;c__Clostridia;o__Lachnospirales;f__Lachnospiraceae;g__Limivivens;s__Limivivens sp900066135
[truncated: 6,482 more rows]

## Sheet: Table S6
Table S6 Function of unique horizontal transferred genes.
Gene id	Eggnog description	Pfam description	COG class	COG description	Interproscan description	CARD description	Gene function classification	Gene function classification subtype
[truncated: 3,842 more rows]
